# Supplementary material for: Joint control of meiotic crossover patterning by the synaptonemal complex and HEI10 dosage
Source: Nat Commun. 2022 Oct 12;13:5999. doi: 10.1038/s41467-022-33472-w (PMC9556546; doi:10.1038/s41467-022-33472-w)
Supplement: Supplementary file 4 — Supplementary Data 1 [file 41467_2022_33472_MOESM4_ESM.xlsx]

## Sheet: all COs positions
Group	Sample	Chromosome	Breakpoint_Start_Pos	Breakpoint_Stop_Pos	Genotypic_Transition_From	Genotypic_Transition_To
wt_female	4359_AA	Chr1	26240886	26241836	Col/Ler	Col
wt_female	4359_AA	Chr2	7048981	7049289	Col	Col/Ler
wt_female	4359_AA	Chr4	1392476	1392763	Col	Col/Ler
wt_female	4359_AA	Chr5	6125000	6125099	Col/Ler	Col
wt_female	4359_AB	Chr1	19611325	19611541	Col/Ler	Col
wt_female	4359_AB	Chr2	8294863	8295279	Col	Col/Ler
wt_female	4359_AC	Chr1	25097971	25098618	Col	Col/Ler
wt_female	4359_AC	Chr1	27965000	27965329	Col/Ler	Col
wt_female	4359_AD	Chr1	1762556	1762893	Col/Ler	Col
wt_female	4359_AD	Chr1	28299857	28301133	Col	Col/Ler
wt_female	4359_AD	Chr5	19916829	19919146	Col	Col/Ler
wt_female	4359_AE	Chr1	16792472	16794286	Col	Col/Ler
wt_female	4359_AE	Chr3	11768288	11768474	Col/Ler	Col
wt_female	4359_AF	Chr1	26703000	26705037	Col	Col/Ler
wt_female	4359_AF	Chr4	10315837	10315840	Col/Ler	Col
wt_female	4359_AF	Chr5	16855657	16856108	Col	Col/Ler
wt_female	4359_AG	Chr1	4297228	4297282	Col/Ler	Col
wt_female	4359_AG	Chr1	24883000	24895798	Col	Col/Ler
wt_female	4359_AG	Chr3	17574214	17574304	Col/Ler	Col
wt_female	4359_AG	Chr4	505482	506945	Col	Col/Ler
wt_female	4359_AH	Chr1	13115009	13116046	Col/Ler	Col
wt_female	4359_AH	Chr4	6554128	6554429	Col	Col/Ler
wt_female	4359_AH	Chr5	13880021	13880890	Col	Col/Ler
wt_female	4359_AI	Chr1	13114499	13114681	Col/Ler	Col
wt_female	4359_AI	Chr2	1132666	1133676	Col	Col/Ler
wt_female	4359_AI	Chr3	18614506	18618364	Col	Col/Ler
wt_female	4359_AI	Chr4	419999	420941	Col	Col/Ler
wt_female	4359_AJ	Chr2	12285997	12286078	Col	Col/Ler
wt_female	4359_AJ	Chr3	18024581	18024889	Col/Ler	Col
wt_female	4359_AJ	Chr4	11386019	11387890	Col	Col/Ler
wt_female	4359_AK	Chr1	16116862	16116870	Col	Col/Ler
wt_female	4359_AK	Chr2	9967357	9968495	Col	Col/Ler
wt_female	4359_AK	Chr4	416938	418440	Col	Col/Ler
wt_female	4359_AL	Chr1	13146997	13147655	Col/Ler	Col
wt_female	4359_AL	Chr1	22465434	22467902	Col	Col/Ler
wt_female	4359_AL	Chr3	8993000	8995143	Col	Col/Ler
wt_female	4359_AL	Chr4	1014040	1017000	Col/Ler	Col
wt_female	4359_AL	Chr5	8796203	8800294	Col	Col/Ler
wt_female	4359_AM	Chr2	12145328	12145963	Col/Ler	Col
wt_female	4359_AM	Chr3	8231793	8231794	Col/Ler	Col
wt_female	4359_AN	Chr1	6529856	6530070	Col/Ler	Col
wt_female	4359_AN	Chr1	18795732	18796263	Col	Col/Ler
wt_female	4359_AN	Chr2	2238528	2238676	Col/Ler	Col
wt_female	4359_AN	Chr4	712350	712492	Col/Ler	Col
wt_female	4359_AN	Chr5	8368995	8369008	Col	Col/Ler
wt_female	4359_AO	Chr1	9459186	9460802	Col	Col/Ler
wt_female	4359_AO	Chr2	7166295	7166298	Col/Ler	Col
wt_female	4359_AO	Chr3	3255000	3290911	Col/Ler	Col
wt_female	4359_AO	Chr3	18511758	18513701	Col	Col/Ler
wt_female	4359_AP	Chr2	8687834	8688619	Col/Ler	Col
wt_female	4359_AP	Chr5	15645714	15645808	Col	Col/Ler
wt_female	4359_AQ	Chr2	239123	239205	Col	Col/Ler
wt_female	4359_AQ	Chr4	873000	876059	Col	Col/Ler
wt_female	4359_AQ	Chr5	3437530	3437963	Col/Ler	Col
wt_female	4359_AR	Chr1	4818625	4818636	Col/Ler	Col
wt_female	4359_AR	Chr1	27597629	27598711	Col	Col/Ler
wt_female	4359_AR	Chr2	9046265	9046406	Col/Ler	Col
wt_female	4359_AR	Chr4	6528381	6529097	Col/Ler	Col
wt_female	4359_AS	Chr2	11739307	11739670	Col/Ler	Col
wt_female	4359_AS	Chr3	11081145	11085472	Col/Ler	Col
wt_female	4359_AS	Chr4	1696664	1696805	Col/Ler	Col
wt_female	4359_AS	Chr4	13617709	13627449	Col	Col/Ler
wt_female	4359_AT	Chr1	11454565	11454654	Col	Col/Ler
wt_female	4359_AT	Chr4	784418	785671	Col/Ler	Col
wt_female	4359_AT	Chr5	14947964	14948069	Col	Col/Ler
wt_female	4359_AU	Chr1	17695883	17695906	Col/Ler	Col
wt_female	4359_AU	Chr2	5355588	5355927	Col/Ler	Col
wt_female	4359_AU	Chr5	8591325	8591509	Col	Col/Ler
wt_female	4359_AV	Chr2	14378413	14378426	Col/Ler	Col
wt_female	4359_AV	Chr3	7284148	7286706	Col	Col/Ler
wt_female	4359_AV	Chr4	6559605	6560221	Col	Col/Ler
wt_female	4359_AW	Chr1	16471454	16472503	Col	Col/Ler
wt_female	4359_AW	Chr2	1797384	1797783	Col/Ler	Col
wt_female	4359_AW	Chr3	4252839	4254695	Col/Ler	Col
wt_female	4359_AX	Chr1	3570688	3570984	Col/Ler	Col
wt_female	4359_AX	Chr1	19573890	19574952	Col	Col/Ler
wt_female	4359_AX	Chr4	7526557	7527085	Col/Ler	Col
wt_female	4359_AX	Chr5	15372527	15372731	Col/Ler	Col
wt_female	4359_AY	Chr1	3887039	3887194	Col	Col/Ler
wt_female	4359_AY	Chr1	25389922	25391051	Col/Ler	Col
wt_female	4359_AY	Chr2	447913	448275	Col	Col/Ler
wt_female	4359_AY	Chr3	9742053	9742082	Col	Col/Ler
wt_female	4359_AZ	Chr1	17053814	17054978	Col/Ler	Col
wt_female	4359_AZ	Chr5	1095926	1097774	Col	Col/Ler
wt_female	4359_A	Chr1	22398000	22402356	Col	Col/Ler
wt_female	4359_A	Chr4	12484069	12484391	Col	Col/Ler
wt_female	4359_BA	Chr1	8325810	8325813	Col/Ler	Col
wt_female	4359_BA	Chr2	383000	385684	Col	Col/Ler
wt_female	4359_BA	Chr5	16206649	16206755	Col	Col/Ler
wt_female	4359_BB	Chr1	17841093	17841526	Col/Ler	Col
wt_female	4359_BB	Chr2	15472708	15473316	Col	Col/Ler
wt_female	4359_BB	Chr3	11382230	11382733	Col	Col/Ler
wt_female	4359_BB	Chr5	6852188	6853524	Col	Col/Ler
wt_female	4359_BC	Chr3	11248107	11249160	Col	Col/Ler
wt_female	4359_BC	Chr4	10230189	10231401	Col	Col/Ler
wt_female	4359_BC	Chr5	7610318	7610375	Col/Ler	Col
wt_female	4359_BD	Chr1	22264467	22264511	Col/Ler	Col
wt_female	4359_BD	Chr4	9360608	9360893	Col	Col/Ler
wt_female	4359_BD	Chr5	9485223	9487118	Col	Col/Ler
wt_female	4359_BE	Chr1	21418167	21420555	Col/Ler	Col
wt_female	4359_BF	Chr1	6227484	6227879	Col	Col/Ler
wt_female	4359_BF	Chr1	28869552	28882651	Col/Ler	Col
wt_female	4359_BF	Chr2	2260756	2260765	Col/Ler	Col
wt_female	4359_BF	Chr4	13770278	13793924	Col	Col/Ler
wt_female	4359_BF	Chr5	13257124	13258403	Col	Col/Ler
wt_female	4359_BG	Chr4	188702	189437	Col/Ler	Col
wt_female	4359_BG	Chr5	10147833	10150212	Col/Ler	Col
wt_female	4359_BH	Chr1	5825314	5826231	Col	Col/Ler
wt_female	4359_BH	Chr1	25937642	25938369	Col/Ler	Col
wt_female	4359_BH	Chr2	7764975	7765379	Col/Ler	Col
wt_female	4359_BH	Chr4	926452	926896	Col/Ler	Col
wt_female	4359_BH	Chr4	14313000	14321694	Col	Col/Ler
wt_female	4359_BH	Chr5	9442426	9442452	Col/Ler	Col
wt_female	4359_BI	Chr4	84672	85019	Col	Col/Ler
wt_female	4359_BI	Chr5	15771456	15771585	Col	Col/Ler
wt_female	4359_BJ	Chr2	6801370	6802479	Col	Col/Ler
wt_female	4359_BJ	Chr3	15366957	15367696	Col	Col/Ler
wt_female	4359_BJ	Chr4	6290357	6291220	Col	Col/Ler
wt_female	4359_BJ	Chr5	9278777	9282479	Col	Col/Ler
wt_female	4359_BK	Chr1	16908353	16908393	Col	Col/Ler
wt_female	4359_BK	Chr2	224081	224871	Col/Ler	Col
wt_female	4359_BK	Chr3	17197153	17197184	Col/Ler	Col
wt_female	4359_BL	Chr1	17005945	17005995	Col/Ler	Col
wt_female	4359_BL	Chr2	17191648	17196876	Col/Ler	Col
wt_female	4359_BL	Chr4	5703000	5705425	Col	Col/Ler
wt_female	4359_BL	Chr4	13352394	13353790	Col/Ler	Col
wt_female	4359_BL	Chr5	4766014	4766736	Col	Col/Ler
wt_female	4359_BM	Chr2	800396	801270	Col	Col/Ler
wt_female	4359_BM	Chr2	12516145	12516411	Col/Ler	Col
wt_female	4359_BM	Chr3	4550000	4550314	Col/Ler	Col
wt_female	4359_BM	Chr4	6836105	6837718	Col	Col/Ler
wt_female	4359_BM	Chr5	7911520	7911777	Col	Col/Ler
wt_female	4359_BN	Chr4	7574943	7576002	Col/Ler	Col
wt_female	4359_BN	Chr5	13339454	13342049	Col/Ler	Col
wt_female	4359_BO	Chr1	24902595	24902667	Col/Ler	Col
wt_female	4359_BP	Chr1	5654567	5654624	Col/Ler	Col
wt_female	4359_BP	Chr1	20546528	20548277	Col	Col/Ler
wt_female	4359_BP	Chr4	11813550	11813742	Col/Ler	Col
wt_female	4359_BP	Chr5	9935501	9935521	Col	Col/Ler
wt_female	4359_BR	Chr2	6964406	6964527	Col/Ler	Col
wt_female	4359_BR	Chr3	2526505	2527111	Col/Ler	Col
wt_female	4359_BR	Chr4	11447520	11448662	Col	Col/Ler
wt_female	4359_BT	Chr1	11473151	11473418	Col/Ler	Col
wt_female	4359_BT	Chr2	5919205	5919501	Col	Col/Ler
wt_female	4359_BT	Chr3	6965000	6998822	Col/Ler	Col
wt_female	4359_BT	Chr3	16912736	16914523	Col	Col/Ler
wt_female	4359_BT	Chr5	20634754	20635986	Col	Col/Ler
wt_female	4359_BU	Chr1	16908799	16908885	Col	Col/Ler
wt_female	4359_BU	Chr2	9876060	9878218	Col	Col/Ler
wt_female	4359_BU	Chr3	11028163	11033557	Col	Col/Ler
wt_female	4359_BU	Chr4	2904184	2904218	Col/Ler	Col
wt_female	4359_BU	Chr5	19826180	19827056	Col/Ler	Col
wt_female	4359_BV	Chr4	10734177	10734269	Col/Ler	Col
wt_female	4359_BV	Chr5	3170076	3170766	Col/Ler	Col
wt_female	4359_BV	Chr5	8678000	8684819	Col	Col/Ler
wt_female	4359_BW	Chr1	9065000	9074295	Col/Ler	Col
wt_female	4359_BW	Chr2	6389858	6389913	Col/Ler	Col
wt_female	4359_BW	Chr3	17569166	17572000	Col/Ler	Col
wt_female	4359_BW	Chr4	6210749	6211065	Col	Col/Ler
wt_female	4359_BW	Chr4	13909113	13914096	Col/Ler	Col
wt_female	4359_BW	Chr5	14765530	14765820	Col	Col/Ler
wt_female	4359_BY	Chr1	603241	604370	Col	Col/Ler
wt_female	4359_BY	Chr2	180621	189081	Col	Col/Ler
wt_female	4359_BY	Chr2	10357971	10359455	Col/Ler	Col
wt_female	4359_BY	Chr3	11058000	11064076	Col	Col/Ler
wt_female	4359_BY	Chr4	4068970	4073621	Col/Ler	Col
wt_female	4359_BY	Chr5	9716705	9719301	Col/Ler	Col
wt_female	4359_BZ	Chr2	376529	377217	Col/Ler	Col
wt_female	4359_BZ	Chr3	15916054	15916425	Col	Col/Ler
wt_female	4359_BZ	Chr4	188224	188702	Col/Ler	Col
wt_female	4359_BZ	Chr5	7257741	7260070	Col	Col/Ler
wt_female	4359_B	Chr4	5649651	5650664	Col	Col/Ler
wt_female	4359_B	Chr5	9880500	9880515	Col/Ler	Col
wt_female	4359_CA	Chr1	4369257	4371291	Col	Col/Ler
wt_female	4359_CA	Chr1	29363463	29364913	Col/Ler	Col
wt_female	4359_CA	Chr2	14907640	14907649	Col/Ler	Col
wt_female	4359_CA	Chr3	6616262	6621619	Col/Ler	Col
wt_female	4359_CA	Chr4	12837151	12838879	Col	Col/Ler
wt_female	4359_CA	Chr5	10291861	10292972	Col/Ler	Col
wt_female	4359_CB	Chr2	12337240	12337823	Col/Ler	Col
wt_female	4359_CC	Chr2	9329083	9329224	Col	Col/Ler
wt_female	4359_CC	Chr3	8274974	8277329	Col/Ler	Col
wt_female	4359_CC	Chr5	4900514	4902112	Col	Col/Ler
wt_female	4359_CE	Chr1	11321537	11321672	Col	Col/Ler
wt_female	4359_CE	Chr1	23693700	23695619	Col/Ler	Col
wt_female	4359_CE	Chr2	10696065	10696756	Col/Ler	Col
wt_female	4359_CE	Chr3	19249026	19249246	Col	Col/Ler
wt_female	4359_CE	Chr5	9718912	9718965	Col/Ler	Col
wt_female	4359_CF	Chr1	19853493	19854651	Col/Ler	Col
wt_female	4359_CF	Chr3	11270824	11271885	Col	Col/Ler
wt_female	4359_CF	Chr4	5315915	5316164	Col/Ler	Col
wt_female	4359_CF	Chr5	9063000	9066956	Col	Col/Ler
wt_female	4359_CG	Chr1	20023009	20023442	Col	Col/Ler
wt_female	4359_CG	Chr2	6033611	6033992	Col	Col/Ler
wt_female	4359_CG	Chr4	421284	421436	Col/Ler	Col
wt_female	4359_CG	Chr5	15132799	15133098	Col/Ler	Col
wt_female	4359_CH	Chr1	19704375	19709166	Col	Col/Ler
wt_female	4359_CH	Chr2	6300914	6303782	Col	Col/Ler
wt_female	4359_CH	Chr4	799645	800035	Col	Col/Ler
wt_female	4359_CI	Chr1	12153142	12153149	Col/Ler	Col
wt_female	4359_CI	Chr4	153675	153693	Col/Ler	Col
wt_female	4359_CJ	Chr2	6293900	6293922	Col/Ler	Col
wt_female	4359_CK	Chr2	1076343	1077365	Col/Ler	Col
wt_female	4359_CK	Chr4	483516	483517	Col/Ler	Col
wt_female	4359_CO	Chr1	10477906	10480989	Col	Col/Ler
wt_female	4359_CO	Chr3	11505277	11505354	Col/Ler	Col
wt_female	4359_CO	Chr5	15225141	15225817	Col	Col/Ler
wt_female	4359_CP	Chr1	9978508	9978530	Col/Ler	Col
wt_female	4359_CP	Chr2	1536067	1536737	Col/Ler	Col
wt_female	4359_CP	Chr3	18780962	18781491	Col/Ler	Col
wt_female	4359_CP	Chr5	8219978	8220340	Col	Col/Ler
wt_female	4359_CQ	Chr1	16774027	16775123	Col	Col/Ler
wt_female	4359_CQ	Chr3	10361121	10361673	Col	Col/Ler
wt_female	4359_C	Chr1	3029800	3031852	Col	Col/Ler
wt_female	4359_C	Chr2	1937695	1938010	Col/Ler	Col
wt_female	4359_C	Chr4	7449239	7449251	Col/Ler	Col
wt_female	4359_D	Chr2	9416108	9416187	Col	Col/Ler
wt_female	4359_D	Chr3	2940081	2940367	Col	Col/Ler
wt_female	4359_D	Chr3	22642111	22644804	Col/Ler	Col
wt_female	4359_D	Chr4	7480171	7480800	Col	Col/Ler
wt_female	4359_D	Chr5	17638000	17640593	Col	Col/Ler
wt_female	4359_E	Chr1	17291041	17292197	Ler	Col/Ler
wt_female	4359_E	Chr2	7922113	7924324	Ler	Col/Ler
wt_female	4359_E	Chr4	11266985	11267464	Ler	Col/Ler
wt_female	4359_E	Chr5	482840	482885	Col/Ler	Ler
wt_female	4359_E	Chr5	10610684	10610747	Ler	Col/Ler
wt_female	4359_F	Chr1	14199601	14200086	Col/Ler	Col
wt_female	4359_F	Chr3	17281048	17281465	Col/Ler	Col
wt_female	4359_F	Chr4	10044454	10045142	Col/Ler	Col
wt_female	4359_F	Chr5	7325715	7326964	Col	Col/Ler
wt_female	4359_H	Chr3	10414676	10414767	Col/Ler	Col
wt_female	4359_H	Chr4	841134	841145	Col/Ler	Col
wt_female	4359_H	Chr5	9575402	9577395	Col	Col/Ler
wt_female	4359_I	Chr1	10870100	10873534	Col	Col/Ler
wt_female	4359_I	Chr2	387072	387843	Col	Col/Ler
wt_female	4359_J	Chr1	16830871	16833258	Col/Ler	Col
wt_female	4359_J	Chr2	1004947	1005144	Col/Ler	Col
wt_female	4359_J	Chr3	1315717	1316181	Col	Col/Ler
wt_female	4359_J	Chr3	23261142	23265392	Col/Ler	Col
wt_female	4359_K	Chr1	16565279	16565397	Col/Ler	Col
wt_female	4359_K	Chr2	202493	202508	Col/Ler	Col
wt_female	4359_K	Chr5	15263558	15263606	Col	Col/Ler
wt_female	4359_L	Chr4	10160407	10161110	Col	Col/Ler
wt_female	4359_M	Chr1	16488941	16489004	Col	Col/Ler
wt_female	4359_M	Chr3	10718305	10719604	Col/Ler	Col
wt_female	4359_M	Chr4	8126091	8126261	Col/Ler	Col
wt_female	4359_M	Chr5	6600238	6601847	Col/Ler	Col
wt_female	4359_M	Chr5	14683158	14683646	Col	Col/Ler
wt_female	4359_N	Chr1	3859375	3859490	Col/Ler	Col
wt_female	4359_N	Chr4	10774145	10774657	Col	Col/Ler
wt_female	4359_O	Chr2	6888965	6888981	Col/Ler	Col
wt_female	4359_O	Chr3	2579603	2581467	Col	Col/Ler
wt_female	4359_O	Chr3	18959124	18959312	Col/Ler	Col
wt_female	4359_O	Chr4	9259187	9266408	Col/Ler	Col
wt_female	4359_P	Chr1	8004006	8004390	Col/Ler	Col
wt_female	4359_P	Chr2	12899408	12899419	Col/Ler	Col
wt_female	4359_P	Chr2	18589678	18591645	Col	Col/Ler
wt_female	4359_Q	Chr4	7188240	7191229	Col/Ler	Col
wt_female	4359_R	Chr2	13211408	13213769	Col/Ler	Col
wt_female	4359_R	Chr3	4851446	4851656	Col	Col/Ler
wt_female	4359_S	Chr1	454146	458079	Col/Ler	Col
wt_female	4359_S	Chr1	1506406	1506445	Col	Col/Ler
wt_female	4359_S	Chr1	26231980	26232730	Col/Ler	Col
wt_female	4359_S	Chr3	18840571	18841746	Col	Col/Ler
wt_female	4359_S	Chr5	4907488	4908446	Col/Ler	Col
wt_female	4359_S	Chr5	26118315	26119379	Col	Col/Ler
wt_female	4359_T	Chr1	26783972	26786203	Col/Ler	Col
wt_female	4359_T	Chr5	14256167	14256173	Col/Ler	Col
wt_female	4359_U	Chr2	10459019	10459597	Col	Col/Ler
wt_female	4359_V	Chr3	5532949	5533572	Col/Ler	Col
wt_female	4359_V	Chr4	7382885	7384734	Col/Ler	Col
wt_female	4359_W	Chr1	17060556	17061140	Col	Col/Ler
wt_female	4359_W	Chr4	5791784	5792483	Col/Ler	Col
wt_female	4359_X	Chr3	877267	879303	Col	Col/Ler
wt_female	4359_X	Chr5	7262026	7263908	Col/Ler	Col
wt_female	4359_Y	Chr1	6840684	6842648	Col/Ler	Col
wt_female	4359_Y	Chr3	9304363	9304399	Col/Ler	Col
wt_female	4359_Y	Chr4	10424697	10424717	Col/Ler	Col
wt_female	4359_Z	Chr1	1877586	1881090	Col	Col/Ler
wt_female	4359_Z	Chr1	19154775	19182829	Col/Ler	Col
wt_female	4359_Z	Chr1	26528000	26530648	Col	Col/Ler
wt_female	4359_Z	Chr4	7368777	7369013	Col	Col/Ler
wt_female	4722_AA	Chr1	7932392	7933491	Col	Col/Ler
wt_female	4722_AA	Chr4	424687	424874	Col/Ler	Col
wt_female	4722_AB	Chr1	13372961	13373262	Col/Ler	Col
wt_female	4722_AB	Chr3	11028163	11034068	Col	Col/Ler
wt_female	4722_AB	Chr4	1338131	1338596	Col	Col/Ler
wt_female	4722_AB	Chr5	24274051	24274108	Col/Ler	Col
wt_female	4722_AC	Chr3	20308040	20309869	Col	Col/Ler
wt_female	4722_AC	Chr4	13110457	13110563	Col	Col/Ler
wt_female	4722_AD	Chr2	6528201	6528926	Col/Ler	Col
wt_female	4722_AD	Chr5	7434821	7434901	Col/Ler	Col
wt_female	4722_AE	Chr1	10271778	10272133	Col	Col/Ler
wt_female	4722_AE	Chr2	7498393	7498586	Col/Ler	Col
wt_female	4722_AE	Chr4	1303783	1304015	Col	Col/Ler
wt_female	4722_AE	Chr5	13866878	13867572	Col/Ler	Col
wt_female	4722_AF	Chr3	15958604	15959418	Col	Col/Ler
wt_female	4722_AF	Chr4	712350	712492	Col/Ler	Col
wt_female	4722_AG	Chr1	11769633	11770102	Col	Col/Ler
wt_female	4722_AG	Chr3	21182286	21183304	Col	Col/Ler
wt_female	4722_AG	Chr5	6448082	6448716	Col	Col/Ler
wt_female	4722_AH	Chr1	16529897	16530079	Col	Col/Ler
wt_female	4722_AH	Chr2	739148	739153	Col	Col/Ler
wt_female	4722_AH	Chr3	19301717	19305641	Col/Ler	Col
wt_female	4722_AH	Chr4	5597291	5599054	Col/Ler	Col
wt_female	4722_AH	Chr5	22829433	22829947	Col/Ler	Col
wt_female	4722_AI	Chr1	19938082	19938520	Col/Ler	Col
wt_female	4722_AI	Chr2	6664338	6665790	Col	Col/Ler
wt_female	4722_AI	Chr3	16559566	16559832	Col/Ler	Col
wt_female	4722_AI	Chr5	15228514	15229807	Col/Ler	Col
wt_female	4722_AJ	Chr2	19467608	19468251	Col	Col/Ler
wt_female	4722_AJ	Chr4	645137	645149	Col/Ler	Col
wt_female	4722_AK	Chr1	7201979	7202160	Col/Ler	Col
wt_female	4722_AK	Chr1	23695713	23695746	Col	Col/Ler
wt_female	4722_AM	Chr1	9756266	9756585	Col/Ler	Col
wt_female	4722_AM	Chr3	15805708	15805709	Col/Ler	Col
wt_female	4722_AN	Chr1	6240190	6240355	Col	Col/Ler
wt_female	4722_AN	Chr1	29561900	29562641	Col/Ler	Col
wt_female	4722_AN	Chr2	8140037	8147480	Col	Col/Ler
wt_female	4722_AN	Chr3	15918338	15918824	Col/Ler	Col
wt_female	4722_AN	Chr5	20451995	20453389	Col/Ler	Col
wt_female	4722_AO	Chr1	6452689	6454673	Col	Col/Ler
wt_female	4722_AO	Chr1	25369553	25369723	Col/Ler	Col
wt_female	4722_AO	Chr2	12745327	12746063	Col/Ler	Col
wt_female	4722_AO	Chr2	18217233	18228405	Col	Col/Ler
wt_female	4722_AO	Chr3	10978750	10978878	Col/Ler	Col
wt_female	4722_AP	Chr2	9900358	9900701	Col/Ler	Col
wt_female	4722_AP	Chr4	727543	727631	Col/Ler	Col
wt_female	4722_AP	Chr5	9946941	9947956	Col	Col/Ler
wt_female	4722_AQ	Chr3	16098017	16102000	Col/Ler	Col
wt_female	4722_AR	Chr2	12419873	12423875	Col/Ler	Col
wt_female	4722_AR	Chr4	9313501	9313807	Col	Col/Ler
wt_female	4722_AR	Chr5	17705403	17705585	Col/Ler	Col
wt_female	4722_AS	Chr1	17412171	17412264	Col/Ler	Col
wt_female	4722_AS	Chr4	1230569	1230949	Col	Col/Ler
wt_female	4722_AS	Chr5	8835181	8835389	Col/Ler	Col
wt_female	4722_AS	Chr5	16468238	16468896	Col	Col/Ler
wt_female	4722_AT	Chr2	6612193	6612580	Col/Ler	Col
wt_female	4722_AT	Chr4	9833000	9835997	Col	Col/Ler
wt_female	4722_AU	Chr4	561755	561780	Col	Col/Ler
wt_female	4722_AU	Chr5	16055679	16057260	Col	Col/Ler
wt_female	4722_AV	Chr1	17410287	17410360	Col/Ler	Col
wt_female	4722_AV	Chr2	378561	383792	Col	Col/Ler
wt_female	4722_AW	Chr4	8749979	8750023	Col/Ler	Col
wt_female	4722_AX	Chr2	16938000	16940931	Col	Col/Ler
wt_female	4722_AX	Chr3	3717758	3725745	Col	Col/Ler
wt_female	4722_AX	Chr4	6696161	6698288	Col	Col/Ler
wt_female	4722_AX	Chr5	6835822	6836998	Col	Col/Ler
wt_female	4722_AY	Chr2	12530607	12532226	Col	Col/Ler
wt_female	4722_AZ	Chr1	24662848	24663884	Col	Col/Ler
wt_female	4722_AZ	Chr3	11104380	11104534	Col	Col/Ler
wt_female	4722_AZ	Chr5	16633864	16635237	Col	Col/Ler
wt_female	4722_A	Chr1	16392839	16392846	Col/Ler	Col
wt_female	4722_A	Chr3	17690178	17690587	Col/Ler	Col
wt_female	4722_A	Chr5	14752719	14755983	Col	Col/Ler
wt_female	4722_BA	Chr1	7836237	7837208	Col	Col/Ler
wt_female	4722_BA	Chr2	10801803	10801981	Col/Ler	Col
wt_female	4722_BA	Chr3	21490000	21513104	Col/Ler	Col
wt_female	4722_BA	Chr4	2905251	2906078	Col/Ler	Col
wt_female	4722_BA	Chr5	765169	765618	Col	Col/Ler
wt_female	4722_BB	Chr1	1549798	1550655	Col	Col/Ler
wt_female	4722_BB	Chr5	7978000	7981997	Col	Col/Ler
wt_female	4722_BB	Chr5	23717793	23718060	Col/Ler	Col
wt_female	4722_BC	Chr2	5180615	5180878	Col/Ler	Col
wt_female	4722_BC	Chr3	19707062	19707839	Col	Col/Ler
wt_female	4722_BC	Chr4	7926006	7926809	Col/Ler	Col
wt_female	4722_BD	Chr1	10587002	10587901	Col	Col/Ler
wt_female	4722_BD	Chr1	21919399	21919908	Col/Ler	Col
wt_female	4722_BD	Chr2	8420440	8420449	Col/Ler	Col
wt_female	4722_BD	Chr3	7457912	7458052	Col	Col/Ler
wt_female	4722_BD	Chr5	14859332	14859840	Col/Ler	Col
wt_female	4722_BE	Chr1	11954204	11954853	Col/Ler	Col
wt_female	4722_BE	Chr2	2071438	2136479	Col	Col/Ler
wt_female	4722_BE	Chr4	10670171	10670772	Col/Ler	Col
wt_female	4722_BF	Chr1	7961534	7963417	Col	Col/Ler
wt_female	4722_BF	Chr1	18800920	18801411	Col/Ler	Col
wt_female	4722_BF	Chr3	6746024	6751405	Col	Col/Ler
wt_female	4722_BF	Chr5	16200226	16200266	Col/Ler	Col
wt_female	4722_BG	Chr1	24957032	24964459	Col/Ler	Col
wt_female	4722_BG	Chr2	14575482	14577159	Col	Col/Ler
wt_female	4722_BG	Chr3	7539726	7539957	Col/Ler	Col
wt_female	4722_BG	Chr4	10602377	10602435	Col/Ler	Col
wt_female	4722_BH	Chr1	10296235	10297751	Col	Col/Ler
wt_female	4722_BH	Chr3	11037890	11037995	Col/Ler	Col
wt_female	4722_BH	Chr4	1143355	1145098	Col	Col/Ler
wt_female	4722_BH	Chr5	13819795	13820152	Col	Col/Ler
wt_female	4722_BI	Chr1	25828000	25830691	Col	Col/Ler
wt_female	4722_BI	Chr3	21673478	21677904	Col/Ler	Col
wt_female	4722_BI	Chr5	23091320	23092117	Col/Ler	Col
wt_female	4722_BJ	Chr1	4744225	4746510	Col/Ler	Col
wt_female	4722_BJ	Chr2	3514531	3515159	Col	Col/Ler
wt_female	4722_BJ	Chr4	11124935	11125424	Col	Col/Ler
wt_female	4722_BK	Chr1	7943000	7945375	Col	Col/Ler
wt_female	4722_BK	Chr5	21917380	21917381	Col/Ler	Col
wt_female	4722_BL	Chr2	695987	696446	Col/Ler	Col
wt_female	4722_BL	Chr3	7943000	7949149	Col	Col/Ler
wt_female	4722_BL	Chr4	6724990	6725407	Col	Col/Ler
wt_female	4722_BL	Chr5	15886920	15886965	Col/Ler	Col
wt_female	4722_BM	Chr3	17079023	17079478	Col/Ler	Col
wt_female	4722_BM	Chr4	9991521	9993665	Col/Ler	Col
wt_female	4722_BM	Chr5	14951106	14951145	Col/Ler	Col
wt_female	4722_BN	Chr3	4458631	4458966	Col/Ler	Col
wt_female	4722_BN	Chr3	18943894	18944040	Col	Col/Ler
wt_female	4722_BN	Chr4	1014040	1017000	Col/Ler	Col
wt_female	4722_BN	Chr5	7383000	7385903	Col	Col/Ler
wt_female	4722_BO	Chr1	21850387	21850470	Col	Col/Ler
wt_female	4722_BO	Chr5	18377609	18378033	Col	Col/Ler
wt_female	4722_BP	Chr1	14135966	14136536	Col	Col/Ler
wt_female	4722_BP	Chr2	6765443	6766400	Col	Col/Ler
wt_female	4722_BP	Chr3	11798745	11803779	Col	Col/Ler
wt_female	4722_BQ	Chr2	1637661	1638217	Col/Ler	Col
wt_female	4722_BQ	Chr4	5621981	5622553	Col/Ler	Col
wt_female	4722_BR	Chr1	4499139	4502781	Col/Ler	Col
wt_female	4722_BR	Chr1	20599696	20605860	Col	Col/Ler
wt_female	4722_BR	Chr2	1967809	1967852	Col/Ler	Col
wt_female	4722_BR	Chr3	15806751	15806826	Col/Ler	Col
wt_female	4722_BS	Chr1	25019396	25019444	Col/Ler	Col
wt_female	4722_BS	Chr2	6842619	6844009	Col	Col/Ler
wt_female	4722_BS	Chr4	12358751	12359342	Col	Col/Ler
wt_female	4722_BS	Chr5	9560668	9573706	Col	Col/Ler
wt_female	4722_BT	Chr1	8439325	8440272	Col	Col/Ler
wt_female	4722_BT	Chr3	9938000	9940550	Col	Col/Ler
wt_female	4722_BT	Chr5	6658819	6660241	Col/Ler	Col
wt_female	4722_BU	Chr1	24848000	24850659	Col	Col/Ler
wt_female	4722_BU	Chr5	8610231	8620150	Col	Col/Ler
wt_female	4722_BU	Chr5	14726478	14727142	Col/Ler	Col
wt_female	4722_BV	Chr1	24630792	24630806	Col	Col/Ler
wt_female	4722_BV	Chr2	260547	261747	Col	Col/Ler
wt_female	4722_BV	Chr5	5304846	5304896	Col	Col/Ler
wt_female	4722_BW	Chr3	8505000	8506125	Col/Ler	Col
wt_female	4722_BW	Chr4	6335000	6335801	Col/Ler	Col
wt_female	4722_BX	Chr3	11025086	11025764	Col	Col/Ler
wt_female	4722_BX	Chr4	9763000	9765344	Col	Col/Ler
wt_female	4722_BX	Chr5	10148000	10150120	Col	Col/Ler
wt_female	4722_BY	Chr3	10314031	10315691	Col	Col/Ler
wt_female	4722_BZ	Chr1	4978447	4980034	Col/Ler	Col
wt_female	4722_BZ	Chr3	16272502	16273189	Col/Ler	Col
wt_female	4722_BZ	Chr4	5143672	5143764	Col	Col/Ler
wt_female	4722_BZ	Chr5	3885000	3987166	Col/Ler	Col
wt_female	4722_BZ	Chr5	24710619	24710751	Col	Col/Ler
wt_female	4722_B	Chr2	388162	388547	Col	Col/Ler
wt_female	4722_B	Chr3	10015784	10017413	Col	Col/Ler
wt_female	4722_B	Chr4	415055	416938	Col/Ler	Col
wt_female	4722_B	Chr5	8916244	8917381	Col	Col/Ler
wt_female	4722_CA	Chr1	29711365	29716488	Col	Col/Ler
wt_female	4722_CA	Chr3	10325231	10326306	Col	Col/Ler
wt_female	4722_CA	Chr5	8916244	8921770	Col	Col/Ler
wt_female	4722_CB	Chr1	23284025	23284475	Col	Col/Ler
wt_female	4722_CB	Chr2	1934378	1934733	Col	Col/Ler
wt_female	4722_CB	Chr3	11153942	11154462	Col/Ler	Col
wt_female	4722_CB	Chr4	6209572	6209852	Col	Col/Ler
wt_female	4722_CC	Chr1	17187881	17189256	Col/Ler	Col
wt_female	4722_CC	Chr2	10291908	10292109	Col	Col/Ler
wt_female	4722_CD	Chr1	16478749	16479016	Col	Col/Ler
wt_female	4722_CD	Chr2	1924509	1925229	Col	Col/Ler
wt_female	4722_CD	Chr4	7417245	7417246	Col/Ler	Col
wt_female	4722_CE	Chr2	10210683	10210696	Col/Ler	Col
wt_female	4722_CE	Chr3	10694947	10694986	Col/Ler	Col
wt_female	4722_CE	Chr3	23047801	23050186	Col	Col/Ler
wt_female	4722_CE	Chr4	853714	853991	Col/Ler	Col
wt_female	4722_CE	Chr4	18209239	18210165	Col	Col/Ler
wt_female	4722_CF	Chr1	12496083	12496222	Col	Col/Ler
wt_female	4722_CF	Chr2	1021974	1021988	Col/Ler	Col
wt_female	4722_CG	Chr1	146471	153232	Col/Ler	Col
wt_female	4722_CG	Chr2	726239	727202	Col/Ler	Col
wt_female	4722_CG	Chr3	20100653	20101581	Col/Ler	Col
wt_female	4722_CG	Chr4	5454611	5454736	Col/Ler	Col
wt_female	4722_CG	Chr5	9810611	9810720	Col	Col/Ler
wt_female	4722_CH	Chr1	28545177	28545824	Col/Ler	Col
wt_female	4722_CH	Chr4	6313084	6313092	Col	Col/Ler
wt_female	4722_CH	Chr5	19907633	19911591	Col/Ler	Col
wt_female	4722_CI	Chr1	13106573	13106758	Col	Col/Ler
wt_female	4722_CI	Chr5	7872847	7872886	Col/Ler	Col
wt_female	4722_CJ	Chr2	10278092	10278133	Col/Ler	Col
wt_female	4722_CJ	Chr3	10711007	10712407	Col	Col/Ler
wt_female	4722_CJ	Chr5	25181122	25185401	Col	Col/Ler
wt_female	4722_CK	Chr1	14171843	14173422	Col/Ler	Col
wt_female	4722_CK	Chr2	595113	595293	Col	Col/Ler
wt_female	4722_CK	Chr3	10065217	10072663	Col	Col/Ler
wt_female	4722_CL	Chr3	18523323	18524917	Col/Ler	Col
wt_female	4722_CL	Chr4	7022187	7022207	Col/Ler	Col
wt_female	4722_CL	Chr5	4042652	4045557	Col	Col/Ler
wt_female	4722_CL	Chr5	20672571	20673989	Col/Ler	Col
wt_female	4722_CM	Chr1	17720481	17722715	Col/Ler	Col
wt_female	4722_CM	Chr2	1772590	1772614	Col/Ler	Col
wt_female	4722_CM	Chr3	4033177	4037681	Col	Col/Ler
wt_female	4722_CM	Chr3	18296703	18296932	Col/Ler	Col
wt_female	4722_CM	Chr4	10188799	10188827	Col/Ler	Col
wt_female	4722_CM	Chr5	18229880	18230483	Col	Col/Ler
wt_female	4722_CP	Chr1	25531765	25539380	Col	Col/Ler
wt_female	4722_CP	Chr2	527481	527817	Col	Col/Ler
wt_female	4722_CP	Chr4	11764074	11764369	Col	Col/Ler
wt_female	4722_CP	Chr5	18964863	18965361	Col/Ler	Col
wt_female	4722_C	Chr1	25023388	25023394	Col/Ler	Col
wt_female	4722_C	Chr2	10216178	10216975	Col	Col/Ler
wt_female	4722_C	Chr3	7519623	7520498	Col/Ler	Col
wt_female	4722_D	Chr3	17605510	17606904	Col	Col/Ler
wt_female	4722_D	Chr3	23299705	23299789	Col/Ler	Col
wt_female	4722_D	Chr5	10044973	10045279	Col/Ler	Col
wt_female	4722_E	Chr1	13403963	13405260	Col	Col/Ler
wt_female	4722_E	Chr2	5519304	5519587	Col/Ler	Col
wt_female	4722_E	Chr3	20729746	20729755	Col/Ler	Col
wt_female	4722_E	Chr5	13683000	13685025	Col	Col/Ler
wt_female	4722_F	Chr1	18842444	18842489	Col/Ler	Col
wt_female	4722_F	Chr5	17241035	17241084	Col/Ler	Col
wt_female	4722_G	Chr1	5982680	5983139	Col/Ler	Col
wt_female	4722_G	Chr1	26493000	26495630	Col	Col/Ler
wt_female	4722_G	Chr2	15337395	15337399	Col/Ler	Col
wt_female	4722_G	Chr4	10351022	10351166	Col/Ler	Col
wt_female	4722_H	Chr4	8401240	8401544	Col	Col/Ler
wt_female	4722_H	Chr5	14017395	14017438	Col	Col/Ler
wt_female	4722_I	Chr2	1547986	1549039	Col	Col/Ler
wt_female	4722_I	Chr3	11786110	11788540	Col/Ler	Col
wt_female	4722_I	Chr4	7977190	7978924	Col/Ler	Col
wt_female	4722_I	Chr5	25338000	25342837	Col	Col/Ler
wt_female	4722_J	Chr1	17082613	17083051	Col	Col/Ler
wt_female	4722_J	Chr2	650472	650718	Col/Ler	Col
wt_female	4722_J	Chr4	159437	160421	Col	Col/Ler
wt_female	4722_J	Chr5	8747860	8747880	Col	Col/Ler
wt_female	4722_K	Chr2	99809	99810	Col/Ler	Col
wt_female	4722_K	Chr5	25079938	25080278	Col/Ler	Col
wt_female	4722_L	Chr5	8785000	8786457	Col/Ler	Col
wt_female	4722_L	Chr5	20549248	20551333	Col	Col/Ler
wt_female	4722_M	Chr2	1034090	1034148	Col/Ler	Col
wt_female	4722_M	Chr3	10718873	10719220	Col/Ler	Col
wt_female	4722_M	Chr4	386865	388080	Col	Col/Ler
wt_female	4722_M	Chr5	4909902	4911256	Col	Col/Ler
wt_female	4722_N	Chr1	20958586	20959077	Col/Ler	Col
wt_female	4722_N	Chr4	637014	643236	Col	Col/Ler
wt_female	4722_N	Chr5	8304898	8306810	Col	Col/Ler
wt_female	4722_O	Chr1	11370521	11370610	Col/Ler	Col
wt_female	4722_O	Chr3	6309250	6309578	Col	Col/Ler
wt_female	4722_O	Chr3	22534559	22537000	Col/Ler	Col
wt_female	4722_P	Chr2	8425164	8427224	Col/Ler	Col
wt_female	4722_Q	Chr3	10882681	10882990	Col	Col/Ler
wt_female	4722_Q	Chr4	6353340	6355612	Col	Col/Ler
wt_female	4722_R	Chr3	2479674	2480870	Col/Ler	Col
wt_female	4722_R	Chr5	9803801	9805225	Col	Col/Ler
wt_female	4722_T	Chr1	17372489	17372754	Col/Ler	Col
wt_female	4722_T	Chr2	276081	276195	Col	Col/Ler
wt_female	4722_T	Chr3	6475143	6477930	Col	Col/Ler
wt_female	4722_T	Chr4	593000	595960	Col	Col/Ler
wt_female	4722_U	Chr1	21958013	21958269	Col	Col/Ler
wt_female	4722_U	Chr3	10718521	10718873	Col	Col/Ler
wt_female	4722_U	Chr4	7839284	7839302	Col/Ler	Col
wt_female	4722_V	Chr2	2277539	2277877	Col	Col/Ler
wt_female	4722_V	Chr3	9675163	9675171	Col/Ler	Col
wt_female	4722_W	Chr1	4757867	4757970	Col/Ler	Col
wt_female	4722_W	Chr2	371715	375609	Col/Ler	Col
wt_female	4722_W	Chr5	22120412	22120522	Col	Col/Ler
wt_female	4722_X	Chr1	16837865	16839349	Col/Ler	Col
wt_female	4722_X	Chr2	6124711	6124726	Col/Ler	Col
wt_female	4722_X	Chr3	3591640	3592805	Col/Ler	Col
wt_female	4722_Y	Chr1	17230945	17231624	Col/Ler	Col
wt_female	4722_Y	Chr2	9380143	9381479	Col	Col/Ler
wt_female	4722_Y	Chr3	6386995	6387066	Col/Ler	Col
wt_female	4722_Z	Chr1	18553788	18553991	Col/Ler	Col
wt_female	4722_Z	Chr2	587226	588088	Col	Col/Ler
wt_female	4722_Z	Chr4	230773	230774	Col/Ler	Col
wt_female	4723_AA	Chr1	26361420	26365671	Col/Ler	Col
wt_female	4723_AA	Chr3	8128812	8129056	Col	Col/Ler
wt_female	4723_AA	Chr3	22995000	22995731	Col/Ler	Col
wt_female	4723_AB	Chr2	6365872	6365878	Col/Ler	Col
wt_female	4723_AB	Chr5	4591529	4591771	Col	Col/Ler
wt_female	4723_AC	Chr4	6180432	6180439	Col	Col/Ler
wt_female	4723_AD	Chr2	6790175	6790556	Col/Ler	Col
wt_female	4723_AE	Chr1	22976775	22976902	Col/Ler	Col
wt_female	4723_AE	Chr2	510685	513319	Col	Col/Ler
wt_female	4723_AF	Chr2	10200408	10201681	Col	Col/Ler
wt_female	4723_AF	Chr3	3692506	3692838	Col/Ler	Col
wt_female	4723_AF	Chr4	550033	551982	Col	Col/Ler
wt_female	4723_AF	Chr5	13776368	13776817	Col	Col/Ler
wt_female	4723_A	Chr1	11216884	11217150	Col/Ler	Col
wt_female	4723_A	Chr4	6867956	6873734	Col	Col/Ler
wt_female	4723_A	Chr5	8762510	8763750	Col/Ler	Col
wt_female	4723_B	Chr2	9213366	9214877	Col	Col/Ler
wt_female	4723_B	Chr4	8750039	8750060	Col/Ler	Col
wt_female	4723_B	Chr5	7190724	7191461	Col	Col/Ler
wt_female	4723_C	Chr1	17824786	17825295	Col	Col/Ler
wt_female	4723_C	Chr3	3776234	3776348	Col/Ler	Col
wt_female	4723_C	Chr4	221625	221746	Col/Ler	Col
wt_female	4723_C	Chr5	13878352	13878483	Col/Ler	Col
wt_female	4723_D	Chr1	24430486	24431873	Col/Ler	Col
wt_female	4723_D	Chr3	11277343	11278568	Col	Col/Ler
wt_female	4723_D	Chr4	7482537	7482567	Col/Ler	Col
wt_female	4723_D	Chr5	19141795	19141971	Col/Ler	Col
wt_female	4723_E	Chr2	6506776	6506852	Col	Col/Ler
wt_female	4723_E	Chr3	16133000	16135217	Col	Col/Ler
wt_female	4723_F	Chr1	8977128	8986062	Col	Col/Ler
wt_female	4723_F	Chr1	28190128	28194661	Col/Ler	Col
wt_female	4723_F	Chr3	10687098	10688512	Col	Col/Ler
wt_female	4723_F	Chr4	12538273	12546464	Col/Ler	Col
wt_female	4723_G	Chr1	13151546	13151555	Col/Ler	Col
wt_female	4723_G	Chr3	16067313	16067432	Col	Col/Ler
wt_female	4723_H	Chr1	6677919	6679053	Col	Col/Ler
wt_female	4723_H	Chr5	9238000	9245396	Col	Col/Ler
wt_female	4723_I	Chr1	25022829	25022838	Col/Ler	Col
wt_female	4723_I	Chr3	11072553	11074046	Col	Col/Ler
wt_female	4723_I	Chr5	8286164	8288108	Col/Ler	Col
wt_female	4723_J	Chr1	16100949	16101088	Col	Col/Ler
wt_female	4723_J	Chr3	17951569	17952558	Col	Col/Ler
wt_female	4723_J	Chr5	9807504	9808224	Col	Col/Ler
wt_female	4723_K	Chr1	3450512	3451255	Col	Col/Ler
wt_female	4723_K	Chr1	11479239	11479246	Col/Ler	Col
wt_female	4723_K	Chr2	7757076	7757430	Col/Ler	Col
wt_female	4723_K	Chr2	11189286	11193326	Col	Col/Ler
wt_female	4723_K	Chr4	14457169	14458815	Col	Col/Ler
wt_female	4723_L	Chr1	11165618	11165679	Col	Col/Ler
wt_female	4723_L	Chr2	5392647	5393312	Col	Col/Ler
wt_female	4723_L	Chr3	18504882	18504899	Col/Ler	Col
wt_female	4723_M	Chr1	6940528	6941719	Col/Ler	Col
wt_female	4723_M	Chr1	18032545	18032720	Col	Col/Ler
wt_female	4723_M	Chr2	10128920	10128994	Col/Ler	Col
wt_female	4723_M	Chr3	8950183	8951535	Col/Ler	Col
wt_female	4723_N	Chr1	7804984	7805854	Col/Ler	Col
wt_female	4723_N	Chr1	25120050	25120067	Col	Col/Ler
wt_female	4723_N	Chr2	190900	191914	Col/Ler	Col
wt_female	4723_N	Chr3	11833148	11833310	Col/Ler	Col
wt_female	4723_N	Chr4	6025041	6025094	Col/Ler	Col
wt_female	4723_N	Chr5	21909718	21909782	Col/Ler	Col
wt_female	4723_O	Chr1	26740000	26740398	Col/Ler	Col
wt_female	4723_O	Chr2	16220764	16222004	Col	Col/Ler
wt_female	4723_O	Chr3	7635301	7635331	Col/Ler	Col
wt_female	4723_P	Chr1	5205941	5206673	Col/Ler	Col
wt_female	4723_P	Chr2	2290685	2291752	Col/Ler	Col
wt_female	4723_Q	Chr1	8080738	8080771	Col/Ler	Col
wt_female	4723_Q	Chr2	7736523	7736630	Col	Col/Ler
wt_female	4723_Q	Chr3	9065011	9066241	Col	Col/Ler
wt_female	4723_Q	Chr4	6256448	6260714	Col	Col/Ler
wt_female	4723_Q	Chr5	13610705	13611047	Col/Ler	Col
wt_female	4723_R	Chr1	18554457	18554598	Col	Col/Ler
wt_female	4723_R	Chr3	11913839	11915941	Col/Ler	Col
wt_female	4723_R	Chr4	5830481	5831269	Col/Ler	Col
wt_female	4723_S	Chr3	17696301	17697696	Col	Col/Ler
wt_female	4723_S	Chr5	8174854	8175597	Col/Ler	Col
wt_female	4723_T	Chr5	15040685	15040866	Col/Ler	Col
wt_female	4723_U	Chr1	27137072	27139393	Col/Ler	Col
wt_female	4723_U	Chr4	12375759	12376204	Col	Col/Ler
wt_female	4723_U	Chr5	21296529	21296634	Col	Col/Ler
wt_female	4723_V	Chr3	15355973	15356082	Col	Col/Ler
wt_female	4723_V	Chr5	5390000	5390326	Col/Ler	Col
wt_female	4723_V	Chr5	23946975	23948078	Col	Col/Ler
wt_female	4723_W	Chr1	810708	844413	Col/Ler	Col
wt_female	4723_W	Chr1	9457011	9460802	Col	Col/Ler
wt_female	4723_W	Chr1	28582048	28582238	Col/Ler	Col
wt_female	4723_X	Chr2	1013624	1014191	Col/Ler	Col
wt_female	4723_X	Chr5	4360037	4360416	Col	Col/Ler
wt_female	4723_X	Chr5	23415000	23415327	Col/Ler	Col
wt_female	4723_Y	Chr3	8927220	8927528	Col	Col/Ler
wt_female	4723_Y	Chr4	5722643	5722686	Col/Ler	Col
wt_female	4723_Y	Chr5	5386423	5386428	Col/Ler	Col
wt_female	4723_Y	Chr5	22128393	22129581	Col	Col/Ler
wt_female	4723_Z	Chr2	6813482	6813505	Col/Ler	Col
wt_female	5179_AB	Chr1	1148420	1150961	Col	Col/Ler
wt_female	5179_AB	Chr3	9302891	9303332	Col	Col/Ler
wt_female	5179_AB	Chr4	218724	218825	Col/Ler	Col
wt_female	5179_AC	Chr1	24850000	24850036	Col/Ler	Col
wt_female	5179_AC	Chr2	7100000	7107182	Col/Ler	Col
wt_female	5179_AC	Chr3	11028163	11029939	Col/Ler	Col
wt_female	5179_AC	Chr4	5250000	5250087	Col/Ler	Col
wt_female	5179_AC	Chr5	16210907	16212807	Col	Col/Ler
wt_female	5179_AD	Chr3	10313144	10313673	Col	Col/Ler
wt_female	5179_AD	Chr4	5718755	5720734	Col/Ler	Col
wt_female	5179_AD	Chr5	15309500	15311056	Col/Ler	Col
wt_female	5179_AE	Chr2	6787476	6788287	Col	Col/Ler
wt_female	5179_AE	Chr3	9835667	9837698	Col	Col/Ler
wt_female	5179_AE	Chr4	7200396	7202932	Col/Ler	Col
wt_female	5179_AF	Chr5	16281153	16282224	Col/Ler	Col
wt_female	5179_AH	Chr1	8147129	8147527	Col/Ler	Col
wt_female	5179_AH	Chr1	25691812	25693043	Col	Col/Ler
wt_female	5179_AH	Chr2	2754496	2754511	Col	Col/Ler
wt_female	5179_AH	Chr5	15641149	15641289	Col/Ler	Col
wt_female	5179_AI	Chr1	7908199	7908603	Col	Col/Ler
wt_female	5179_AI	Chr4	1350000	1362287	Col/Ler	Col
wt_female	5179_AJ	Chr1	13050000	13050241	Col/Ler	Col
wt_female	5179_AJ	Chr3	10950579	10951558	Col/Ler	Col
wt_female	5179_AJ	Chr4	10333210	10336578	Col	Col/Ler
wt_female	5179_AK	Chr1	11297218	11297219	Col/Ler	Col
wt_female	5179_AK	Chr3	19902591	19902604	Col/Ler	Col
wt_female	5179_AK	Chr4	1254398	1254654	Col/Ler	Col
wt_female	5179_AK	Chr5	17100501	17100654	Col/Ler	Col
wt_female	5179_AL	Chr3	18625000	18632607	Col/Ler	Col
wt_female	5179_AL	Chr5	5433915	5435678	Col/Ler	Col
wt_female	5179_AM	Chr2	1137261	1139693	Col/Ler	Col
wt_female	5179_AN	Chr1	10816346	10816744	Col/Ler	Col
wt_female	5179_AN	Chr1	16478209	16479016	Col	Col/Ler
wt_female	5179_AN	Chr2	898000	900847	Col	Col/Ler
wt_female	5179_AN	Chr4	5600000	5600540	Col/Ler	Col
wt_female	5179_AO	Chr2	400000	400070	Col/Ler	Col
wt_female	5179_AO	Chr3	15200000	15201285	Col/Ler	Col
wt_female	5179_AO	Chr4	13072806	13073950	Col	Col/Ler
wt_female	5179_AO	Chr5	25985956	25987310	Col/Ler	Col
wt_female	5179_AP	Chr4	9085897	9086368	Col	Col/Ler
wt_female	5179_AQ	Chr1	7808528	7809058	Col	Col/Ler
wt_female	5179_AQ	Chr1	22970466	22971540	Col/Ler	Col
wt_female	5179_AQ	Chr1	25595191	25598126	Col	Col/Ler
wt_female	5179_AQ	Chr2	6812585	6812747	Col	Col/Ler
wt_female	5179_AQ	Chr2	17725000	17726621	Col/Ler	Col
wt_female	5179_AQ	Chr3	18367214	18367994	Col	Col/Ler
wt_female	5179_AR	Chr2	6174677	6174928	Col/Ler	Col
wt_female	5179_AR	Chr5	19492946	19493230	Col	Col/Ler
wt_female	5179_AS	Chr2	2317634	2318523	Col/Ler	Col
wt_female	5179_AS	Chr4	4884716	4885557	Col	Col/Ler
wt_female	5179_AS	Chr5	17726399	17729088	Col/Ler	Col
wt_female	5179_AT	Chr3	5165948	5228089	Col	Col/Ler
wt_female	5179_AT	Chr3	22790525	22790775	Col/Ler	Col
wt_female	5179_AT	Chr4	712350	712492	Col/Ler	Col
wt_female	5179_AT	Chr5	26775000	26776356	Col/Ler	Col
wt_female	5179_AU	Chr1	18740889	18742000	Col	Col/Ler
wt_female	5179_AU	Chr4	8618731	8626360	Col	Col/Ler
wt_female	5179_AU	Chr5	19284446	19286919	Col/Ler	Col
wt_female	5179_AV	Chr2	2342456	2343018	Col	Col/Ler
wt_female	5179_AV	Chr5	8575000	8579591	Col/Ler	Col
wt_female	5179_AV	Chr5	26236878	26242634	Col	Col/Ler
wt_female	5179_A	Chr1	8183419	8184194	Col/Ler	Col
wt_female	5179_A	Chr4	5190570	5190646	Col	Col/Ler
wt_female	5179_A	Chr5	4775000	4775323	Col/Ler	Col
wt_female	5179_B	Chr1	8375000	8375715	Col/Ler	Col
wt_female	5179_B	Chr2	12300000	12321603	Col/Ler	Col
wt_female	5179_C	Chr1	7660055	7662060	Col/Ler	Col
wt_female	5179_C	Chr3	7325727	7326543	Col/Ler	Col
wt_female	5179_C	Chr4	9032144	9032473	Col	Col/Ler
wt_female	5179_C	Chr5	8727722	8728701	Col	Col/Ler
wt_female	5179_D	Chr1	17380446	17381201	Col	Col/Ler
wt_female	5179_D	Chr3	18261804	18262409	Col	Col/Ler
wt_female	5179_D	Chr4	11527835	11528678	Col/Ler	Col
wt_female	5179_E	Chr2	1491802	1492196	Col	Col/Ler
wt_female	5179_E	Chr5	5729009	5732315	Col	Col/Ler
wt_female	5179_F	Chr3	18138232	18140716	Col	Col/Ler
wt_female	5179_H	Chr1	13076724	13078968	Col/Ler	Col
wt_female	5179_H	Chr2	149531	150801	Col	Col/Ler
wt_female	5179_H	Chr3	8250000	8250036	Col/Ler	Col
wt_female	5179_I	Chr3	8166834	8167226	Col/Ler	Col
wt_female	5179_I	Chr4	8648432	8649284	Col/Ler	Col
wt_female	5179_K	Chr2	8375279	8375741	Col	Col/Ler
wt_female	5179_K	Chr2	12286078	12286080	Col/Ler	Col
wt_female	5179_K	Chr5	3506660	3508002	Col/Ler	Col
wt_female	5179_L	Chr1	1625000	1627287	Col/Ler	Col
wt_female	5179_L	Chr2	11775683	11776134	Col/Ler	Col
wt_female	5179_L	Chr3	15663682	15664255	Col	Col/Ler
wt_female	5179_L	Chr4	7802489	7802503	Col/Ler	Col
wt_female	5179_M	Chr2	675000	675231	Col/Ler	Col
wt_female	5179_M	Chr4	5737178	5737587	Col	Col/Ler
wt_female	5179_N	Chr1	24950000	24955961	Col/Ler	Col
wt_female	5179_N	Chr2	150000	151158	Col/Ler	Col
wt_female	5179_N	Chr4	10054908	10058777	Col/Ler	Col
wt_female	5179_O	Chr1	10552456	10553879	Col	Col/Ler
wt_female	5179_O	Chr4	10825000	10825234	Col/Ler	Col
wt_female	5179_P	Chr1	8044059	8044416	Col/Ler	Col
wt_female	5179_P	Chr1	21248000	21250036	Col	Col/Ler
wt_female	5179_P	Chr2	336300	336996	Col/Ler	Col
wt_female	5179_P	Chr4	769400	769808	Col	Col/Ler
wt_female	5179_P	Chr5	1439155	1440897	Col/Ler	Col
wt_female	5179_P	Chr5	13901892	13902572	Col	Col/Ler
wt_female	5179_Q	Chr1	4041654	4048532	Col/Ler	Col
wt_female	5179_Q	Chr1	28756009	28830467	Col	Col/Ler
wt_female	5179_Q	Chr2	10475000	10475591	Col/Ler	Col
wt_female	5179_Q	Chr3	8717316	8718431	Col/Ler	Col
wt_female	5179_Q	Chr4	175816	176748	Col/Ler	Col
wt_female	5179_Q	Chr4	13214848	13215892	Col	Col/Ler
wt_female	5179_Q	Chr5	7875000	7876472	Col/Ler	Col
wt_female	5179_Q	Chr5	23748722	23748886	Col	Col/Ler
wt_female	5179_R	Chr1	16775000	16775123	Col/Ler	Col
wt_female	5179_R	Chr2	925000	925507	Col/Ler	Col
wt_female	5179_R	Chr3	9225000	9225000	Col/Ler	Col
wt_female	5179_R	Chr5	4849520	4852000	Col/Ler	Col
wt_female	5179_S	Chr1	4425000	4425157	Col/Ler	Col
wt_female	5179_S	Chr1	26678254	26679859	Col	Col/Ler
wt_female	5179_S	Chr2	1076836	1077365	Col	Col/Ler
wt_female	5179_S	Chr3	8650000	8652722	Col/Ler	Col
wt_female	5179_S	Chr4	5601535	5602025	Col/Ler	Col
wt_female	5179_S	Chr5	934305	939264	Col	Col/Ler
wt_female	5179_S	Chr5	22775000	22776390	Col/Ler	Col
wt_female	5179_T	Chr2	12334259	12335827	Col/Ler	Col
wt_female	5179_T	Chr4	6799151	6800025	Col	Col/Ler
wt_female	5179_U	Chr1	11850000	11851125	Col/Ler	Col
wt_female	5179_U	Chr2	8811234	8811656	Col	Col/Ler
wt_female	5179_U	Chr3	10911339	10911751	Col/Ler	Col
wt_female	5179_U	Chr4	308062	310998	Col	Col/Ler
wt_female	5179_U	Chr5	17326433	17326473	Col	Col/Ler
wt_female	5179_V	Chr1	5365115	5365416	Col	Col/Ler
wt_female	5179_V	Chr5	8771938	8773906	Col	Col/Ler
wt_female	5179_W	Chr1	19748092	19748980	Col/Ler	Col
wt_female	5179_W	Chr2	11227383	11228101	Col	Col/Ler
wt_female	5179_W	Chr4	305366	306895	Col/Ler	Col
wt_female	5179_W	Chr5	8358508	8360127	Col	Col/Ler
wt_female	5179_X	Chr3	4482317	4483126	Col/Ler	Col
wt_female	5179_X	Chr3	10226200	10226341	Col	Col/Ler
wt_female	5179_X	Chr4	126646	128323	Col/Ler	Col
wt_female	5179_X	Chr5	21050000	21050084	Col/Ler	Col
wt_female	5179_Y	Chr1	8653147	8653578	Col/Ler	Col
wt_female	5179_Y	Chr1	29035536	29038192	Col	Col/Ler
wt_female	5179_Y	Chr4	7698000	7705806	Col	Col/Ler
wt_female	5179_Y	Chr5	17755877	17759700	Col	Col/Ler
wt_female	5179_Z	Chr2	8169884	8169986	Col	Col/Ler
wt_female	5179_Z	Chr4	5432391	5432424	Col/Ler	Col
wt_male	4360_AA	Chr1	11687852	11688609	Col/Ler	Col
wt_male	4360_AA	Chr4	303972	304724	Col	Col/Ler
wt_male	4360_AA	Chr4	12332841	12333233	Col/Ler	Col
wt_male	4360_AA	Chr5	16725910	16726346	Col/Ler	Col
wt_male	4360_AA	Chr5	26623938	26624065	Col	Col/Ler
wt_male	4360_AB	Chr3	7120254	7120381	Col/Ler	Col
wt_male	4360_AB	Chr3	9343000	9346382	Col	Col/Ler
wt_male	4360_AB	Chr5	2335532	2337913	Col	Col/Ler
wt_male	4360_AB	Chr5	8855000	8855729	Col/Ler	Col
wt_male	4360_AB	Chr5	22240249	22241296	Col	Col/Ler
wt_male	4360_AC	Chr1	23459647	23461757	Col/Ler	Col
wt_male	4360_AC	Chr3	3907287	3907973	Col	Col/Ler
wt_male	4360_AC	Chr3	22595914	22597041	Col/Ler	Col
wt_male	4360_AC	Chr4	5366209	5367927	Col	Col/Ler
wt_male	4360_AC	Chr5	1271662	1271732	Col/Ler	Col
wt_male	4360_AC	Chr5	16601498	16601711	Col	Col/Ler
wt_male	4360_AC	Chr5	25762292	25762443	Col/Ler	Col
wt_male	4360_AD	Chr2	7857029	7857920	Col	Col/Ler
wt_male	4360_AD	Chr2	8829636	8829653	Col/Ler	Col
wt_male	4360_AD	Chr4	7142838	7143808	Col	Col/Ler
wt_male	4360_AD	Chr5	13705153	13705192	Col/Ler	Col
wt_male	4360_AE	Chr1	2284235	2285811	Col	Col/Ler
wt_male	4360_AE	Chr1	7679578	7685402	Col/Ler	Col
wt_male	4360_AE	Chr1	29495984	29496536	Col	Col/Ler
wt_male	4360_AE	Chr2	6273768	6274077	Col	Col/Ler
wt_male	4360_AE	Chr3	7040536	7044650	Col	Col/Ler
wt_male	4360_AE	Chr3	18409621	18409663	Col/Ler	Col
wt_male	4360_AE	Chr4	6237148	6239947	Col	Col/Ler
wt_male	4360_AE	Chr4	12473433	12473799	Col/Ler	Col
wt_male	4360_AE	Chr5	2386435	2387407	Col/Ler	Col
wt_male	4360_AF	Chr1	11479437	11479450	Col/Ler	Col
wt_male	4360_AF	Chr2	10783048	10790006	Col/Ler	Col
wt_male	4360_AF	Chr3	3905656	3907973	Col/Ler	Col
wt_male	4360_AF	Chr3	22439905	22441743	Col	Col/Ler
wt_male	4360_AF	Chr4	5498104	5498647	Col/Ler	Col
wt_male	4360_AF	Chr5	16707278	16707286	Col/Ler	Col
wt_male	4360_AF	Chr5	25659893	25661805	Col	Col/Ler
wt_male	4360_AG	Chr1	4422486	4425157	Col	Col/Ler
wt_male	4360_AG	Chr2	17442919	17446401	Col/Ler	Col
wt_male	4360_AG	Chr3	17298726	17298784	Col/Ler	Col
wt_male	4360_AG	Chr3	21259939	21261365	Col	Col/Ler
wt_male	4360_AG	Chr4	13369938	13373065	Col/Ler	Col
wt_male	4360_AG	Chr5	703267	707448	Col/Ler	Col
wt_male	4360_AH	Chr2	961024	961483	Col	Col/Ler
wt_male	4360_AH	Chr4	18513916	18513944	Col	Col/Ler
wt_male	4360_AI	Chr1	7883588	7883597	Col	Col/Ler
wt_male	4360_AI	Chr3	3711671	3717543	Col	Col/Ler
wt_male	4360_AI	Chr3	16975000	16976330	Col/Ler	Col
wt_male	4360_AI	Chr5	15035157	15037717	Col/Ler	Col
wt_male	4360_AJ	Chr1	7493594	7493754	Col/Ler	Col
wt_male	4360_AJ	Chr3	9328728	9328923	Col/Ler	Col
wt_male	4360_AJ	Chr3	22936880	22937371	Col	Col/Ler
wt_male	4360_AJ	Chr5	17985927	17985979	Col/Ler	Col
wt_male	4360_AK	Chr1	17609399	17609970	Col	Col/Ler
wt_male	4360_AK	Chr1	27335000	27335997	Col/Ler	Col
wt_male	4360_AK	Chr1	30142288	30142865	Col	Col/Ler
wt_male	4360_AK	Chr3	11690161	11691291	Col/Ler	Col
wt_male	4360_AK	Chr4	469449	469468	Col	Col/Ler
wt_male	4360_AK	Chr5	4148528	4149427	Col	Col/Ler
wt_male	4360_AK	Chr5	15890005	15891220	Col/Ler	Col
wt_male	4360_AK	Chr5	25793000	25798421	Col	Col/Ler
wt_male	4360_AL	Chr1	8188000	8190651	Col	Col/Ler
wt_male	4360_AL	Chr3	10855124	10856102	Col	Col/Ler
wt_male	4360_AL	Chr4	6020029	6020036	Col	Col/Ler
wt_male	4360_AM	Chr1	7368753	7371110	Col	Col/Ler
wt_male	4360_AM	Chr1	27148788	27148955	Col/Ler	Col
wt_male	4360_AM	Chr3	16499562	16500367	Col	Col/Ler
wt_male	4360_AM	Chr4	1023562	1027159	Col/Ler	Col
wt_male	4360_AM	Chr4	14278000	14280126	Col	Col/Ler
wt_male	4360_AN	Chr1	25298369	25299295	Col/Ler	Col
wt_male	4360_AN	Chr5	1507237	1507704	Col	Col/Ler
wt_male	4360_AN	Chr5	24115000	24115473	Col/Ler	Col
wt_male	4360_AO	Chr1	10214544	10262446	Col	Col/Ler
wt_male	4360_AO	Chr1	26621549	26623727	Col/Ler	Col
wt_male	4360_AO	Chr4	6908812	6912749	Col	Col/Ler
wt_male	4360_AO	Chr5	18293411	18293918	Col/Ler	Col
wt_male	4360_AP	Chr1	7810047	7810200	Col	Col/Ler
wt_male	4360_AP	Chr2	18362433	18363901	Col/Ler	Col
wt_male	4360_AP	Chr5	24409377	24410594	Col	Col/Ler
wt_male	4360_AQ	Chr1	24647289	24647445	Col/Ler	Col
wt_male	4360_AQ	Chr2	14317627	14318715	Col/Ler	Col
wt_male	4360_AQ	Chr4	10529630	10529645	Col/Ler	Col
wt_male	4360_AQ	Chr5	26059221	26061318	Col	Col/Ler
wt_male	4360_AR	Chr1	12865264	12865317	Col/Ler	Col
wt_male	4360_AR	Chr3	8177248	8177332	Col/Ler	Col
wt_male	4360_AR	Chr4	8027954	8028525	Col/Ler	Col
wt_male	4360_AR	Chr5	15208034	15211031	Col/Ler	Col
wt_male	4360_AS	Chr1	20370000	20386138	Col/Ler	Col
wt_male	4360_AS	Chr2	69817	71946	Col	Col/Ler
wt_male	4360_AS	Chr2	16195738	16195788	Col/Ler	Col
wt_male	4360_AS	Chr5	17958582	17958583	Col/Ler	Col
wt_male	4360_AT	Chr1	29786336	29786654	Col	Col/Ler
wt_male	4360_AT	Chr2	10568000	10571002	Col	Col/Ler
wt_male	4360_AT	Chr3	1342876	1344651	Col	Col/Ler
wt_male	4360_AT	Chr3	21436392	21436540	Col/Ler	Col
wt_male	4360_AT	Chr4	11166575	11167301	Col	Col/Ler
wt_male	4360_AT	Chr5	15174345	15175123	Col	Col/Ler
wt_male	4360_AT	Chr5	22439470	22439576	Col/Ler	Col
wt_male	4360_AU	Chr1	17695883	17696036	Col/Ler	Col
wt_male	4360_AU	Chr3	10867238	10868580	Col	Col/Ler
wt_male	4360_AU	Chr4	5702014	5703334	Col	Col/Ler
wt_male	4360_AU	Chr5	5984426	5984654	Col/Ler	Col
wt_male	4360_AV	Chr2	18488769	18490022	Col	Col/Ler
wt_male	4360_AV	Chr3	19417000	19417889	Col/Ler	Col
wt_male	4360_AV	Chr4	8643600	8643628	Col/Ler	Col
wt_male	4360_AV	Chr5	8855000	8855729	Col/Ler	Col
wt_male	4360_AW	Chr2	811691	812655	Col/Ler	Col
wt_male	4360_AW	Chr3	1443181	1443182	Col/Ler	Col
wt_male	4360_AW	Chr3	17463000	17465045	Col	Col/Ler
wt_male	4360_AW	Chr5	3314583	3315159	Col/Ler	Col
wt_male	4360_AW	Chr5	22923853	22925057	Col	Col/Ler
wt_male	4360_AW	Chr5	23158346	23219077	Col/Ler	Col
wt_male	4360_AX	Chr1	26138759	26138794	Col/Ler	Col
wt_male	4360_AX	Chr2	11762712	11763020	Col	Col/Ler
wt_male	4360_AX	Chr3	9826622	9826632	Col/Ler	Col
wt_male	4360_AX	Chr4	18338000	18342661	Col	Col/Ler
wt_male	4360_AY	Chr1	4093000	4096004	Col	Col/Ler
wt_male	4360_AY	Chr1	19547363	19547841	Col/Ler	Col
wt_male	4360_AY	Chr2	14417767	14417913	Col/Ler	Col
wt_male	4360_AY	Chr3	5964303	5964431	Col/Ler	Col
wt_male	4360_AY	Chr3	16932472	16932488	Col	Col/Ler
wt_male	4360_AY	Chr4	5441385	5441631	Col	Col/Ler
wt_male	4360_AY	Chr5	9940891	9941354	Col	Col/Ler
wt_male	4360_AZ	Chr1	1505606	1505613	Col	Col/Ler
wt_male	4360_AZ	Chr1	23375346	23375355	Col/Ler	Col
wt_male	4360_A	Chr2	129480	129559	Col	Col/Ler
wt_male	4360_A	Chr2	17995589	17998729	Col/Ler	Col
wt_male	4360_A	Chr3	8896952	8899156	Col	Col/Ler
wt_male	4360_A	Chr5	9816783	9816856	Col/Ler	Col
wt_male	4360_BA	Chr1	12585882	12588574	Col	Col/Ler
wt_male	4360_BA	Chr3	10833673	10834474	Col	Col/Ler
wt_male	4360_BA	Chr5	15451180	15451404	Col	Col/Ler
wt_male	4360_BB	Chr3	22338371	22339260	Col	Col/Ler
wt_male	4360_BB	Chr5	578518	578652	Col	Col/Ler
wt_male	4360_BC	Chr1	1761767	1762365	Col/Ler	Col
wt_male	4360_BC	Chr1	6368000	6372434	Col	Col/Ler
wt_male	4360_BC	Chr1	9353871	9354040	Col/Ler	Col
wt_male	4360_BC	Chr3	11363924	11363930	Col/Ler	Col
wt_male	4360_BC	Chr4	13860767	13861708	Col/Ler	Col
wt_male	4360_BD	Chr3	9260849	9261201	Col	Col/Ler
wt_male	4360_BD	Chr5	7231889	7231962	Col	Col/Ler
wt_male	4360_BE	Chr1	2844995	2846013	Col/Ler	Col
wt_male	4360_BE	Chr2	18093000	18100374	Col	Col/Ler
wt_male	4360_BE	Chr3	18585000	18611726	Col/Ler	Col
wt_male	4360_BE	Chr4	8445831	8446086	Col	Col/Ler
wt_male	4360_BE	Chr5	7486515	7486522	Col/Ler	Col
wt_male	4360_BF	Chr2	19140954	19141665	Col/Ler	Col
wt_male	4360_BF	Chr3	3574822	3574947	Col	Col/Ler
wt_male	4360_BG	Chr1	6772663	6772721	Col	Col/Ler
wt_male	4360_BG	Chr2	9541565	9543440	Col/Ler	Col
wt_male	4360_BG	Chr4	1585851	1586098	Col	Col/Ler
wt_male	4360_BG	Chr5	8286115	8286131	Col/Ler	Col
wt_male	4360_BH	Chr1	641334	642568	Col/Ler	Col
wt_male	4360_BH	Chr2	7736134	7736523	Col	Col/Ler
wt_male	4360_BH	Chr3	5334507	5334543	Col/Ler	Col
wt_male	4360_BH	Chr3	15971671	15972676	Col	Col/Ler
wt_male	4360_BH	Chr5	7702364	7703054	Col	Col/Ler
wt_male	4360_BH	Chr5	24046108	24046139	Col/Ler	Col
wt_male	4360_BI	Chr2	16393754	16395874	Col/Ler	Col
wt_male	4360_BI	Chr3	15885366	15887058	Col	Col/Ler
wt_male	4360_BI	Chr4	5296613	5296758	Col	Col/Ler
wt_male	4360_BJ	Chr2	17863782	17866971	Col	Col/Ler
wt_male	4360_BJ	Chr4	142055	143127	Col	Col/Ler
wt_male	4360_BJ	Chr5	449568	449589	Col/Ler	Col
wt_male	4360_BJ	Chr5	17848000	17850065	Col	Col/Ler
wt_male	4360_BK	Chr1	11024360	11026447	Col	Col/Ler
wt_male	4360_BK	Chr1	19807790	19808122	Col/Ler	Col
wt_male	4360_BK	Chr2	5758004	5758013	Col/Ler	Col
wt_male	4360_BK	Chr3	8293000	8296377	Col	Col/Ler
wt_male	4360_BK	Chr4	10169024	10169159	Col/Ler	Col
wt_male	4360_BK	Chr5	7163866	7163981	Col	Col/Ler
wt_male	4360_BK	Chr5	15825983	15825988	Col/Ler	Col
wt_male	4360_BL	Chr3	16251193	16251394	Col	Col/Ler
wt_male	4360_BL	Chr4	7878605	7878738	Col/Ler	Col
wt_male	4360_BM	Chr1	6770158	6771007	Col/Ler	Col
wt_male	4360_BM	Chr2	7841751	7842046	Col/Ler	Col
wt_male	4360_BM	Chr5	3745000	3746303	Col/Ler	Col
wt_male	4360_BN	Chr1	11219042	11220203	Col	Col/Ler
wt_male	4360_BO	Chr1	9223223	9226752	Col	Col/Ler
wt_male	4360_BO	Chr1	18780682	18781025	Col/Ler	Col
wt_male	4360_BO	Chr1	23010793	23015891	Col	Col/Ler
wt_male	4360_BO	Chr4	797664	797710	Col/Ler	Col
wt_male	4360_BO	Chr4	13973705	13974895	Col	Col/Ler
wt_male	4360_BO	Chr5	8085000	8085140	Col/Ler	Col
wt_male	4360_BP	Chr1	23330397	23330667	Col/Ler	Col
wt_male	4360_BP	Chr2	6144074	6144156	Col/Ler	Col
wt_male	4360_BP	Chr3	1574545	1574647	Col	Col/Ler
wt_male	4360_BP	Chr4	8412095	8412411	Col/Ler	Col
wt_male	4360_BP	Chr5	784984	785612	Col	Col/Ler
wt_male	4360_BP	Chr5	20440000	20440372	Col/Ler	Col
wt_male	4360_BQ	Chr1	26936597	26936607	Col/Ler	Col
wt_male	4360_BQ	Chr2	1401299	1401688	Col/Ler	Col
wt_male	4360_BQ	Chr3	19030128	19030459	Col/Ler	Col
wt_male	4360_BQ	Chr4	94162	94294	Col	Col/Ler
wt_male	4360_BR	Chr1	1226551	1227493	Col	Col/Ler
wt_male	4360_BR	Chr1	16920236	16922198	Col/Ler	Col
wt_male	4360_BR	Chr2	138000	141225	Col	Col/Ler
wt_male	4360_BR	Chr3	12570546	12573045	Col	Col/Ler
wt_male	4360_BR	Chr5	13880957	13882391	Col	Col/Ler
wt_male	4360_BR	Chr5	21210000	21212064	Col/Ler	Col
wt_male	4360_BS	Chr1	25213272	25213493	Col/Ler	Col
wt_male	4360_BS	Chr2	114222	115247	Col	Col/Ler
wt_male	4360_BS	Chr2	17158433	17164451	Col/Ler	Col
wt_male	4360_BS	Chr3	9435977	9435993	Col	Col/Ler
wt_male	4360_BS	Chr3	16136811	16136821	Col/Ler	Col
wt_male	4360_BS	Chr4	8420959	8420970	Col/Ler	Col
wt_male	4360_BS	Chr5	13772645	13772716	Col	Col/Ler
wt_male	4360_BT	Chr1	21763990	21807000	Col/Ler	Col
wt_male	4360_BT	Chr2	270957	271182	Col	Col/Ler
wt_male	4360_BT	Chr2	18721996	18724754	Col/Ler	Col
wt_male	4360_BT	Chr3	11392882	11392927	Col/Ler	Col
wt_male	4360_BV	Chr1	13159564	13159602	Col/Ler	Col
wt_male	4360_BV	Chr2	12366389	12366604	Col/Ler	Col
wt_male	4360_BV	Chr3	9747277	9754222	Col/Ler	Col
wt_male	4360_BV	Chr4	13898210	13898493	Col/Ler	Col
wt_male	4360_BV	Chr5	18161439	18161477	Col/Ler	Col
wt_male	4360_BW	Chr1	22528797	22528857	Col/Ler	Col
wt_male	4360_BW	Chr5	17603000	17607599	Col	Col/Ler
wt_male	4360_BX	Chr1	4185903	4186156	Col/Ler	Col
wt_male	4360_BX	Chr3	9754086	9754222	Col/Ler	Col
wt_male	4360_BX	Chr4	8419611	8419636	Col/Ler	Col
wt_male	4360_BX	Chr5	18540545	18543631	Col/Ler	Col
wt_male	4360_BY	Chr1	29540000	29541111	Col/Ler	Col
wt_male	4360_BY	Chr2	13015787	13016456	Col/Ler	Col
wt_male	4360_BY	Chr5	10758053	10758786	Col/Ler	Col
wt_male	4360_BZ	Chr1	24459783	24459804	Col/Ler	Col
wt_male	4360_BZ	Chr4	5986330	5986767	Col/Ler	Col
wt_male	4360_BZ	Chr5	17635886	17635909	Col/Ler	Col
wt_male	4360_BZ	Chr5	25128000	25131001	Col	Col/Ler
wt_male	4360_B	Chr1	2100000	2100197	Col/Ler	Col
wt_male	4360_B	Chr1	29208996	29213081	Col	Col/Ler
wt_male	4360_B	Chr2	6875554	6875621	Col	Col/Ler
wt_male	4360_B	Chr3	2343000	2345101	Col	Col/Ler
wt_male	4360_B	Chr4	11858757	11859519	Col/Ler	Col
wt_male	4360_B	Chr5	16267571	16267573	Col/Ler	Col
wt_male	4360_CC	Chr1	16872901	16873789	Col	Col/Ler
wt_male	4360_CC	Chr3	3595414	3596604	Col/Ler	Col
wt_male	4360_CC	Chr3	21922786	21925852	Col	Col/Ler
wt_male	4360_CC	Chr5	25830132	25831109	Col	Col/Ler
wt_male	4360_CD	Chr1	4239907	4242344	Col	Col/Ler
wt_male	4360_CD	Chr1	15946580	15947007	Col/Ler	Col
wt_male	4360_CD	Chr1	30238000	30240315	Col	Col/Ler
wt_male	4360_CD	Chr2	5463206	5463990	Col	Col/Ler
wt_male	4360_CD	Chr3	2520461	2520912	Col	Col/Ler
wt_male	4360_CD	Chr3	23109688	23111096	Col/Ler	Col
wt_male	4360_CD	Chr4	18401190	18402936	Col	Col/Ler
wt_male	4360_CE	Chr1	26578789	26582005	Col	Col/Ler
wt_male	4360_CE	Chr2	15957226	15960597	Col	Col/Ler
wt_male	4360_CE	Chr3	15881322	15881752	Col	Col/Ler
wt_male	4360_CE	Chr3	22884049	22886943	Col/Ler	Col
wt_male	4360_CE	Chr4	11926915	11928227	Col/Ler	Col
wt_male	4360_CF	Chr1	703360	703514	Col	Col/Ler
wt_male	4360_CF	Chr1	24113178	24113966	Col/Ler	Col
wt_male	4360_CF	Chr2	8666677	8666888	Col/Ler	Col
wt_male	4360_CF	Chr3	885549	885651	Col	Col/Ler
wt_male	4360_CF	Chr4	14357462	14361934	Col	Col/Ler
wt_male	4360_CF	Chr5	15133960	15134104	Col	Col/Ler
wt_male	4360_CG	Chr1	10690225	10691134	Col/Ler	Col
wt_male	4360_CG	Chr3	16238796	16239340	Col	Col/Ler
wt_male	4360_CG	Chr4	1119419	1119458	Col/Ler	Col
wt_male	4360_CG	Chr4	18303000	18305026	Col	Col/Ler
wt_male	4360_CH	Chr1	22717617	22717777	Col	Col/Ler
wt_male	4360_CH	Chr3	3585416	3586492	Col/Ler	Col
wt_male	4360_CH	Chr5	2613283	2614373	Col/Ler	Col
wt_male	4360_CI	Chr1	2763000	2766820	Col	Col/Ler
wt_male	4360_CI	Chr1	12747400	12747716	Col/Ler	Col
wt_male	4360_CI	Chr2	12520403	12520645	Col	Col/Ler
wt_male	4360_CI	Chr3	3605290	3606450	Col	Col/Ler
wt_male	4360_CI	Chr4	9765625	9765962	Col	Col/Ler
wt_male	4360_CI	Chr5	22868290	22868310	Col/Ler	Col
wt_male	4360_CJ	Chr1	6766446	6767488	Col	Col/Ler
wt_male	4360_CJ	Chr1	12172458	12172590	Col/Ler	Col
wt_male	4360_CJ	Chr2	6426923	6427916	Col/Ler	Col
wt_male	4360_CJ	Chr3	1228136	1228164	Col/Ler	Col
wt_male	4360_CJ	Chr3	15642348	15643306	Col	Col/Ler
wt_male	4360_CJ	Chr4	11458236	11460851	Col/Ler	Col
wt_male	4360_CJ	Chr5	2614526	2616325	Col/Ler	Col
wt_male	4360_CK	Chr1	26443041	26443067	Col/Ler	Col
wt_male	4360_CK	Chr2	12464932	12465094	Col	Col/Ler
wt_male	4360_CK	Chr3	2716741	2716793	Col/Ler	Col
wt_male	4360_CK	Chr3	8941976	8942129	Col	Col/Ler
wt_male	4360_CK	Chr3	16076110	16076287	Col/Ler	Col
wt_male	4360_CK	Chr4	11841902	11841936	Col/Ler	Col
wt_male	4360_CK	Chr5	18891528	18891847	Col	Col/Ler
wt_male	4360_CL	Chr1	26288191	26290236	Col	Col/Ler
wt_male	4360_CL	Chr3	11404800	11404985	Col/Ler	Col
wt_male	4360_CM	Chr1	4750283	4752253	Col/Ler	Col
wt_male	4360_CM	Chr1	21184686	21185373	Col	Col/Ler
wt_male	4360_CM	Chr2	236027	236108	Col/Ler	Col
wt_male	4360_CM	Chr2	8168574	8168728	Col	Col/Ler
wt_male	4360_CM	Chr2	15400000	15400355	Col/Ler	Col
wt_male	4360_CM	Chr3	19746136	19747621	Col/Ler	Col
wt_male	4360_CM	Chr5	26495000	26495026	Col/Ler	Col
wt_male	4360_CN	Chr1	4408000	4411186	Col	Col/Ler
wt_male	4360_CN	Chr1	17060556	17061140	Col/Ler	Col
wt_male	4360_CN	Chr2	7252882	7253017	Col/Ler	Col
wt_male	4360_CN	Chr3	11602849	11603168	Col/Ler	Col
wt_male	4360_CN	Chr3	19459510	19463686	Col	Col/Ler
wt_male	4360_CN	Chr5	7387658	7391432	Col/Ler	Col
wt_male	4360_CN	Chr5	13726236	13731825	Col	Col/Ler
wt_male	4360_CO	Chr1	15731099	15731277	Col/Ler	Col
wt_male	4360_CO	Chr5	2607621	2610597	Col/Ler	Col
wt_male	4360_CO	Chr5	13718000	13720391	Col	Col/Ler
wt_male	4360_CQ	Chr1	1260000	1282314	Col/Ler	Col
wt_male	4360_CQ	Chr1	23187581	23187884	Col	Col/Ler
wt_male	4360_CQ	Chr3	2379249	2380169	Col/Ler	Col
wt_male	4360_CQ	Chr3	16550347	16550840	Col	Col/Ler
wt_male	4360_CQ	Chr3	23070625	23070715	Col/Ler	Col
wt_male	4360_CQ	Chr4	11906773	11907304	Col/Ler	Col
wt_male	4360_CQ	Chr5	7805972	7806361	Col	Col/Ler
wt_male	4360_CQ	Chr5	26501904	26502063	Col/Ler	Col
wt_male	4360_C	Chr1	26305450	26305998	Col/Ler	Col
wt_male	4360_C	Chr2	8325431	8325977	Col	Col/Ler
wt_male	4360_C	Chr3	11052258	11052958	Col	Col/Ler
wt_male	4360_C	Chr4	17842757	17844690	Col	Col/Ler
wt_male	4360_C	Chr5	5587539	5595528	Col	Col/Ler
wt_male	4360_D	Chr2	6691935	6692173	Col	Col/Ler
wt_male	4360_D	Chr5	9649865	9650177	Col/Ler	Col
wt_male	4360_E	Chr1	20700979	20701396	Col/Ler	Col
wt_male	4360_E	Chr1	28453000	28455290	Col	Col/Ler
wt_male	4360_E	Chr3	11402436	11403129	Col/Ler	Col
wt_male	4360_E	Chr4	384798	386519	Col/Ler	Col
wt_male	4360_E	Chr5	26351092	26351905	Col/Ler	Col
wt_male	4360_F	Chr2	18734575	18736334	Col	Col/Ler
wt_male	4360_F	Chr5	9856124	9856859	Col	Col/Ler
wt_male	4360_F	Chr5	18761762	18761777	Col/Ler	Col
wt_male	4360_F	Chr5	25976943	25977770	Col	Col/Ler
wt_male	4360_G	Chr1	26351588	26351694	Col/Ler	Col
wt_male	4360_G	Chr2	593797	593951	Col	Col/Ler
wt_male	4360_G	Chr2	18035753	18036968	Col/Ler	Col
wt_male	4360_G	Chr3	8556971	8557632	Col/Ler	Col
wt_male	4360_G	Chr3	22380785	22382309	Col	Col/Ler
wt_male	4360_G	Chr4	8987512	8987816	Col/Ler	Col
wt_male	4360_H	Chr1	16705420	16706488	Col	Col/Ler
wt_male	4360_H	Chr2	1669610	1673428	Col	Col/Ler
wt_male	4360_H	Chr4	18205724	18206405	Col	Col/Ler
wt_male	4360_H	Chr5	8693072	8696985	Col	Col/Ler
wt_male	4360_H	Chr5	17654434	17654716	Col/Ler	Col
wt_male	4360_I	Chr1	13439542	13439688	Col/Ler	Col
wt_male	4360_I	Chr2	7811358	7812257	Col	Col/Ler
wt_male	4360_I	Chr3	1233604	1234219	Col	Col/Ler
wt_male	4360_I	Chr3	21137137	21138249	Col/Ler	Col
wt_male	4360_I	Chr4	11406869	11406887	Col/Ler	Col
wt_male	4360_J	Chr1	24691457	24691474	Col/Ler	Col
wt_male	4360_J	Chr2	10457322	10457984	Col/Ler	Col
wt_male	4360_J	Chr3	10414676	10414958	Col/Ler	Col
wt_male	4360_J	Chr4	8993105	8994226	Col/Ler	Col
wt_male	4360_K	Chr2	10049104	10049332	Col	Col/Ler
wt_male	4360_L	Chr1	17369410	17370260	Col/Ler	Col
wt_male	4360_L	Chr2	680088	680146	Col/Ler	Col
wt_male	4360_L	Chr3	7881180	7881653	Col	Col/Ler
wt_male	4360_L	Chr3	18926734	18926736	Col/Ler	Col
wt_male	4360_L	Chr4	8484735	8485374	Col/Ler	Col
wt_male	4360_M	Chr1	1132096	1132170	Col	Col/Ler
wt_male	4360_M	Chr1	10438732	10438869	Col/Ler	Col
wt_male	4360_M	Chr1	22874667	22875489	Col	Col/Ler
wt_male	4360_M	Chr2	340567	340615	Col/Ler	Col
wt_male	4360_M	Chr3	4117870	4118266	Col/Ler	Col
wt_male	4360_M	Chr3	21752837	21752933	Col	Col/Ler
wt_male	4360_M	Chr4	78154	80055	Col/Ler	Col
wt_male	4360_M	Chr4	14425712	14426163	Col	Col/Ler
wt_male	4360_M	Chr5	7956486	7958580	Col	Col/Ler
wt_male	4360_M	Chr5	21138846	21141522	Col/Ler	Col
wt_male	4360_N	Chr1	9367348	9367360	Col/Ler	Col
wt_male	4360_N	Chr1	25744249	25746068	Col	Col/Ler
wt_male	4360_N	Chr5	22118000	22120851	Col	Col/Ler
wt_male	4360_O	Chr1	8036376	8037750	Col	Col/Ler
wt_male	4360_O	Chr1	26705065	26705185	Col/Ler	Col
wt_male	4360_O	Chr2	12286078	12286080	Col/Ler	Col
wt_male	4360_O	Chr3	15802128	15802132	Col/Ler	Col
wt_male	4360_O	Chr4	10271404	10271413	Col/Ler	Col
wt_male	4360_O	Chr5	8112159	8112752	Col/Ler	Col
wt_male	4360_P	Chr1	4027386	4028320	Col	Col/Ler
wt_male	4360_P	Chr1	11574674	11575703	Col/Ler	Col
wt_male	4360_P	Chr3	19392423	19392998	Col/Ler	Col
wt_male	4360_P	Chr4	8587884	8587941	Col/Ler	Col
wt_male	4360_Q	Chr1	4954007	4966392	Col	Col/Ler
wt_male	4360_Q	Chr2	1021988	1022100	Col	Col/Ler
wt_male	4360_Q	Chr3	7397662	7397898	Col	Col/Ler
wt_male	4360_Q	Chr5	92174	95822	Col/Ler	Col
wt_male	4360_R	Chr3	197102	198224	Col	Col/Ler
wt_male	4360_R	Chr5	24078000	24080054	Col	Col/Ler
wt_male	4360_S	Chr1	528348	549671	Col/Ler	Col
wt_male	4360_S	Chr3	11373000	11375828	Col	Col/Ler
wt_male	4360_S	Chr4	385911	386519	Col	Col/Ler
wt_male	4360_S	Chr5	6446928	6447198	Col/Ler	Col
wt_male	4360_T	Chr1	20964447	20964771	Col/Ler	Col
wt_male	4360_T	Chr5	1202953	1203556	Col	Col/Ler
wt_male	4360_T	Chr5	16653962	16654084	Col/Ler	Col
wt_male	4360_U	Chr1	11733476	11734781	Col	Col/Ler
wt_male	4360_U	Chr1	28175000	28175560	Col/Ler	Col
wt_male	4360_U	Chr4	662108	663179	Col	Col/Ler
wt_male	4360_U	Chr4	9598713	9600200	Col/Ler	Col
wt_male	4360_V	Chr3	10457757	10457910	Col	Col/Ler
wt_male	4360_V	Chr5	15705285	15705377	Col/Ler	Col
wt_male	4360_W	Chr1	21381155	21381521	Col/Ler	Col
wt_male	4360_W	Chr3	7439976	7439982	Col/Ler	Col
wt_male	4360_W	Chr4	18340000	18342661	Col/Ler	Col
wt_male	4360_W	Chr5	8611028	8619975	Col	Col/Ler
wt_male	4360_W	Chr5	19901768	19902092	Col/Ler	Col
wt_male	4360_X	Chr1	16891069	16891228	Col/Ler	Col
wt_male	4360_X	Chr2	275000	275214	Col	Col/Ler
wt_male	4360_X	Chr3	8516089	8517731	Col	Col/Ler
wt_male	4360_X	Chr4	9460409	9460767	Col/Ler	Col
wt_male	4360_X	Chr5	26481767	26488718	Col	Col/Ler
wt_male	4360_Y	Chr2	10688132	10688730	Col/Ler	Col
wt_male	4360_Y	Chr4	157909	158094	Col	Col/Ler
wt_male	4360_Y	Chr4	17936687	17937053	Col/Ler	Col
wt_male	4360_Y	Chr5	9151015	9151280	Col	Col/Ler
wt_male	4360_Z	Chr1	23940221	23940229	Col/Ler	Col
wt_male	4360_Z	Chr2	7258538	7258560	Col	Col/Ler
wt_male	4360_Z	Chr3	10648991	10649419	Col/Ler	Col
wt_male	4360_Z	Chr3	19996882	19997395	Col	Col/Ler
wt_male	4360_Z	Chr3	21541501	21583952	Col/Ler	Col
wt_male	4360_Z	Chr4	9661411	9662855	Col/Ler	Col
wt_male	4360_Z	Chr5	493987	495815	Col/Ler	Col
wt_male	4360_Z	Chr5	25373000	25375621	Col	Col/Ler
wt_male	4723_BH	Chr1	9175468	9176613	Col	Col/Ler
wt_male	4723_BH	Chr2	9496255	9496545	Col	Col/Ler
wt_male	4723_BH	Chr3	7942030	7944733	Col/Ler	Col
wt_male	4723_BH	Chr3	23299705	23299789	Col	Col/Ler
wt_male	4723_BH	Chr4	14058466	14059182	Col	Col/Ler
wt_male	4723_BH	Chr5	560065	560561	Col	Col/Ler
wt_male	4723_BH	Chr5	18047372	18047422	Col/Ler	Col
wt_male	4723_BI	Chr1	26891300	26891455	Col/Ler	Col
wt_male	4723_BI	Chr2	105849	106276	Col	Col/Ler
wt_male	4723_BI	Chr2	18890727	18892029	Col/Ler	Col
wt_male	4723_BI	Chr3	9156715	9157169	Col/Ler	Col
wt_male	4723_BI	Chr3	22767184	22767851	Col	Col/Ler
wt_male	4723_BI	Chr4	140919	141179	Col/Ler	Col
wt_male	4723_BI	Chr5	392644	393215	Col/Ler	Col
wt_male	4723_BI	Chr5	15985083	15986734	Col	Col/Ler
wt_male	4723_BI	Chr5	25505079	25505904	Col/Ler	Col
wt_male	4723_BJ	Chr1	7855929	7856072	Col/Ler	Col
wt_male	4723_BJ	Chr1	20298000	20303055	Col	Col/Ler
wt_male	4723_BJ	Chr3	8226999	8227358	Col/Ler	Col
wt_male	4723_BJ	Chr3	20590526	20593237	Col	Col/Ler
wt_male	4723_BJ	Chr4	7857421	7857739	Col/Ler	Col
wt_male	4723_BJ	Chr5	411761	412670	Col/Ler	Col
wt_male	4723_BK	Chr3	11425314	11425397	Col/Ler	Col
wt_male	4723_BK	Chr5	10483404	10484925	Col	Col/Ler
wt_male	4723_BL	Chr4	9019403	9019823	Col/Ler	Col
wt_male	4723_BL	Chr5	23946975	23947052	Col	Col/Ler
wt_male	4723_BM	Chr3	5439247	5439659	Col	Col/Ler
wt_male	4723_BM	Chr3	23290413	23292275	Col/Ler	Col
wt_male	4723_BM	Chr4	11825238	11825257	Col/Ler	Col
wt_male	4723_BN	Chr1	28927367	28928700	Col/Ler	Col
wt_male	4723_BN	Chr2	6920626	6920757	Col/Ler	Col
wt_male	4723_BN	Chr5	75713	81958	Col/Ler	Col
wt_male	4723_BN	Chr5	19208734	19208821	Col	Col/Ler
wt_male	4723_BO	Chr1	6512602	6512867	Col	Col/Ler
wt_male	4723_BO	Chr1	24430000	24430462	Col/Ler	Col
wt_male	4723_BO	Chr2	496391	496505	Col	Col/Ler
wt_male	4723_BO	Chr3	10860752	10861763	Col/Ler	Col
wt_male	4723_BO	Chr4	262466	262788	Col	Col/Ler
wt_male	4723_BO	Chr4	17966758	17970787	Col/Ler	Col
wt_male	4723_BP	Chr1	12608529	12624951	Col/Ler	Col
wt_male	4723_BP	Chr1	20022128	20022893	Col	Col/Ler
wt_male	4723_BP	Chr2	493650	496865	Col/Ler	Col
wt_male	4723_BP	Chr2	9907434	9908063	Col	Col/Ler
wt_male	4723_BP	Chr4	11219924	11223473	Col	Col/Ler
wt_male	4723_BQ	Chr1	7675677	7678536	Col/Ler	Col
wt_male	4723_BQ	Chr1	26657453	26658949	Col	Col/Ler
wt_male	4723_BQ	Chr3	22279184	22280892	Col	Col/Ler
wt_male	4723_BR	Chr1	11140119	11142458	Col	Col/Ler
wt_male	4723_BR	Chr1	29533694	29533986	Col/Ler	Col
wt_male	4723_BR	Chr2	15808938	15810955	Col/Ler	Col
wt_male	4723_BR	Chr3	20010079	20010715	Col	Col/Ler
wt_male	4723_BR	Chr4	13435697	13436050	Col/Ler	Col
wt_male	4723_BR	Chr5	3883000	3907257	Col	Col/Ler
wt_male	4723_BR	Chr5	15771911	15773528	Col/Ler	Col
wt_male	4723_BS	Chr1	22676657	22677182	Col	Col/Ler
wt_male	4723_BS	Chr3	9050960	9051064	Col	Col/Ler
wt_male	4723_BS	Chr4	5983000	5985125	Col	Col/Ler
wt_male	4723_BS	Chr5	16664358	16667518	Col	Col/Ler
wt_male	4723_BT	Chr1	12389014	12389055	Col/Ler	Col
wt_male	4723_BT	Chr3	11624733	11624746	Col/Ler	Col
wt_male	4723_BT	Chr4	5574222	5575907	Col/Ler	Col
wt_male	4723_BT	Chr5	956191	956579	Col	Col/Ler
wt_male	4723_BU	Chr1	11863000	11865813	Col	Col/Ler
wt_male	4723_BU	Chr1	23124205	23124282	Col/Ler	Col
wt_male	4723_BU	Chr3	9200049	9200632	Col	Col/Ler
wt_male	4723_BU	Chr4	9740188	9740215	Col	Col/Ler
wt_male	4723_BU	Chr5	26285219	26285273	Col/Ler	Col
wt_male	4723_BV	Chr5	25755681	25762070	Col	Col/Ler
wt_male	4723_BW	Chr1	4348521	4348846	Col	Col/Ler
wt_male	4723_BW	Chr1	23051108	23051171	Col/Ler	Col
wt_male	4723_BW	Chr2	6860279	6860611	Col	Col/Ler
wt_male	4723_BW	Chr3	22923650	22923655	Col/Ler	Col
wt_male	4723_BW	Chr4	13149474	13149579	Col	Col/Ler
wt_male	4723_BX	Chr1	22550127	22550313	Col/Ler	Col
wt_male	4723_BX	Chr2	2665554	2666699	Col	Col/Ler
wt_male	4723_BX	Chr2	3171965	3172634	Col/Ler	Col
wt_male	4723_BX	Chr3	23102122	23109688	Col	Col/Ler
wt_male	4723_BX	Chr4	5808000	5810945	Col	Col/Ler
wt_male	4723_BX	Chr4	18340000	18343374	Col/Ler	Col
wt_male	4723_BY	Chr1	23369982	23370001	Col	Col/Ler
wt_male	4723_BY	Chr2	1077365	1078278	Col	Col/Ler
wt_male	4723_BY	Chr5	14383000	14517659	Col	Col/Ler
wt_male	4723_BZ	Chr1	28209042	28210308	Col	Col/Ler
wt_male	4723_BZ	Chr2	16656453	16656473	Col/Ler	Col
wt_male	4723_BZ	Chr4	653219	653829	Col/Ler	Col
wt_male	4723_BZ	Chr5	25355114	25355551	Col/Ler	Col
wt_male	4723_CA	Chr1	17334022	17334622	Col	Col/Ler
wt_male	4723_CA	Chr1	17745000	17764704	Col/Ler	Col
wt_male	4723_CA	Chr1	25180872	25180968	Col	Col/Ler
wt_male	4723_CA	Chr5	7791477	7792543	Col/Ler	Col
wt_male	4723_CA	Chr5	26061192	26062222	Col	Col/Ler
wt_male	4723_CB	Chr1	24651002	24655978	Col/Ler	Col
wt_male	4723_CB	Chr2	2263968	2264184	Col/Ler	Col
wt_male	4723_CB	Chr2	10318912	10323156	Col	Col/Ler
wt_male	4723_CB	Chr3	15918599	15918731	Col/Ler	Col
wt_male	4723_CB	Chr3	22767851	22777968	Col	Col/Ler
wt_male	4723_CB	Chr5	8186056	8186286	Col	Col/Ler
wt_male	4723_CC	Chr1	26594898	26595472	Col	Col/Ler
wt_male	4723_CC	Chr4	13868544	13869612	Col/Ler	Col
wt_male	4723_CC	Chr5	25977890	25978356	Col	Col/Ler
wt_male	4723_CD	Chr1	13011122	13035737	Col	Col/Ler
wt_male	4723_CD	Chr1	29369007	29369322	Col/Ler	Col
wt_male	4723_CD	Chr5	20685000	20687138	Col/Ler	Col
wt_male	4723_CE	Chr2	18805338	18805500	Col	Col/Ler
wt_male	4723_CE	Chr3	3928739	3929840	Col/Ler	Col
wt_male	4723_CE	Chr3	22910378	22913802	Col	Col/Ler
wt_male	4723_CE	Chr5	25435339	25436891	Col	Col/Ler
wt_male	4723_CF	Chr1	24391676	24392006	Col/Ler	Col
wt_male	4723_CF	Chr2	7632646	7632758	Col	Col/Ler
wt_male	4723_CF	Chr3	11793000	11798396	Col	Col/Ler
wt_male	4723_CF	Chr5	807230	807521	Col/Ler	Col
wt_male	4723_CG	Chr1	24494917	24495219	Col	Col/Ler
wt_male	4723_CG	Chr2	110952	111005	Col	Col/Ler
wt_male	4723_CG	Chr3	9435554	9436197	Col/Ler	Col
wt_male	4723_CG	Chr3	20876406	20876496	Col	Col/Ler
wt_male	4723_CG	Chr4	12982522	12982768	Col/Ler	Col
wt_male	4723_CG	Chr5	10484502	10485238	Col	Col/Ler
wt_male	4723_CH	Chr1	8926266	8926282	Col/Ler	Col
wt_male	4723_CH	Chr2	12337880	12338715	Col	Col/Ler
wt_male	4723_CH	Chr3	10721349	10721404	Col	Col/Ler
wt_male	4723_CJ	Chr1	26334391	26335953	Col/Ler	Col
wt_male	4723_CJ	Chr2	111268	111515	Col/Ler	Col
wt_male	4723_CJ	Chr2	16711668	16712469	Col	Col/Ler
wt_male	4723_CJ	Chr3	6724757	6729525	Col/Ler	Col
wt_male	4723_CJ	Chr4	11877030	11878552	Col	Col/Ler
wt_male	4723_CJ	Chr5	1354079	1354110	Col/Ler	Col
wt_male	4723_CJ	Chr5	15248949	15250561	Col	Col/Ler
wt_male	4723_CK	Chr1	8100524	8103985	Col	Col/Ler
wt_male	4723_CK	Chr1	12974080	12974082	Col/Ler	Col
wt_male	4723_CK	Chr2	6163517	6164142	Col/Ler	Col
wt_male	4723_CK	Chr4	10041853	10041926	Col/Ler	Col
wt_male	4723_CK	Chr5	10365626	10366582	Col	Col/Ler
wt_male	5179_AW	Chr1	929191	971198	Col/Ler	Col
wt_male	5179_AW	Chr3	2576678	2577507	Col/Ler	Col
wt_male	5179_AW	Chr3	18511973	18512537	Col	Col/Ler
wt_male	5179_AW	Chr4	13526532	13526921	Col	Col/Ler
wt_male	5179_AW	Chr5	2100000	2102158	Col/Ler	Col
wt_male	5179_AW	Chr5	20748374	20752809	Col	Col/Ler
wt_male	5179_AX	Chr1	3886494	3887296	Col/Ler	Col
wt_male	5179_AX	Chr1	10397679	10398613	Col	Col/Ler
wt_male	5179_AX	Chr1	26400000	26400521	Col/Ler	Col
wt_male	5179_AX	Chr2	6305579	6306611	Col/Ler	Col
wt_male	5179_AX	Chr2	7948000	7950248	Col	Col/Ler
wt_male	5179_AX	Chr3	20050000	20055734	Col/Ler	Col
wt_male	5179_AX	Chr5	7426863	7426892	Col/Ler	Col
wt_male	5179_AX	Chr5	26020835	26022284	Col	Col/Ler
wt_male	5179_AY	Chr1	8864526	8865360	Col	Col/Ler
wt_male	5179_AY	Chr2	2048000	2074153	Col	Col/Ler
wt_male	5179_AY	Chr2	18025000	18027069	Col/Ler	Col
wt_male	5179_AY	Chr3	1467556	1469178	Col	Col/Ler
wt_male	5179_AY	Chr3	11104046	11104189	Col/Ler	Col
wt_male	5179_AY	Chr3	20823000	20828131	Col	Col/Ler
wt_male	5179_AY	Chr5	1414874	1417189	Col	Col/Ler
wt_male	5179_AY	Chr5	25355958	25356567	Col/Ler	Col
wt_male	5179_AZ	Chr1	10031312	10032561	Col	Col/Ler
wt_male	5179_AZ	Chr2	9925000	9927602	Col/Ler	Col
wt_male	5179_AZ	Chr3	20557623	20557633	Col/Ler	Col
wt_male	5179_AZ	Chr5	24376562	24378810	Col/Ler	Col
wt_male	5179_BA	Chr1	11575000	11575703	Col/Ler	Col
wt_male	5179_BA	Chr1	25611929	25613495	Col	Col/Ler
wt_male	5179_BA	Chr2	7301602	7302073	Col	Col/Ler
wt_male	5179_BA	Chr3	3050000	3050613	Col/Ler	Col
wt_male	5179_BA	Chr3	22703951	22704019	Col	Col/Ler
wt_male	5179_BA	Chr4	11152704	11152727	Col	Col/Ler
wt_male	5179_BB	Chr1	6860919	6862064	Col	Col/Ler
wt_male	5179_BB	Chr1	27762073	27764133	Col/Ler	Col
wt_male	5179_BB	Chr2	526713	527481	Col	Col/Ler
wt_male	5179_BB	Chr2	11781184	11782932	Col/Ler	Col
wt_male	5179_BB	Chr5	6439516	6439861	Col/Ler	Col
wt_male	5179_BB	Chr5	19156118	19158556	Col	Col/Ler
wt_male	5179_BC	Chr2	6866549	6867565	Col/Ler	Col
wt_male	5179_BC	Chr2	15819239	15820157	Col	Col/Ler
wt_male	5179_BC	Chr3	18137719	18137724	Col/Ler	Col
wt_male	5179_BC	Chr4	8699123	8699423	Col/Ler	Col
wt_male	5179_BC	Chr5	875552	875583	Col/Ler	Col
wt_male	5179_BD	Chr1	5348542	5348722	Col	Col/Ler
wt_male	5179_BD	Chr1	23500000	23509385	Col/Ler	Col
wt_male	5179_BD	Chr3	2155649	2156926	Col	Col/Ler
wt_male	5179_BD	Chr4	14429081	14429716	Col	Col/Ler
wt_male	5179_BD	Chr5	21302714	21305936	Col	Col/Ler
wt_male	5179_BE	Chr1	7675000	7679256	Col/Ler	Col
wt_male	5179_BE	Chr2	16757935	16758925	Col	Col/Ler
wt_male	5179_BE	Chr3	9549053	9549736	Col	Col/Ler
wt_male	5179_BE	Chr4	6739803	6740680	Col/Ler	Col
wt_male	5179_BE	Chr4	12835861	12837684	Col	Col/Ler
wt_male	5179_BE	Chr5	325000	327930	Col/Ler	Col
wt_male	5179_BF	Chr2	12339569	12347861	Col	Col/Ler
wt_male	5179_BF	Chr3	1025700	1025704	Col/Ler	Col
wt_male	5179_BF	Chr3	6323815	6325786	Col	Col/Ler
wt_male	5179_BF	Chr3	16284300	16284301	Col/Ler	Col
wt_male	5179_BF	Chr4	14205690	14206728	Col/Ler	Col
wt_male	5179_BF	Chr5	25591460	25596221	Col	Col/Ler
wt_male	5179_BG	Chr1	2176672	2178032	Col	Col/Ler
wt_male	5179_BG	Chr1	16800000	16800327	Col/Ler	Col
wt_male	5179_BG	Chr3	2441405	2447441	Col	Col/Ler
wt_male	5179_BG	Chr3	16479983	16480365	Col/Ler	Col
wt_male	5179_BH	Chr1	17357157	17357506	Col	Col/Ler
wt_male	5179_BH	Chr2	9575000	9577159	Col/Ler	Col
wt_male	5179_BH	Chr5	1533857	1535092	Col/Ler	Col
wt_male	5179_BH	Chr5	24391359	24394378	Col	Col/Ler
wt_male	5179_BI	Chr1	2450000	2452973	Col/Ler	Col
wt_male	5179_BI	Chr2	175000	175127	Col/Ler	Col
wt_male	5179_BI	Chr2	12847348	12850347	Col	Col/Ler
wt_male	5179_BI	Chr5	266283	266711	Col	Col/Ler
wt_male	5179_BI	Chr5	20925000	20925011	Col/Ler	Col
wt_male	5179_BJ	Chr1	19900203	19900798	Col	Col/Ler
wt_male	5179_BJ	Chr1	21450000	21456399	Col/Ler	Col
wt_male	5179_BJ	Chr2	6866710	6866726	Col/Ler	Col
wt_male	5179_BJ	Chr4	60319	60354	Col	Col/Ler
wt_male	5179_BJ	Chr5	1000000	1000498	Col/Ler	Col
wt_male	5179_BJ	Chr5	26252388	26252448	Col	Col/Ler
wt_male	5179_BK	Chr1	3089076	3089568	Col	Col/Ler
wt_male	5179_BK	Chr1	30225000	30225178	Col/Ler	Col
wt_male	5179_BK	Chr3	17978180	17978236	Col/Ler	Col
wt_male	5179_BK	Chr3	21133136	21133826	Col	Col/Ler
wt_male	5179_BK	Chr5	8736234	8738214	Col	Col/Ler
wt_male	5179_BK	Chr5	22350000	22352350	Col/Ler	Col
wt_male	5179_BL	Chr1	1208938	1215837	Col	Col/Ler
wt_male	5179_BL	Chr1	18300000	18301312	Col/Ler	Col
wt_male	5179_BL	Chr1	28965408	28967290	Col	Col/Ler
wt_male	5179_BL	Chr2	15990832	15991086	Col	Col/Ler
wt_male	5179_BL	Chr3	8264270	8264598	Col	Col/Ler
wt_male	5179_BL	Chr3	17601811	17603515	Col/Ler	Col
wt_male	5179_BL	Chr4	10852598	10853467	Col/Ler	Col
wt_male	5179_BL	Chr5	8700000	8700002	Col/Ler	Col
wt_male	5179_BL	Chr5	25453822	25453911	Col	Col/Ler
wt_male	5179_BM	Chr1	9539094	9539582	Col/Ler	Col
wt_male	5179_BM	Chr2	11014617	11018094	Col	Col/Ler
wt_male	5179_BM	Chr5	8768549	8770824	Col	Col/Ler
wt_male	5179_BN	Chr1	17750000	17753083	Col/Ler	Col
wt_male	5179_BN	Chr4	7100000	7100656	Col/Ler	Col
wt_male	5179_BN	Chr5	24081767	24082138	Col	Col/Ler
wt_male	5179_BO	Chr2	6536704	6537438	Col	Col/Ler
wt_male	5179_BO	Chr3	915341	919055	Col	Col/Ler
wt_male	5179_BO	Chr4	5923787	5924099	Col	Col/Ler
wt_male	5179_BO	Chr5	23290986	23293870	Col	Col/Ler
wt_male	5179_BP	Chr1	26352269	26352460	Col/Ler	Col
wt_male	5179_BP	Chr2	6848442	6849094	Col	Col/Ler
wt_male	5179_BP	Chr5	1200935	1201191	Col/Ler	Col
wt_male	5179_BP	Chr5	19131597	19132987	Col	Col/Ler
wt_male	5179_BQ	Chr1	21175000	21175003	Col/Ler	Col
wt_male	5179_BQ	Chr4	12850000	12850405	Col/Ler	Col
wt_male	5179_BQ	Chr5	1176241	1177307	Col	Col/Ler
wt_male	5179_BQ	Chr5	14975000	14975002	Col/Ler	Col
wt_male	5179_BR	Chr1	1440953	1440954	Col/Ler	Col
wt_male	5179_BR	Chr1	9500553	9508748	Col	Col/Ler
wt_male	5179_BR	Chr4	7247665	7247948	Col	Col/Ler
wt_male	5179_BR	Chr5	8775000	8775123	Col/Ler	Col
wt_male	5179_BR	Chr5	24858928	24861477	Col	Col/Ler
wt_male	5179_BS	Chr4	10971876	10972091	Col/Ler	Col
wt_male	5179_BS	Chr4	11309645	11310106	Col	Col/Ler
wt_male	5179_BS	Chr5	3133585	3137110	Col/Ler	Col
wt_male	5179_BT	Chr1	11219811	11220203	Col/Ler	Col
wt_male	5179_BT	Chr1	23284025	23285174	Col	Col/Ler
wt_male	5179_BT	Chr2	17727252	17728029	Col	Col/Ler
wt_male	5179_BT	Chr3	23352522	23353305	Col/Ler	Col
wt_male	5179_BT	Chr4	194780	195163	Col	Col/Ler
wt_male	5179_BT	Chr4	12500000	12505974	Col/Ler	Col
wt_male	5179_BT	Chr5	15475000	15476931	Col/Ler	Col
wt_male	5179_BU	Chr1	16766984	16767032	Col/Ler	Col
wt_male	5179_BU	Chr2	7516745	7517727	Col	Col/Ler
wt_male	5179_BU	Chr3	1590299	1592152	Col	Col/Ler
wt_male	5179_BU	Chr4	7000629	7000767	Col/Ler	Col
wt_male	5179_BU	Chr5	5019211	5020193	Col	Col/Ler
wt_male	5179_BU	Chr5	19875000	19875548	Col/Ler	Col
wt_male	5179_BV	Chr1	9800000	9801829	Col/Ler	Col
wt_male	5179_BV	Chr3	3175000	3175144	Col/Ler	Col
wt_male	5179_BV	Chr3	22922086	22922674	Col	Col/Ler
wt_male	5179_BV	Chr4	193555	194455	Col/Ler	Col
wt_male	5179_BV	Chr4	17860292	17867092	Col	Col/Ler
wt_male	5179_BW	Chr1	1953814	1954006	Col	Col/Ler
wt_male	5179_BW	Chr1	28815123	28826681	Col/Ler	Col
wt_male	5179_BW	Chr2	1668281	1668494	Col/Ler	Col
wt_male	5179_BW	Chr2	18353291	18353767	Col	Col/Ler
wt_male	5179_BW	Chr3	15733292	15734344	Col/Ler	Col
wt_male	5179_BW	Chr3	23280828	23281251	Col	Col/Ler
wt_male	5179_BW	Chr4	8749926	8749979	Col	Col/Ler
wt_male	5179_BW	Chr5	15958627	15959518	Col/Ler	Col
wt_male	5179_BX	Chr1	4155130	4155160	Col/Ler	Col
wt_male	5179_BX	Chr2	7236612	7236912	Col/Ler	Col
wt_male	5179_BX	Chr2	17890747	17916319	Col	Col/Ler
wt_male	5179_BX	Chr3	19430190	19430420	Col	Col/Ler
wt_male	5179_BX	Chr5	9005286	9007574	Col	Col/Ler
wt_male	5179_BX	Chr5	22030617	22034261	Col/Ler	Col
wt_male	5179_BY	Chr1	24805310	24806006	Col/Ler	Col
wt_male	5179_BY	Chr2	16770567	16773732	Col	Col/Ler
wt_male	5179_BY	Chr3	2800000	2800340	Col/Ler	Col
wt_male	5179_BY	Chr3	23047801	23055890	Col	Col/Ler
wt_male	5179_BY	Chr5	9950346	9950906	Col/Ler	Col
wt_male	5179_BZ	Chr2	1920224	1922417	Col/Ler	Col
wt_male	5179_BZ	Chr2	9423995	9424065	Col	Col/Ler
wt_male	5179_BZ	Chr3	3575000	3575094	Col/Ler	Col
wt_male	5179_BZ	Chr3	22056793	22056959	Col	Col/Ler
wt_male	5179_BZ	Chr5	7358927	7359191	Col	Col/Ler
wt_male	5179_BZ	Chr5	25406292	25409164	Col/Ler	Col
wt_male	5179_CA	Chr1	6243466	6244230	Col	Col/Ler
wt_male	5179_CA	Chr1	27735335	27735630	Col/Ler	Col
wt_male	5179_CA	Chr2	4313652	4313726	Col/Ler	Col
wt_male	5179_CA	Chr2	19106874	19110815	Col	Col/Ler
wt_male	5179_CA	Chr5	2115669	2116456	Col/Ler	Col
wt_male	5179_CA	Chr5	25034199	25036433	Col	Col/Ler
wt_male	5179_CB	Chr1	658269	658767	Col	Col/Ler
wt_male	5179_CB	Chr2	1688719	1688951	Col/Ler	Col
wt_male	5179_CB	Chr2	16702595	16702844	Col	Col/Ler
wt_male	5179_CC	Chr1	3806736	3809172	Col	Col/Ler
wt_male	5179_CC	Chr1	17990771	17995080	Col/Ler	Col
wt_male	5179_CC	Chr2	10011943	10013037	Col/Ler	Col
wt_male	5179_CC	Chr3	2500000	2502882	Col/Ler	Col
wt_male	5179_CC	Chr3	16148000	16150742	Col	Col/Ler
wt_male	5179_CC	Chr4	647478	648082	Col	Col/Ler
wt_male	5179_CC	Chr4	10625000	10640032	Col/Ler	Col
wt_male	5179_CC	Chr5	8620219	8621176	Col	Col/Ler
wt_male	5179_CD	Chr1	16503012	16503137	Col/Ler	Col
wt_male	5179_CD	Chr2	15276627	15276628	Col/Ler	Col
wt_male	5179_CD	Chr3	9304403	9304683	Col/Ler	Col
wt_male	5179_CD	Chr4	6897964	6898258	Col/Ler	Col
wt_male	5179_CD	Chr5	25459627	25461562	Col	Col/Ler
wt_male	5179_CE	Chr1	5626425	5626971	Col/Ler	Col
wt_male	5179_CE	Chr1	16105952	16106065	Col	Col/Ler
wt_male	5179_CE	Chr2	2360103	2360317	Col	Col/Ler
wt_male	5179_CE	Chr2	8475000	8478699	Col/Ler	Col
wt_male	5179_CE	Chr2	19590154	19591178	Col	Col/Ler
wt_male	5179_CE	Chr3	11168591	11168626	Col/Ler	Col
wt_male	5179_CE	Chr5	4650000	4651560	Col/Ler	Col
wt_male	5179_CE	Chr5	26318413	26319460	Col	Col/Ler
wt_male	5179_CF	Chr1	10650339	10652541	Col/Ler	Col
wt_male	5179_CF	Chr4	18200000	18200321	Col/Ler	Col
wt_male	5179_CF	Chr5	19223000	19231171	Col	Col/Ler
wt_male	5179_CG	Chr1	8957847	8958998	Col	Col/Ler
wt_male	5179_CG	Chr1	21045159	21052089	Col/Ler	Col
wt_male	5179_CG	Chr1	25738879	25740148	Col	Col/Ler
wt_male	5179_CH	Chr1	18150000	18152637	Col/Ler	Col
wt_male	5179_CH	Chr2	500000	503533	Col/Ler	Col
wt_male	5179_CH	Chr2	15284644	15285718	Col	Col/Ler
wt_male	5179_CH	Chr3	16600000	16600293	Col/Ler	Col
wt_male	5179_CH	Chr4	5358309	5359057	Col	Col/Ler
wt_male	5179_CH	Chr5	18954506	18955700	Col	Col/Ler
wt_male	5179_CI	Chr4	14250000	14251337	Col/Ler	Col
wt_male	5179_CI	Chr5	24640278	24643891	Col/Ler	Col
wt_male	5179_CI	Chr5	25174435	25177435	Col	Col/Ler
wt_male	5179_CJ	Chr1	8375000	8376090	Col/Ler	Col
wt_male	5179_CJ	Chr5	16842897	16844811	Col	Col/Ler
wt_male	5179_CK	Chr1	10026959	10028457	Col/Ler	Col
wt_male	5179_CK	Chr2	6890126	6890129	Col/Ler	Col
wt_male	5179_CK	Chr2	12621478	12621538	Col	Col/Ler
wt_male	5179_CK	Chr4	7062375	7063850	Col	Col/Ler
wt_male	5179_CL	Chr2	16770340	16770567	Col	Col/Ler
wt_male	5179_CM	Chr1	12736258	12737794	Col	Col/Ler
wt_male	5179_CM	Chr4	6075625	6075799	Col	Col/Ler
wt_male	5179_CM	Chr5	16294417	16294924	Col	Col/Ler
wt_male	5179_CM	Chr5	22075000	22075510	Col/Ler	Col
wt_male	5179_CN	Chr1	24900000	24900945	Col/Ler	Col
wt_male	5179_CN	Chr2	1528641	1529200	Col/Ler	Col
wt_male	5179_CN	Chr2	11501439	11501690	Col	Col/Ler
wt_male	5179_CN	Chr3	1440156	1442462	Col/Ler	Col
wt_male	5179_CN	Chr3	14951065	14952116	Col	Col/Ler
wt_male	5179_CN	Chr3	18575000	18575396	Col/Ler	Col
wt_male	5179_CN	Chr4	10752203	10752851	Col	Col/Ler
wt_male	5179_CN	Chr5	1961317	1961361	Col/Ler	Col
wt_male	5179_CN	Chr5	14710992	14711113	Col	Col/Ler
wt_male	5179_CO	Chr1	25700000	25701172	Col/Ler	Col
wt_male	5179_CO	Chr2	7075000	7075945	Col/Ler	Col
wt_male	5179_CO	Chr2	16081778	16082094	Col	Col/Ler
wt_male	5179_CO	Chr3	20795012	20796586	Col/Ler	Col
wt_male	5179_CO	Chr4	6353990	6355022	Col	Col/Ler
wt_male	5179_CO	Chr5	1096922	1097880	Col	Col/Ler
wt_male	5179_CO	Chr5	19075000	19076581	Col/Ler	Col
wt_male	5179_CP	Chr1	9813264	9814532	Col/Ler	Col
wt_male	5179_CP	Chr1	21078671	21080120	Col	Col/Ler
wt_male	5179_CP	Chr2	15825000	15833993	Col/Ler	Col
wt_male	5179_CP	Chr3	2925000	2926207	Col/Ler	Col
wt_male	5179_CP	Chr5	7386535	7387032	Col	Col/Ler
wt_male	5179_CQ	Chr1	25869228	25871282	Col/Ler	Col
wt_male	5179_CQ	Chr2	15355373	15355550	Col	Col/Ler
wt_male	5179_CQ	Chr3	20632254	20633150	Col	Col/Ler
wt_male	5179_CQ	Chr5	9155875	9155916	Col	Col/Ler
wt_male	5179_CQ	Chr5	25950000	25950683	Col/Ler	Col
hei10_female	5183_AA	Chr1	6656405	6656790	Col	Col/Ler
hei10_female	5183_AA	Chr2	13125000	13127258	Col/Ler	Col
hei10_female	5183_AA	Chr5	4581806	4582524	Col/Ler	Col
hei10_female	5183_AB	Chr1	8350000	8351146	Col/Ler	Col
hei10_female	5183_AB	Chr1	18173584	18175174	Col	Col/Ler
hei10_female	5183_AB	Chr1	28900000	28901086	Col/Ler	Col
hei10_female	5183_AB	Chr2	10193183	10194269	Col	Col/Ler
hei10_female	5183_AB	Chr5	4379790	4380296	Col/Ler	Col
hei10_female	5183_AB	Chr5	18225817	18228426	Col	Col/Ler
hei10_female	5183_AC	Chr1	24807452	24808230	Col	Col/Ler
hei10_female	5183_AC	Chr2	1304745	1305668	Col/Ler	Col
hei10_female	5183_AC	Chr4	12375645	12376204	Col	Col/Ler
hei10_female	5183_AC	Chr5	9877067	9877747	Col	Col/Ler
hei10_female	5183_AC	Chr5	24475000	24475214	Col/Ler	Col
hei10_female	5183_AD	Chr1	3242472	3243714	Col	Col/Ler
hei10_female	5183_AD	Chr1	18803040	18803122	Col/Ler	Col
hei10_female	5183_AD	Chr1	27760008	27761881	Col	Col/Ler
hei10_female	5183_AD	Chr2	6701806	6701881	Col/Ler	Col
hei10_female	5183_AD	Chr3	7599617	7600731	Col	Col/Ler
hei10_female	5183_AD	Chr3	21187005	21187837	Col/Ler	Col
hei10_female	5183_AD	Chr5	1951823	1952375	Col/Ler	Col
hei10_female	5183_AD	Chr5	3692575	3697154	Col	Col/Ler
hei10_female	5183_AD	Chr5	16209693	16210787	Col/Ler	Col
hei10_female	5183_AD	Chr5	21361416	21362317	Col	Col/Ler
hei10_female	5183_AE	Chr1	13075000	13075635	Col/Ler	Col
hei10_female	5183_AE	Chr3	7225000	7225490	Col/Ler	Col
hei10_female	5183_AE	Chr3	22437087	22437485	Col	Col/Ler
hei10_female	5183_AE	Chr4	7479002	7479022	Col	Col/Ler
hei10_female	5183_AE	Chr5	21225000	21226860	Col/Ler	Col
hei10_female	5183_AF	Chr1	4048532	4050000	Col	Col/Ler
hei10_female	5183_AF	Chr1	9748774	9748871	Col/Ler	Col
hei10_female	5183_AF	Chr1	23256450	23257428	Col	Col/Ler
hei10_female	5183_AF	Chr2	204597	205186	Col/Ler	Col
hei10_female	5183_AF	Chr2	9980659	9980733	Col	Col/Ler
hei10_female	5183_AF	Chr2	17750000	17755511	Col/Ler	Col
hei10_female	5183_AF	Chr3	19012576	19012917	Col	Col/Ler
hei10_female	5183_AF	Chr4	13250165	13250273	Col/Ler	Col
hei10_female	5183_AF	Chr5	4900000	4902213	Col/Ler	Col
hei10_female	5183_AF	Chr5	23579518	23580886	Col	Col/Ler
hei10_female	5183_AG	Chr3	1489077	1489650	Col	Col/Ler
hei10_female	5183_AG	Chr3	11114163	11114448	Col/Ler	Col
hei10_female	5183_AG	Chr3	19419012	19419687	Col	Col/Ler
hei10_female	5183_AG	Chr4	9226628	9227373	Col	Col/Ler
hei10_female	5183_AG	Chr5	23804292	23804855	Col/Ler	Col
hei10_female	5183_AH	Chr1	17566939	17567459	Col	Col/Ler
hei10_female	5183_AH	Chr1	28300000	28302230	Col/Ler	Col
hei10_female	5183_AH	Chr2	6362466	6362913	Col	Col/Ler
hei10_female	5183_AH	Chr3	7253758	7259730	Col	Col/Ler
hei10_female	5183_AH	Chr3	8650000	8653010	Col/Ler	Col
hei10_female	5183_AH	Chr5	16656555	16657256	Col	Col/Ler
hei10_female	5183_AH	Chr5	26825000	26826206	Col/Ler	Col
hei10_female	5183_AI	Chr1	2825000	2825256	Col/Ler	Col
hei10_female	5183_AI	Chr1	22948567	22949045	Col	Col/Ler
hei10_female	5183_AI	Chr2	10478153	10480431	Col	Col/Ler
hei10_female	5183_AI	Chr3	15366835	15367534	Col	Col/Ler
hei10_female	5183_AI	Chr4	10407004	10407148	Col	Col/Ler
hei10_female	5183_AI	Chr5	1097884	1098469	Col/Ler	Col
hei10_female	5183_AI	Chr5	9648484	9650556	Col	Col/Ler
hei10_female	5183_AJ	Chr1	3675000	3677478	Col/Ler	Col
hei10_female	5183_AJ	Chr1	16108579	16108639	Col	Col/Ler
hei10_female	5183_AJ	Chr2	2313331	2313570	Col	Col/Ler
hei10_female	5183_AJ	Chr3	4625000	4625764	Col/Ler	Col
hei10_female	5183_AJ	Chr4	14259086	14259164	Col	Col/Ler
hei10_female	5183_AJ	Chr5	5550000	5559987	Col/Ler	Col
hei10_female	5183_AJ	Chr5	22925394	22927310	Col	Col/Ler
hei10_female	5183_AK	Chr1	10139029	10139349	Col/Ler	Col
hei10_female	5183_AK	Chr1	24852272	24853050	Col	Col/Ler
hei10_female	5183_AK	Chr2	6300000	6301229	Col/Ler	Col
hei10_female	5183_AK	Chr5	23125000	23158346	Col/Ler	Col
hei10_female	5183_AL	Chr1	9970174	9972191	Col	Col/Ler
hei10_female	5183_AL	Chr1	28556392	28557349	Col/Ler	Col
hei10_female	5183_AL	Chr2	6239009	6241349	Col	Col/Ler
hei10_female	5183_AL	Chr2	15959588	15960597	Col/Ler	Col
hei10_female	5183_AL	Chr3	10248000	10256208	Col	Col/Ler
hei10_female	5183_AL	Chr3	16860644	16862992	Col/Ler	Col
hei10_female	5183_AL	Chr4	12361040	12361816	Col	Col/Ler
hei10_female	5183_AL	Chr5	3682931	3684911	Col/Ler	Col
hei10_female	5183_AL	Chr5	21779715	21780950	Col	Col/Ler
hei10_female	5183_AM	Chr1	8399040	8403410	Col	Col/Ler
hei10_female	5183_AM	Chr1	18690122	18690536	Col/Ler	Col
hei10_female	5183_AM	Chr1	26242706	26243846	Col	Col/Ler
hei10_female	5183_AM	Chr2	588977	591186	Col/Ler	Col
hei10_female	5183_AM	Chr3	925000	926376	Col/Ler	Col
hei10_female	5183_AM	Chr3	9403661	9403749	Col	Col/Ler
hei10_female	5183_AM	Chr3	21375000	21397021	Col/Ler	Col
hei10_female	5183_AM	Chr5	1275000	1275908	Col/Ler	Col
hei10_female	5183_AM	Chr5	13361841	13376291	Col	Col/Ler
hei10_female	5183_AM	Chr5	15389030	15391148	Col/Ler	Col
hei10_female	5183_AN	Chr1	12479124	12479892	Col/Ler	Col
hei10_female	5183_AN	Chr2	15631615	15631927	Col	Col/Ler
hei10_female	5183_AN	Chr3	11525433	11526062	Col	Col/Ler
hei10_female	5183_AN	Chr5	5887605	5887976	Col	Col/Ler
hei10_female	5183_AN	Chr5	24132719	24135377	Col/Ler	Col
hei10_female	5183_AO	Chr1	4741697	4743412	Col	Col/Ler
hei10_female	5183_AO	Chr1	26654858	26657058	Col/Ler	Col
hei10_female	5183_AO	Chr2	12050000	12124372	Col/Ler	Col
hei10_female	5183_AO	Chr3	2622732	2627325	Col	Col/Ler
hei10_female	5183_AP	Chr1	17700000	17700773	Col/Ler	Col
hei10_female	5183_AP	Chr1	22723000	22727742	Col	Col/Ler
hei10_female	5183_AP	Chr2	9550000	9550860	Col/Ler	Col
hei10_female	5183_AP	Chr2	19023000	19044487	Col	Col/Ler
hei10_female	5183_AP	Chr3	16361794	16362587	Col	Col/Ler
hei10_female	5183_AP	Chr4	5750000	5750377	Col/Ler	Col
hei10_female	5183_AP	Chr5	10150000	10150212	Col/Ler	Col
hei10_female	5183_AP	Chr5	22920185	22925394	Col	Col/Ler
hei10_female	5183_AQ	Chr1	17909696	17913647	Col	Col/Ler
hei10_female	5183_AQ	Chr3	3700000	3700754	Col/Ler	Col
hei10_female	5183_AQ	Chr3	22914343	22915702	Col	Col/Ler
hei10_female	5183_AQ	Chr5	4460319	4461214	Col	Col/Ler
hei10_female	5183_AQ	Chr5	9975981	9976724	Col/Ler	Col
hei10_female	5183_AQ	Chr5	18968953	18969807	Col	Col/Ler
hei10_female	5183_AR	Chr2	859619	860447	Col	Col/Ler
hei10_female	5183_AR	Chr2	13325000	13327169	Col/Ler	Col
hei10_female	5183_AR	Chr3	21760782	21766529	Col	Col/Ler
hei10_female	5183_AR	Chr5	13770925	13772422	Col/Ler	Col
hei10_female	5183_AS	Chr1	8200000	8200339	Col/Ler	Col
hei10_female	5183_AS	Chr1	28295856	28297100	Col	Col/Ler
hei10_female	5183_AS	Chr4	11306616	11309404	Col	Col/Ler
hei10_female	5183_AS	Chr5	3696035	3697154	Col	Col/Ler
hei10_female	5183_AS	Chr5	8033227	8035827	Col/Ler	Col
hei10_female	5183_AS	Chr5	26039168	26040560	Col	Col/Ler
hei10_female	5183_AT	Chr2	16101605	16103501	Col/Ler	Col
hei10_female	5183_AT	Chr3	1690207	1690911	Col/Ler	Col
hei10_female	5183_AT	Chr3	11273724	11275968	Col	Col/Ler
hei10_female	5183_AT	Chr4	9044855	9044878	Col/Ler	Col
hei10_female	5183_AT	Chr4	13663986	13665396	Col	Col/Ler
hei10_female	5183_AT	Chr5	3850000	3861076	Col/Ler	Col
hei10_female	5183_AT	Chr5	21430371	21430646	Col	Col/Ler
hei10_female	5183_AU	Chr3	4330506	4330961	Col	Col/Ler
hei10_female	5183_AU	Chr5	998983	999618	Col/Ler	Col
hei10_female	5183_AU	Chr5	10266860	10267096	Col	Col/Ler
hei10_female	5183_AV	Chr1	9801829	9802374	Col/Ler	Col
hei10_female	5183_AV	Chr1	23254609	23255273	Col	Col/Ler
hei10_female	5183_AV	Chr2	15748698	15765639	Col	Col/Ler
hei10_female	5183_AV	Chr5	8607381	8609037	Col	Col/Ler
hei10_female	5183_AV	Chr5	14575000	14590075	Col/Ler	Col
hei10_female	5183_AW	Chr1	7670964	7671368	Col	Col/Ler
hei10_female	5183_AW	Chr1	26242337	26243213	Col/Ler	Col
hei10_female	5183_AW	Chr2	15375000	15378644	Col/Ler	Col
hei10_female	5183_AW	Chr3	16574009	16575283	Col	Col/Ler
hei10_female	5183_AW	Chr4	13173936	13179112	Col	Col/Ler
hei10_female	5183_AW	Chr5	743942	747633	Col/Ler	Col
hei10_female	5183_AW	Chr5	9966676	9967257	Col	Col/Ler
hei10_female	5183_AW	Chr5	22377532	22377533	Col/Ler	Col
hei10_female	5183_AW	Chr5	24851983	24861109	Col	Col/Ler
hei10_female	5183_AX	Chr1	5148203	5148586	Col/Ler	Col
hei10_female	5183_AX	Chr1	12691435	12692365	Col	Col/Ler
hei10_female	5183_AX	Chr1	24781762	24781795	Col/Ler	Col
hei10_female	5183_AX	Chr2	17178042	17185286	Col	Col/Ler
hei10_female	5183_AX	Chr3	1831106	1836247	Col/Ler	Col
hei10_female	5183_AX	Chr3	16912811	16913128	Col	Col/Ler
hei10_female	5183_AX	Chr4	8150000	8150199	Col/Ler	Col
hei10_female	5183_AX	Chr4	8413150	8413310	Col	Col/Ler
hei10_female	5183_AX	Chr5	6834261	6835822	Col	Col/Ler
hei10_female	5183_AY	Chr2	16349036	16352606	Col	Col/Ler
hei10_female	5183_AY	Chr3	4973791	4974948	Col	Col/Ler
hei10_female	5183_AY	Chr3	8925000	8925210	Col/Ler	Col
hei10_female	5183_AY	Chr4	8400187	8400846	Col	Col/Ler
hei10_female	5183_AY	Chr4	14310363	14310443	Col/Ler	Col
hei10_female	5183_AY	Chr5	10265187	10265657	Col	Col/Ler
hei10_female	5183_AY	Chr5	26066912	26066922	Col/Ler	Col
hei10_female	5183_AZ	Chr1	8450000	8451300	Col/Ler	Col
hei10_female	5183_AZ	Chr4	11740234	11740513	Col	Col/Ler
hei10_female	5183_AZ	Chr5	7423702	7426863	Col/Ler	Col
hei10_female	5183_A	Chr1	4900000	4900870	Col/Ler	Col
hei10_female	5183_A	Chr1	16150583	16151666	Col	Col/Ler
hei10_female	5183_A	Chr1	29575000	29577475	Col/Ler	Col
hei10_female	5183_A	Chr2	9644258	9644271	Col/Ler	Col
hei10_female	5183_A	Chr3	8074668	8075069	Col	Col/Ler
hei10_female	5183_A	Chr4	10702345	10702485	Col	Col/Ler
hei10_female	5183_A	Chr4	12500000	12501355	Col/Ler	Col
hei10_female	5183_A	Chr5	8194916	8195145	Col/Ler	Col
hei10_female	5183_BA	Chr1	6995917	7000276	Col	Col/Ler
hei10_female	5183_BA	Chr1	19548844	19549105	Col/Ler	Col
hei10_female	5183_BA	Chr1	28296228	28296820	Col	Col/Ler
hei10_female	5183_BA	Chr2	2957122	2958747	Col	Col/Ler
hei10_female	5183_BA	Chr3	1875000	1875009	Col/Ler	Col
hei10_female	5183_BA	Chr3	11072487	11073302	Col	Col/Ler
hei10_female	5183_BA	Chr4	11176263	11182678	Col/Ler	Col
hei10_female	5183_BA	Chr5	9471770	9472764	Col	Col/Ler
hei10_female	5183_BB	Chr1	4175000	4175358	Col/Ler	Col
hei10_female	5183_BB	Chr2	1065642	1071050	Col	Col/Ler
hei10_female	5183_BB	Chr2	12936396	12936731	Col/Ler	Col
hei10_female	5183_BB	Chr3	18525614	18527167	Col	Col/Ler
hei10_female	5183_BB	Chr5	1463988	1464362	Col/Ler	Col
hei10_female	5183_BB	Chr5	8048000	8050344	Col	Col/Ler
hei10_female	5183_BB	Chr5	21062878	21062882	Col/Ler	Col
hei10_female	5183_BC	Chr1	27306451	27306867	Col	Col/Ler
hei10_female	5183_BC	Chr2	1151877	1151882	Col	Col/Ler
hei10_female	5183_BC	Chr2	6250000	6254385	Col/Ler	Col
hei10_female	5183_BC	Chr2	7693961	7694158	Col	Col/Ler
hei10_female	5183_BC	Chr2	11350000	11351567	Col/Ler	Col
hei10_female	5183_BC	Chr5	6449986	6451340	Col	Col/Ler
hei10_female	5183_BD	Chr1	8525225	8525511	Col	Col/Ler
hei10_female	5183_BD	Chr2	10705479	10708702	Col	Col/Ler
hei10_female	5183_BD	Chr3	8904376	8904764	Col	Col/Ler
hei10_female	5183_BD	Chr3	22425000	22427183	Col/Ler	Col
hei10_female	5183_BD	Chr4	10614871	10614878	Col/Ler	Col
hei10_female	5183_BE	Chr1	4365204	4365706	Col/Ler	Col
hei10_female	5183_BE	Chr1	10262446	10262456	Col	Col/Ler
hei10_female	5183_BE	Chr2	353866	354421	Col	Col/Ler
hei10_female	5183_BE	Chr2	15925000	15927768	Col/Ler	Col
hei10_female	5183_BE	Chr4	10279732	10280894	Col	Col/Ler
hei10_female	5183_BE	Chr5	9850802	9851526	Col	Col/Ler
hei10_female	5183_BE	Chr5	23125000	23144398	Col/Ler	Col
hei10_female	5183_BF	Chr1	28862002	28868644	Col/Ler	Col
hei10_female	5183_BF	Chr2	6310921	6316198	Col	Col/Ler
hei10_female	5183_BF	Chr2	16607410	16607571	Col/Ler	Col
hei10_female	5183_BF	Chr3	3091683	3096059	Col/Ler	Col
hei10_female	5183_BF	Chr3	10142530	10143187	Col	Col/Ler
hei10_female	5183_BF	Chr3	22450000	22450779	Col/Ler	Col
hei10_female	5183_BF	Chr5	3528251	3530546	Col/Ler	Col
hei10_female	5183_BF	Chr5	4989800	4990995	Col	Col/Ler
hei10_female	5183_BF	Chr5	26525000	26525818	Col/Ler	Col
hei10_female	5183_BG	Chr1	1425813	1426479	Col	Col/Ler
hei10_female	5183_BG	Chr1	6553998	6554985	Col/Ler	Col
hei10_female	5183_BG	Chr1	19860956	19866173	Col	Col/Ler
hei10_female	5183_BG	Chr2	400000	400539	Col/Ler	Col
hei10_female	5183_BG	Chr2	6123000	6125453	Col	Col/Ler
hei10_female	5183_BG	Chr2	17225000	17225377	Col/Ler	Col
hei10_female	5183_BG	Chr3	7850000	7866053	Col/Ler	Col
hei10_female	5183_BG	Chr4	9299327	9300688	Col	Col/Ler
hei10_female	5183_BG	Chr5	735698	735900	Col/Ler	Col
hei10_female	5183_BG	Chr5	14530678	14531152	Col	Col/Ler
hei10_female	5183_BG	Chr5	26315973	26316553	Col/Ler	Col
hei10_female	5183_BH	Chr1	11221230	11221410	Col	Col/Ler
hei10_female	5183_BH	Chr2	6800000	6801071	Col/Ler	Col
hei10_female	5183_BH	Chr2	17804673	17807758	Col	Col/Ler
hei10_female	5183_BH	Chr3	3675000	3675535	Col/Ler	Col
hei10_female	5183_BH	Chr4	10023000	10025634	Col	Col/Ler
hei10_female	5183_BI	Chr1	17177168	17177263	Col	Col/Ler
hei10_female	5183_BI	Chr1	29075000	29077566	Col/Ler	Col
hei10_female	5183_BI	Chr4	7274622	7274777	Col	Col/Ler
hei10_female	5183_BI	Chr5	16207544	16207606	Col/Ler	Col
hei10_female	5183_BJ	Chr1	4060829	4061735	Col	Col/Ler
hei10_female	5183_BJ	Chr5	22506473	22507720	Col/Ler	Col
hei10_female	5183_BK	Chr1	6900000	6900424	Col/Ler	Col
hei10_female	5183_BK	Chr1	22273322	22276771	Col	Col/Ler
hei10_female	5183_BK	Chr2	8585225	8587059	Col	Col/Ler
hei10_female	5183_BK	Chr3	11268241	11270665	Col/Ler	Col
hei10_female	5183_BK	Chr4	11603894	11605861	Col	Col/Ler
hei10_female	5183_BK	Chr5	4221675	4221954	Col	Col/Ler
hei10_female	5183_BK	Chr5	21575000	21576929	Col/Ler	Col
hei10_female	5183_BL	Chr3	10351123	10351284	Col	Col/Ler
hei10_female	5183_BL	Chr4	9561883	9562938	Col/Ler	Col
hei10_female	5183_BL	Chr5	23350000	23350801	Col/Ler	Col
hei10_female	5183_BM	Chr1	5339301	5339895	Col/Ler	Col
hei10_female	5183_BM	Chr2	1868316	1868425	Col	Col/Ler
hei10_female	5183_BM	Chr2	17600000	17601482	Col/Ler	Col
hei10_female	5183_BM	Chr3	3073000	3075252	Col	Col/Ler
hei10_female	5183_BM	Chr4	8126091	8126831	Col/Ler	Col
hei10_female	5183_BM	Chr4	14267268	14268441	Col	Col/Ler
hei10_female	5183_BM	Chr5	2028498	2029319	Col/Ler	Col
hei10_female	5183_BM	Chr5	8743820	8743916	Col	Col/Ler
hei10_female	5183_BN	Chr2	9998170	9998254	Col/Ler	Col
hei10_female	5183_BN	Chr2	15623420	15625665	Col	Col/Ler
hei10_female	5183_BN	Chr3	3308301	3309058	Col/Ler	Col
hei10_female	5183_BN	Chr4	6205734	6206136	Col	Col/Ler
hei10_female	5183_BO	Chr1	13000000	13001537	Col/Ler	Col
hei10_female	5183_BO	Chr1	21014065	21016801	Col	Col/Ler
hei10_female	5183_BO	Chr2	15535225	15536988	Col	Col/Ler
hei10_female	5183_BO	Chr5	7206181	7206890	Col	Col/Ler
hei10_female	5183_BP	Chr1	3650000	3651857	Col/Ler	Col
hei10_female	5183_BP	Chr1	12367589	12369060	Col	Col/Ler
hei10_female	5183_BP	Chr2	11300000	11302392	Col/Ler	Col
hei10_female	5183_BP	Chr3	4605530	4610909	Col	Col/Ler
hei10_female	5183_BP	Chr4	10156380	10156639	Col	Col/Ler
hei10_female	5183_BP	Chr5	8377895	8378205	Col/Ler	Col
hei10_female	5183_BP	Chr5	25053123	25054222	Col	Col/Ler
hei10_female	5183_BQ	Chr1	14172049	14172062	Col/Ler	Col
hei10_female	5183_BQ	Chr1	24752319	24753676	Col	Col/Ler
hei10_female	5183_BQ	Chr2	1575000	1578981	Col/Ler	Col
hei10_female	5183_BQ	Chr2	9187317	9196710	Col	Col/Ler
hei10_female	5183_BQ	Chr2	16105878	16113472	Col/Ler	Col
hei10_female	5183_BQ	Chr3	9850000	9850571	Col/Ler	Col
hei10_female	5183_BQ	Chr3	16383644	16388106	Col	Col/Ler
hei10_female	5183_BQ	Chr4	11197273	11197541	Col/Ler	Col
hei10_female	5183_BR	Chr1	4777628	4779869	Col	Col/Ler
hei10_female	5183_BR	Chr1	23900000	23900807	Col/Ler	Col
hei10_female	5183_BR	Chr2	6482090	6482569	Col	Col/Ler
hei10_female	5183_BR	Chr2	15350000	15350061	Col/Ler	Col
hei10_female	5183_BR	Chr5	6262173	6262735	Col/Ler	Col
hei10_female	5183_BS	Chr1	7310695	7311244	Col	Col/Ler
hei10_female	5183_BS	Chr1	23650000	23650880	Col/Ler	Col
hei10_female	5183_BS	Chr2	6795977	6799557	Col	Col/Ler
hei10_female	5183_BS	Chr2	17425000	17425050	Col/Ler	Col
hei10_female	5183_BS	Chr3	8043326	8043456	Col	Col/Ler
hei10_female	5183_BS	Chr3	11808460	11810555	Col/Ler	Col
hei10_female	5183_BS	Chr4	6328057	6328162	Col	Col/Ler
hei10_female	5183_BS	Chr4	18186449	18186889	Col/Ler	Col
hei10_female	5183_BT	Chr1	3184713	3185227	Col	Col/Ler
hei10_female	5183_BT	Chr1	7825633	7825938	Col/Ler	Col
hei10_female	5183_BT	Chr1	12476368	12478021	Col	Col/Ler
hei10_female	5183_BT	Chr1	28876128	28883552	Col/Ler	Col
hei10_female	5183_BT	Chr2	386907	388547	Col	Col/Ler
hei10_female	5183_BT	Chr2	12782936	12782937	Col/Ler	Col
hei10_female	5183_BT	Chr3	993979	995271	Col	Col/Ler
hei10_female	5183_BT	Chr3	4490464	4492220	Col/Ler	Col
hei10_female	5183_BT	Chr3	22204177	22210901	Col	Col/Ler
hei10_female	5183_BT	Chr4	7069827	7070081	Col	Col/Ler
hei10_female	5183_BT	Chr5	3049905	3050127	Col	Col/Ler
hei10_female	5183_BT	Chr5	10325000	10379751	Col/Ler	Col
hei10_female	5183_BT	Chr5	25900760	25902161	Col	Col/Ler
hei10_female	5183_BU	Chr2	10806632	10808150	Col	Col/Ler
hei10_female	5183_BU	Chr4	7440769	7444468	Col/Ler	Col
hei10_female	5183_BU	Chr5	24640227	24644987	Col	Col/Ler
hei10_female	5183_BV	Chr2	2225721	2225894	Col	Col/Ler
hei10_female	5183_BV	Chr4	9750323	9756735	Col	Col/Ler
hei10_female	5183_BV	Chr5	2287642	2291729	Col/Ler	Col
hei10_female	5183_BV	Chr5	10380828	10381225	Col	Col/Ler
hei10_female	5183_BV	Chr5	19775000	19775738	Col/Ler	Col
hei10_female	5183_BW	Chr1	19096941	19097291	Col	Col/Ler
hei10_female	5183_BW	Chr1	26308763	26308795	Col/Ler	Col
hei10_female	5183_BW	Chr3	7925000	7928378	Col/Ler	Col
hei10_female	5183_BW	Chr3	9815194	9818299	Col	Col/Ler
hei10_female	5183_BW	Chr4	7322020	7322694	Col/Ler	Col
hei10_female	5183_BW	Chr5	20550000	20550771	Col/Ler	Col
hei10_female	5183_BX	Chr1	7696304	7696305	Col	Col/Ler
hei10_female	5183_BX	Chr1	29779178	29779541	Col/Ler	Col
hei10_female	5183_BX	Chr2	428429	438758	Col	Col/Ler
hei10_female	5183_BX	Chr2	9805880	9810825	Col/Ler	Col
hei10_female	5183_BX	Chr2	17146346	17158433	Col	Col/Ler
hei10_female	5183_BX	Chr2	19077806	19079199	Col/Ler	Col
hei10_female	5183_BX	Chr3	22375000	22376196	Col/Ler	Col
hei10_female	5183_BX	Chr5	22864356	22865452	Col	Col/Ler
hei10_female	5183_BY	Chr1	9975000	9975089	Col/Ler	Col
hei10_female	5183_BY	Chr1	19582605	19583182	Col	Col/Ler
hei10_female	5183_BY	Chr5	5276080	5276742	Col/Ler	Col
hei10_female	5183_BY	Chr5	22893967	22898239	Col	Col/Ler
hei10_female	5183_BZ	Chr1	16276514	16276655	Col	Col/Ler
hei10_female	5183_BZ	Chr1	23925000	23925066	Col/Ler	Col
hei10_female	5183_BZ	Chr2	2764169	2765163	Col	Col/Ler
hei10_female	5183_BZ	Chr2	10670335	10673384	Col/Ler	Col
hei10_female	5183_BZ	Chr2	16697259	16698028	Col	Col/Ler
hei10_female	5183_BZ	Chr3	11280846	11280860	Col	Col/Ler
hei10_female	5183_BZ	Chr4	18051755	18051812	Col/Ler	Col
hei10_female	5183_BZ	Chr5	1625000	1627423	Col/Ler	Col
hei10_female	5183_BZ	Chr5	14973363	14973585	Col	Col/Ler
hei10_female	5183_B	Chr1	4496160	4497293	Col	Col/Ler
hei10_female	5183_B	Chr1	11775000	11776253	Col/Ler	Col
hei10_female	5183_B	Chr2	6637129	6637191	Col/Ler	Col
hei10_female	5183_B	Chr3	19590292	19590440	Col	Col/Ler
hei10_female	5183_B	Chr4	6228586	6228594	Col/Ler	Col
hei10_female	5183_B	Chr4	12385333	12385360	Col	Col/Ler
hei10_female	5183_CA	Chr1	17650671	17652085	Col	Col/Ler
hei10_female	5183_CA	Chr1	29250000	29251638	Col/Ler	Col
hei10_female	5183_CA	Chr2	6895762	6897491	Col	Col/Ler
hei10_female	5183_CA	Chr2	11376979	11376997	Col/Ler	Col
hei10_female	5183_CA	Chr2	14862752	14866580	Col	Col/Ler
hei10_female	5183_CA	Chr3	3527195	3527605	Col/Ler	Col
hei10_female	5183_CA	Chr3	9368197	9369332	Col	Col/Ler
hei10_female	5183_CA	Chr3	22441743	22441962	Col/Ler	Col
hei10_female	5183_CA	Chr4	18511418	18512179	Col/Ler	Col
hei10_female	5183_CA	Chr5	5761605	5763175	Col/Ler	Col
hei10_female	5183_CB	Chr1	17092450	17093863	Col	Col/Ler
hei10_female	5183_CB	Chr2	2982787	2982942	Col	Col/Ler
hei10_female	5183_CB	Chr2	12050000	12124372	Col/Ler	Col
hei10_female	5183_CB	Chr2	19318955	19321636	Col	Col/Ler
hei10_female	5183_CB	Chr3	23288544	23289618	Col	Col/Ler
hei10_female	5183_CB	Chr4	13300158	13300505	Col	Col/Ler
hei10_female	5183_CB	Chr5	1584173	1585341	Col	Col/Ler
hei10_female	5183_CB	Chr5	9675000	9675635	Col/Ler	Col
hei10_female	5183_CC	Chr1	1288787	1382716	Col/Ler	Col
hei10_female	5183_CC	Chr1	13057019	13057532	Col	Col/Ler
hei10_female	5183_CC	Chr1	29250000	29250135	Col/Ler	Col
hei10_female	5183_CC	Chr2	13200000	13207700	Col/Ler	Col
hei10_female	5183_CC	Chr5	2290856	2291729	Col	Col/Ler
hei10_female	5183_CC	Chr5	23267427	23267428	Col/Ler	Col
hei10_female	5183_CD	Chr1	5649599	5651476	Col/Ler	Col
hei10_female	5183_CD	Chr1	8120783	8122336	Col	Col/Ler
hei10_female	5183_CD	Chr2	725000	725534	Col/Ler	Col
hei10_female	5183_CD	Chr3	8125000	8125246	Col/Ler	Col
hei10_female	5183_CD	Chr3	9873333	9874760	Col	Col/Ler
hei10_female	5183_CD	Chr3	22254325	22256978	Col/Ler	Col
hei10_female	5183_CD	Chr5	17287411	17289319	Col	Col/Ler
hei10_female	5183_CE	Chr1	17391491	17394918	Col	Col/Ler
hei10_female	5183_CE	Chr1	22925000	22948336	Col/Ler	Col
hei10_female	5183_CE	Chr2	1173793	1174200	Col/Ler	Col
hei10_female	5183_CE	Chr2	17439085	17439765	Col	Col/Ler
hei10_female	5183_CE	Chr3	17186509	17186550	Col	Col/Ler
hei10_female	5183_CE	Chr4	10966568	10969985	Col	Col/Ler
hei10_female	5183_CE	Chr5	8387728	8387733	Col/Ler	Col
hei10_female	5183_CF	Chr1	4743412	4743658	Col	Col/Ler
hei10_female	5183_CF	Chr1	21175000	21175003	Col/Ler	Col
hei10_female	5183_CF	Chr2	15883264	15883903	Col	Col/Ler
hei10_female	5183_CF	Chr3	5600254	5602598	Col	Col/Ler
hei10_female	5183_CF	Chr4	10438829	10439903	Col	Col/Ler
hei10_female	5183_CF	Chr5	9707955	9708094	Col/Ler	Col
hei10_female	5183_CG	Chr1	11674919	11675359	Col	Col/Ler
hei10_female	5183_CG	Chr1	19975000	19975512	Col/Ler	Col
hei10_female	5183_CG	Chr1	25874449	25876266	Col	Col/Ler
hei10_female	5183_CG	Chr2	1050000	1050812	Col/Ler	Col
hei10_female	5183_CG	Chr2	13629488	13629503	Col	Col/Ler
hei10_female	5183_CG	Chr3	3225000	3225051	Col/Ler	Col
hei10_female	5183_CG	Chr3	8169712	8171345	Col	Col/Ler
hei10_female	5183_CG	Chr4	8400000	8400278	Col/Ler	Col
hei10_female	5183_CG	Chr5	10275000	10275094	Col/Ler	Col
hei10_female	5183_CG	Chr5	17182659	17183648	Col	Col/Ler
hei10_female	5183_CH	Chr1	9025000	9025175	Col/Ler	Col
hei10_female	5183_CH	Chr2	16507427	16510523	Col	Col/Ler
hei10_female	5183_CH	Chr3	14944543	14944998	Col	Col/Ler
hei10_female	5183_CH	Chr3	22429207	22437087	Col/Ler	Col
hei10_female	5183_CH	Chr4	7173806	7174587	Col/Ler	Col
hei10_female	5183_CH	Chr5	8824233	8824953	Col	Col/Ler
hei10_female	5183_CI	Chr1	22396165	22396501	Col	Col/Ler
hei10_female	5183_CI	Chr1	26635180	26635797	Col/Ler	Col
hei10_female	5183_CI	Chr2	925000	925782	Col/Ler	Col
hei10_female	5183_CI	Chr3	18190787	18193120	Col	Col/Ler
hei10_female	5183_CI	Chr4	13361836	13362035	Col/Ler	Col
[truncated: 10,240 more rows]
