# Supplementary material for: Joint control of meiotic crossover patterning by the synaptonemal complex and HEI10 dosage
Source: Nat Commun. 2022 Oct 12;13:5999. doi: 10.1038/s41467-022-33472-w (PMC9556546; doi:10.1038/s41467-022-33472-w)
Supplement: Supplementary file 5 — Supplementary Data 2 [file 41467_2022_33472_MOESM5_ESM.xlsx]

## Sheet: primers
mutant	genetic background	PCR	result
				Forward primer	sequence	Reverse primer	sequence
zyp1ab-1	col	288A+288B => digestion MboI	wild type = 182pb+128pb; mutant = 204pb+128pb	288A	ATAGATCGATTTCGTCATCT	288B	GAGGTGAAATATGAATCTGCT
zyp1ab-6	ler	288A+288B =>WT	wild type allele, 503pb	288A	ATAGATCGATTTCGTCATCT	288B	GAGGTGAAATATGAATCTGCT
		292A+B	mutant = 1273pb	292A	TCCAGTTATTACCCTGTTTCTGT	292B	AGTGAGGATGATCGGCCATT
HEI10oe	col	244A+244B=HEI10 extra copy	HEI10 extra copy, 1000bp	244A	TATTTCTGTGTCTTGAGCTTAGTGC	244B	CAGTCACGACGTTGTAAAACGACG
		244E+244F	wild type insertion site chr4, 496pb	244E	TAATGTAATAAAATAAGAACC	244F	ACTCTTTCATCTAATTTCTTC
		NGA151F+R	col=160pb Ler =120pb	nga151F	GTTTTGGGAAGTTTTGCTGG	nga151R	CAGTCTAAAAGCGAGAGTATGATG
