# Supplementary material for: Joint control of meiotic crossover patterning by the synaptonemal complex and HEI10 dosage
Source: Nat Commun. 2022 Oct 12;13:5999. doi: 10.1038/s41467-022-33472-w (PMC9556546; doi:10.1038/s41467-022-33472-w)
Supplement: Supplementary file 7 — Source Data [file 41467_2022_33472_MOESM7_ESM.zip › Figure 1.xlsx]

## Sheet: Figure 1B
genotype	picture ID	Number of MLH1-HEI10 co-foci
hybrid_Wild type-male	JJ210119 1-o1i1	9
hybrid_Wild type-male	JJ210119 1-o3i3	10
hybrid_Wild type-male	JJ210119 1-o6i1	11
hybrid_Wild type-male	JJ210119 1-o6i3	10
hybrid_Wild type-male	JJ210119-o8i3	11
hybrid_Wild type-male	JJ210119-o10i1	10
hybrid_Wild type-male	JJ210119-o17i1	10
hybrid_Wild type-male	JJ210119-o18i1	9
hybrid_Wild type-male	JJ210119-o21i1	11
hybrid_Wild type-male	JJ210119-o21i2	11
hybrid_Wild type-male	JJ210119-o21i4	12
hybrid_Wild type-male	JJ210119 1-o4i1	10
hybrid_Wild type-male	JJ210119 1-o3i1	11
hybrid_Wild type-male	SD21165-o2i2	10
hybrid_Wild type-male	SD21165-o3i1	11
hybrid_Wild type-male	SD21165-o4i3	11
hybrid_Wild type-male	SD21165-o5i1	8
hybrid_Wild type-male	SD21165-o6i1	14
hybrid_Wild type-male	SD21165-o8i1	9
hybrid_Wild type-male	SD21165-o9i1	12		average
hybrid_Wild type-male	SD21165-o11i3	10		10.4762
hybrid_Wild-type-female	SD21193-2-o1i2	6
hybrid_Wild-type-female	SD21193-2-o10i1	7
hybrid_Wild-type-female	SD21194-2-o7i1	7
hybrid_Wild-type-female	SD21194-2-o8i1	7
hybrid_Wild-type-female	SD21194-2-o8i3	6
hybrid_Wild-type-female	SD21194-2-o8i4	10
hybrid_Wild-type-female	SD21194-2-o12i1	5
hybrid_Wild-type-female	SD21194-2-o13i1	6
hybrid_Wild-type-female	SD21194-4-o3i2	7
hybrid_Wild-type-female	SD21194-4-o4i2	6
hybrid_Wild-type-female	SD21194-4-o5i1	7
hybrid_Wild-type-female	SD21194-4-o12i1	6		average
hybrid_Wild-type-female	SD21207-4-o2i1	6		6.61538
hybrid_HEI10OEhet-male	SD21088-o2i1i1	20
hybrid_HEI10OEhet-male	SD21089-2-o1i1	17
hybrid_HEI10OEhet-male	SD21089-2-o2i1	19
hybrid_HEI10OEhet-male	SD21089-2-o2i2	18
hybrid_HEI10OEhet-male	SD21089-2-o2i3	21
hybrid_HEI10OEhet-male	SD21089-2-o2i4	20
hybrid_HEI10OEhet-male	SD21089-2-o3i1	19
hybrid_HEI10OEhet-male	SD21089-2-o3i2	20
hybrid_HEI10OEhet-male	SD21089-2-o4i1	20
hybrid_HEI10OEhet-male	SD21089-o1i1	20
hybrid_HEI10OEhet-male	SD21089-o2i1	22
hybrid_HEI10OEhet-male	SD21091-o2i1	21
hybrid_HEI10OEhet-male	SD21091-o3i2	20
hybrid_HEI10OEhet-male	SD21091-o3i5	18
hybrid_HEI10OEhet-male	SD21091-o4i1	18
hybrid_HEI10OEhet-male	SD21091-o6i1	20		average
hybrid_HEI10OEhet-male	SD21091-o7i1	19		19.5294
hybrid_HEI10OEhet-female	SD21192-2-O10i1	18
hybrid_HEI10OEhet-female	SD21192-2-O13i1	20
hybrid_HEI10OEhet-female	SD21192-2-O14i1	13
hybrid_HEI10OEhet-female	SD21192-2-O23i1	10
hybrid_HEI10OEhet-female	SD21192-o6i1	10
hybrid_HEI10OEhet-female	SD21192-o8i1	10
hybrid_HEI10OEhet-female	SD21192-o10i1	12
hybrid_HEI10OEhet-female	SD21192-o11i1	11
hybrid_HEI10OEhet-female	SD21191-2-o2i1	25
hybrid_HEI10OEhet-female	SD21211-1-o16i1	12		average
hybrid_HEI10OEhet-female	SD21211-o1i1	20		14.6364
hybrid_zyp1-male	JJ210132-3-o1i1	13
hybrid_zyp1-male	JJ210132-3-o2i1	12
hybrid_zyp1-male	JJ210132-3-o5i1	11
hybrid_zyp1-male	JJ210132-1-o2i1	16
hybrid_zyp1-male	JJ210132-1-o3i1	14
hybrid_zyp1-male	SD21162-2-o1i1	13
hybrid_zyp1-male	SD21162-2-o1i2	13
hybrid_zyp1-male	SD21162-2-o2i1	13
hybrid_zyp1-male	SD21162-o1i1	13
hybrid_zyp1-male	SD21162-o2i1	10
hybrid_zyp1-male	SD21162-o3i1	11
hybrid_zyp1-male	SD21162-o4i2	12
hybrid_zyp1-male	SD21162-o5i1	13
hybrid_zyp1-male	SD21162-o6i1	10
hybrid_zyp1-male	SD21162-o8i2	15
hybrid_zyp1-male	SD21162-o9i2	12
hybrid_zyp1-male	SD21162-o10i1	11
hybrid_zyp1-male	SD21162-o11i2	11
hybrid_zyp1-male	SD21162-o11i3	15
hybrid_zyp1-male	SD21162-o13i1	14
hybrid_zyp1-male	SD21162-o14i1	12
hybrid_zyp1-male	SD21162-o15i1	14
hybrid_zyp1-male	SD21162-o15i2	14
hybrid_zyp1-male	SD21162-o15i6	12
hybrid_zyp1-male	SD21167-o2i1	16
hybrid_zyp1-male	SD21167-o3i1	14
hybrid_zyp1-male	SD21167-o4i1	10
hybrid_zyp1-male	SD21167-o5i2	11
hybrid_zyp1-male	SD21167-o6i1	12
hybrid_zyp1-male	SD21167-o7i1	15
hybrid_zyp1-male	SD21167-o9i1	12		average
hybrid_zyp1-male	SD21167-o10i2	14		12.75
hybrid_zyp1-female	SD22027-1-o1i1	15
hybrid_zyp1-female	SD22027-1-o2i1	12
hybrid_zyp1-female	SD22027-1-o4i1	12
hybrid_zyp1-female	SD22027-1-o5i1	13
hybrid_zyp1-female	SD22027-1-o6i1	12
hybrid_zyp1-female	SD22027-1-o7i1	10
hybrid_zyp1-female	SD22027-1-o8i1	15
hybrid_zyp1-female	SD22027-o1i1	11
hybrid_zyp1-female	SD22027-o5i1	12
hybrid_zyp1-female	SD22028-01i1	10
hybrid_zyp1-female	SD22028-o2i1	12
hybrid_zyp1-female	SD22029-o1i3	18
hybrid_zyp1-female	SD22029-o3i1	11
hybrid_zyp1-female	SD22029-o4i1	11
hybrid_zyp1-female	SD22029-o5i1	15
hybrid_zyp1-female	SD22031-o2i1	13
hybrid_zyp1-female	SD22031-o3i1	11
hybrid_zyp1-female	SD22031-o4i1	9
hybrid_zyp1-female	SD22031-o5i1	11
hybrid_zyp1-female	SD22031-o6i1	18		average
hybrid_zyp1-female	SD22031-o8i1	10		12.4286
hybrid-zyp1+HEI10oe het-male	SD21195-2-o1i1	33
hybrid-zyp1+HEI10oe het-male	SD21195-2-o1i2	26
hybrid-zyp1+HEI10oe het-male	SD21195-2-o1i3	33
hybrid-zyp1+HEI10oe het-male	SD21195-2-o1i4	29
hybrid-zyp1+HEI10oe het-male	SD21195-2-o1i5	36
hybrid-zyp1+HEI10oe het-male	SD21195-2-o3i2	33
hybrid-zyp1+HEI10oe het-male	SD21195-2-o3i3	26
hybrid-zyp1+HEI10oe het-male	SD21195-2-o3i4	36
hybrid-zyp1+HEI10oe het-male	SD21195-2-o3i5	29
hybrid-zyp1+HEI10oe het-male	SD21195-2-o3i6	28
hybrid-zyp1+HEI10oe het-male	SD21195-2-o3i7	33
hybrid-zyp1+HEI10oe het-male	SD21195-2-o4i1	39
hybrid-zyp1+HEI10oe het-male	SD21195-2-o5i1	39
hybrid-zyp1+HEI10oe het-male	SD21195-2-o9i2	35
hybrid-zyp1+HEI10oe het-male	SD21195-2-o9i3	32
hybrid-zyp1+HEI10oe het-male	SD21195-2-o9i4	24
hybrid-zyp1+HEI10oe het-male	SD21195-2-o9i5	28
hybrid-zyp1+HEI10oe het-male	SD21195-2-o9i6	33
hybrid-zyp1+HEI10oe het-male	SD21195-o2i1	23
hybrid-zyp1+HEI10oe het-male	SD21195-o3i1	32
hybrid-zyp1+HEI10oe het-male	SD21092-2-o1i1	32
hybrid-zyp1+HEI10oe het-male	SD21092-2-o3i1	29
hybrid-zyp1+HEI10oe het-male	SD21092-2-o4i1	27
hybrid-zyp1+HEI10oe het-male	SD21092-2-o6i1	33
hybrid-zyp1+HEI10oe het-male	SD21092-2-o8i1	25
hybrid-zyp1+HEI10oe het-male	SD21092-3-o2i1	21
hybrid-zyp1+HEI10oe het-male	SD21092-3-o3i1	25
hybrid-zyp1+HEI10oe het-male	SD21092-3-o3i2	24
hybrid-zyp1+HEI10oe het-male	SD21092-3-o3i3	28
hybrid-zyp1+HEI10oe het-male	SD21092-4-o2i1	33
hybrid-zyp1+HEI10oe het-male	SD21092-4-O3i1	26
hybrid-zyp1+HEI10oe het-male	SD21092-4-O3i2	31
hybrid-zyp1+HEI10oe het-male	SD21092-4-o4i1	31
hybrid-zyp1+HEI10oe het-male	SD21092-o1i1	26
hybrid-zyp1+HEI10oe het-male	SD21092-o1i2	28
hybrid-zyp1+HEI10oe het-male	SD21092-o3i1	33		average
hybrid-zyp1+HEI10oe het-male	SD21093-o1i2	32		30.027
hybrid-zyp1+HEI10oe het-female	SD21164-2-o10i1	16
hybrid-zyp1+HEI10oe het-female	SD21164-2-o11i1	47
hybrid-zyp1+HEI10oe het-female	SD21164-3-o6i1	41
hybrid-zyp1+HEI10oe het-female	SD21164-3-o7i1i1	18
hybrid-zyp1+HEI10oe het-female	SD21164-3-o18i2	19
hybrid-zyp1+HEI10oe het-female	SD21164-3-o20i2	32
hybrid-zyp1+HEI10oe het-female	SD21164-3-o21i1	26
hybrid-zyp1+HEI10oe het-female	SD21164-3-o32i2	26
hybrid-zyp1+HEI10oe het-female	SD21164-3-o36i2	26
hybrid-zyp1+HEI10oe het-female	SD21164-3-o43i1	28
hybrid-zyp1+HEI10oe het-female	SD21164-3-o46i1	28
hybrid-zyp1+HEI10oe het-female	SD21170-2-o4i1	20
hybrid-zyp1+HEI10oe het-female	SD21170-2-o11i2	39
hybrid-zyp1+HEI10oe het-female	SD21170-o15i1	26
hybrid-zyp1+HEI10oe het-female	SD21170-o16i1	26
hybrid-zyp1+HEI10oe het-female	SD21170-o18i1	32
hybrid-zyp1+HEI10oe het-female	SD21170-o30i1	30
hybrid-zyp1+HEI10oe het-female	SD21171-2-o7i1	21
hybrid-zyp1+HEI10oe het-female	SD21171-2-o8i1	23
hybrid-zyp1+HEI10oe het-female	SD21198-2-o2i1	43
hybrid-zyp1+HEI10oe het-female	SD21198-2-o3i1	23
hybrid-zyp1+HEI10oe het-female	SD21198-2-o5i1	27
hybrid-zyp1+HEI10oe het-female	SD21198-2-o8i1	49
hybrid-zyp1+HEI10oe het-female	SD21198-2-o20i1	37
hybrid-zyp1+HEI10oe het-female	SD21198-3-o10i1	29
hybrid-zyp1+HEI10oe het-female	SD21198-3-o11i1	34
hybrid-zyp1+HEI10oe het-female	SD21198-3-o12i1	21
hybrid-zyp1+HEI10oe het-female	SD21198-3-O20i1	44
hybrid-zyp1+HEI10oe het-female	SD21198-3-O23i1	17
hybrid-zyp1+HEI10oe het-female	SD21198-3-o26i1	36
hybrid-zyp1+HEI10oe het-female	SD21198-o1i1	30
hybrid-zyp1+HEI10oe het-female	SD21198-o2i2	44
hybrid-zyp1+HEI10oe het-female	SD21198-o5i1	31		average
hybrid-zyp1+HEI10oe het-female	SD21198-o6i1	23		29.7647
col_Wild Type-male	SD21154-2-o2i1	8
col_Wild Type-male	SD21154-2-o2i2	12
col_Wild Type-male	SD21154-2-o2i3	12
col_Wild Type-male	SD21154-2-o3i3	16
col_Wild Type-male	SD21154-2-o4i1	11
col_Wild Type-male	SD21154-3-o1i1	12
col_Wild Type-male	SD21154-3-o3i2	14
col_Wild Type-male	SD21154-3-o4i1	14
col_Wild Type-male	SD21154-4-o1i1	13
col_Wild Type-male	SD21154-6-o1i4	12
col_Wild Type-male	SD21154-6-o1i5	12
col_Wild Type-male	SD21154-6-o1i6	14
col_Wild Type-male	SD21154-6-o1i7	13
col_Wild Type-male	SD21154-6-o1i8	12
col_Wild Type-male	SD21154-6-o1i9	13
col_Wild Type-male	SD21154-6-o1i10	15
col_Wild Type-male	SD21154-o1i1	14
col_Wild Type-male	SD21154-o2i2	13		average
col_Wild Type-male	SD21154-o3i3	12		12.7368
col_Wild Type-female	SD21190-2-o2i1	7
col_Wild Type-female	SD21190-2-o4i1	8
col_Wild Type-female	SD21190-2-o6i1	6
col_Wild Type-female	SD21190-2-o10i1	8
col_Wild Type-female	SD21190-2-o12i1	8
col_Wild Type-female	SD21190-2-o18i1	6
col_Wild Type-female	SD22052-o7i1	7
col_Wild Type-female	SD22052-o5i1	9
col_Wild Type-female	SD22052-2-o2i3	8
col_Wild Type-female	SD22052-2-o3i1	7
col_Wild Type-female	SD22053-o5i1	9
col_Wild Type-female	SD22053-o6i1	7
col_Wild Type-female	SD22053-o9i1	6
col_Wild Type-female	SD22053-o11i1	9
col_Wild Type-female	SD22053-o14i1i2	5
col_Wild Type-female	SD22054-o2i1	7		average
col_Wild Type-female	SD22054-o3i1	5		7.17647
col_HEI10OE het_male	SD21144-2-o1i1	18
col_HEI10OE het_male	SD21144-2-o2i1	23
col_HEI10OE het_male	SD21144-2-o2i2	21
col_HEI10OE het_male	SD21144-2-o3i1	23
col_HEI10OE het_male	SD21144-2-o5i1	24
col_HEI10OE het_male	SD21144-2-o5i2	20
col_HEI10OE het_male	SD21144-2-o5i3	22
col_HEI10OE het_male	SD21144-2-o5i4	17
col_HEI10OE het_male	SD21144-2-o5i6	17
col_HEI10OE het_male	SD21144-2-o5i7	18
col_HEI10OE het_male	SD21144-2-o5i8	22
col_HEI10OE het_male	SD21144-2-o5i9	17
col_HEI10OE het_male	SD21144-2-o5i10	23
col_HEI10OE het_male	SD21144-3-o1i1	19
col_HEI10OE het_male	SD21144-3-o1i2	19
col_HEI10OE het_male	SD21144-3-o1i3	21
col_HEI10OE het_male	SD21144-o1i1	23
col_HEI10OE het_male	SD21144-o1i2	17
col_HEI10OE het_male	SD21144-o2i1	17
col_HEI10OE het_male	SD21144-o2i2	17
col_HEI10OE het_male	SD21144-o2i4	15
col_HEI10OE het_male	SD21144-o3i1	19
col_HEI10OE het_male	SD21144-o3i2	16
col_HEI10OE het_male	SD21144-o4i1	27
col_HEI10OE het_male	SD21144-o5i1	17		average
col_HEI10OE het_male	SD21144-o5i3	22		19.7692
col_HEI10OEhomo-male	SD21146-2-o1i2	26
col_HEI10OEhomo-male	SD21146-2-o2i2	23
col_HEI10OEhomo-male	SD21146-3-o1i2	22
col_HEI10OEhomo-male	SD21146-3-o1i3	20
col_HEI10OEhomo-male	SD21146-3-o1i4	27
col_HEI10OEhomo-male	SD21146-3-o1i5	19
col_HEI10OEhomo-male	SD21146-3-o1i7	23
col_HEI10OEhomo-male	SD21146-3-o2i1	26
col_HEI10OEhomo-male	SD21146-4-o1i1	23
col_HEI10OEhomo-male	SD21146-5-o1i1	23
col_HEI10OEhomo-male	SD21146-5-o1i2	27
col_HEI10OEhomo-male	SD21146-5-o1i3	27
col_HEI10OEhomo-male	SD21146-5-o1i4	23
col_HEI10OEhomo-male	SD21146-5-o2i1	22
col_HEI10OEhomo-male	SD21146-5-o2i2	23
col_HEI10OEhomo-male	SD21146-6-o1i2	27
col_HEI10OEhomo-male	SD21146-6-o2i1	21
col_HEI10OEhomo-male	SD21146-o2i1	26
col_HEI10OEhomo-male	SD21146-o3i3	22		average
col_HEI10OEhomo-male	SD21146-o4i1	22		23.6
col_HEI10OEhomo-female	SD22009-2-o14i1	13
col_HEI10OEhomo-female	SD22009-2-o21i1	13
col_HEI10OEhomo-female	SD22009-2-o22i1	14
col_HEI10OEhomo-female	SD22009-2-o24i1	13
col_HEI10OEhomo-female	SD22009-3-o1i1	14
col_HEI10OEhomo-female	SD22009-4-o1i1	16
col_HEI10OEhomo-female	SD22009-o3i1	15
col_HEI10OEhomo-female	SD22026-o4i1	15
col_HEI10OEhomo-female	SD22026-o7i1	17		average
col_HEI10OEhomo-female	SD22026-o8i2	17		14.7
col_zyp1-1-male	SD21156-o1i2	21
col_zyp1-1-male	SD21157-o1i1	20
col_zyp1-1-male	SD21157-o2i1	15
col_zyp1-1-male	SD21157-o2i2	17
col_zyp1-1-male	SD21157-o2i3	18
col_zyp1-1-male	SD21157-o5i1	16
col_zyp1-1-male	SD21157-o6i1	17
col_zyp1-1-male	SD21157-o7i1	17
col_zyp1-1-male	SD21157-o8i1	21
col_zyp1-1-male	SD21157-o8i2	23
col_zyp1-1-male	SD21157-o8i3	15
col_zyp1-1-male	SD21157-o9i1	19
col_zyp1-1-male	SD21157-o9i2	16
col_zyp1-1-male	SD21157-o11i2	13
col_zyp1-1-male	SD21157-o13i1	16
col_zyp1-1-male	SD21158-o1i3	20
col_zyp1-1-male	SD21158-o3i1	18
col_zyp1-1-male	SD21158-o3i2	14
col_zyp1-1-male	SD21158-o4i1	20
col_zyp1-1-male	SD21158-o6i1	14
col_zyp1-1-male	SD21158-o7i1	17
col_zyp1-1-male	SD21158-o8i1	19		average
col_zyp1-1-male	SD21158-o9i1	22		17.7391
col_zyp1-1-female	SD21203-o4i1	17
col_zyp1-1-female	SD21203-o5i2	13
col_zyp1-1-female	SD22007-01i2	23
col_zyp1-1-female	SD22007-o3i1	12
col_zyp1-1-female	SD22008-2-o27i1	27
col_zyp1-1-female	SD22008-2-o28i1	17
col_zyp1-1-female	SD22008-o1i1	19
col_zyp1-1-female	SD22008-o2i1	18
col_zyp1-1-female	SD22008-o9i1	15
col_zyp1-1-female	SD22008-o12i1	15
col_zyp1-1-female	SD22024-o5i1	16
col_zyp1-1-female	SD22024-o18i1	21
col_zyp1-1-female	SD22025-2-o1i1	11
col_zyp1-1-female	SD22025-2-o3i1	19
col_zyp1-1-female	SD22025-2-o4i1	9
col_zyp1-1-female	SD22025-2-o5i1	22
col_zyp1-1-female	SD22025-2-o8i1	25
col_zyp1-1-female	SD22025-2-o11i1	15
col_zyp1-1-female	SD22025-2-o12i1	17
col_zyp1-1-female	SD22025-o2i1	14		average
col_zyp1-1-female	SD22025-o5i1	10		16.9048
col_zyp1-1+HEI10OEhet-male	SD21150-2-o1i1	33
col_zyp1-1+HEI10OEhet-male	SD21150-3-o1i1	25
col_zyp1-1+HEI10OEhet-male	SD21150-3-o1i2	23
col_zyp1-1+HEI10OEhet-male	SD21150-3-o2i1	25
col_zyp1-1+HEI10OEhet-male	SD21150-o2i2	41
col_zyp1-1+HEI10OEhet-male	SD21150-o4i2	42
col_zyp1-1+HEI10OEhet-male	SD21150-o4i3	44
col_zyp1-1+HEI10OEhet-male	SD21150-o5i2	48
col_zyp1-1+HEI10OEhet-male	SD21150-o5i3	40
col_zyp1-1+HEI10OEhet-male	SD21150-o7i1	33
col_zyp1-1+HEI10OEhet-male	SD21151-o2i2	48
col_zyp1-1+HEI10OEhet-male	SD21151-o4i1	47
col_zyp1-1+HEI10OEhet-male	SD21152-2-o1i2	47
col_zyp1-1+HEI10OEhet-male	SD21152-2-o2i1	49
col_zyp1-1+HEI10OEhet-male	SD21152-2-o5i2	43
col_zyp1-1+HEI10OEhet-male	SD21152-2	48
col_zyp1-1+HEI10OEhet-male	SD21152-o3i1	52
col_zyp1-1+HEI10OEhet-male	SD21152-o4i1	47
col_zyp1-1+HEI10OEhet-male	SD21152-o4i2	41
col_zyp1-1+HEI10OEhet-male	SD21152-o4i3	37
col_zyp1-1+HEI10OEhet-male	SD21152-o4i4	46		average
col_zyp1-1+HEI10OEhet-male	SD21152-o4i5	45		41.0909
col_zyp1-1+HEI10OEhomo-male	SD21148-2-0i1i	38
col_zyp1-1+HEI10OEhomo-male	SD21148-2-01i2	33
col_zyp1-1+HEI10OEhomo-male	SD21148-2-01i3	40
col_zyp1-1+HEI10OEhomo-male	SD21148-2-01i4	39
col_zyp1-1+HEI10OEhomo-male	SD21148-2-0i5	45
col_zyp1-1+HEI10OEhomo-male	SD21148-2-0i6	42
col_zyp1-1+HEI10OEhomo-male	SD21148-3-02i1	48
col_zyp1-1+HEI10OEhomo-male	SD21148-3-02i4	47
col_zyp1-1+HEI10OEhomo-male	SD21148-3-02i6	56
col_zyp1-1+HEI10OEhomo-male	SD21148-4-o1i1	45
col_zyp1-1+HEI10OEhomo-male	SD21148-4-o2i1	53
col_zyp1-1+HEI10OEhomo-male	SD21148-5-01i1	39
col_zyp1-1+HEI10OEhomo-male	SD21148-5-o1i4	47
col_zyp1-1+HEI10OEhomo-male	SD21148-01i1	45
col_zyp1-1+HEI10OEhomo-male	SD21148-02i1	51
col_zyp1-1+HEI10OEhomo-male	SD21148-02i2	54
col_zyp1-1+HEI10OEhomo-male	SD21149-01i1	39
col_zyp1-1+HEI10OEhomo-male	SD21149-o1i2	43
col_zyp1-1+HEI10OEhomo-male	SD21149-o3i1	49
col_zyp1-1+HEI10OEhomo-male	SD21149-o4i1	43
col_zyp1-1+HEI10OEhomo-male	SD21149-o5i1	35
col_zyp1-1+HEI10OEhomo-male	SD21149-o6i1	58
col_zyp1-1+HEI10OEhomo-male	SD21149-o8i2	46
col_zyp1-1+HEI10OEhomo-male	SD21181-o1i2	32
col_zyp1-1+HEI10OEhomo-male	SD21181-o3i1	24
col_zyp1-1+HEI10OEhomo-male	SD21181-o3i2	32
col_zyp1-1+HEI10OEhomo-male	SD21181-o4i2	53
col_zyp1-1+HEI10OEhomo-male	SD21181-o4i3	49
col_zyp1-1+HEI10OEhomo-male	SD21181-o4i4	63
col_zyp1-1+HEI10OEhomo-male	SD21181-o4i5	53
col_zyp1-1+HEI10OEhomo-male	SD21181-o4i6	46
col_zyp1-1+HEI10OEhomo-male	SD21181-o4i7	47
col_zyp1-1+HEI10OEhomo-male	SD21181-o4i8	51
col_zyp1-1+HEI10OEhomo-male	SD21181-o5i2	48
col_zyp1-1+HEI10OEhomo-male	SD21182-o1i1	46		average
col_zyp1-1+HEI10OEhomo-male	SD21182-o3i1	42		45.0278
col_zyp1-1+HEI10OEhomofemale	SD21183-o26i2	21
col_zyp1-1+HEI10OEhomofemale	SD21183-o26i3	57
col_zyp1-1+HEI10OEhomofemale	SD21183-o26i5	23
col_zyp1-1+HEI10OEhomofemale	SD21183-o30i1	49
col_zyp1-1+HEI10OEhomofemale	SD21184-2-o1i1	24
col_zyp1-1+HEI10OEhomofemale	SD21184-o4i1	46
col_zyp1-1+HEI10OEhomofemale	SD21184-o9i1	49
col_zyp1-1+HEI10OEhomofemale	SD21184-o10i2	55
col_zyp1-1+HEI10OEhomofemale	SD21184-o19i1	28
col_zyp1-1+HEI10OEhomofemale	SD21200-3-o1i2	76
col_zyp1-1+HEI10OEhomofemale	SD21200-3-o1i4	58
col_zyp1-1+HEI10OEhomofemale	SD21200-4-o1i1	60
col_zyp1-1+HEI10OEhomofemale	SD21201-2-o1i1	53
col_zyp1-1+HEI10OEhomofemale	SD21201-2-o3i1	44
col_zyp1-1+HEI10OEhomofemale	SD21201-o6i1	34
col_zyp1-1+HEI10OEhomofemale	SD21202-2-o4i2	55
col_zyp1-1+HEI10OEhomofemale	SD21202-2-o5i1	58
col_zyp1-1+HEI10OEhomofemale	SD21202-2-o7i1	42
col_zyp1-1+HEI10OEhomofemale	SD21202-o5i2	48
col_zyp1-1+HEI10OEhomofemale	SD21202-o10i1	55		average
col_zyp1-1+HEI10OEhomofemale	SD21202-o11i1	68		47.7619

## Sheet: Figure 1D
group	sample	Chr1	Chr2	Chr3	Chr4	Chr5	total
wt_female	4359_A	1	0	0	1	0	2
wt_female	4359_AA	1	1	0	1	1	4
wt_female	4359_AB	1	1	0	0	0	2
wt_female	4359_AC	2	0	0	0	0	2
wt_female	4359_AD	2	0	0	0	1	3
wt_female	4359_AE	1	0	1	0	0	2
wt_female	4359_AF	1	0	0	1	1	3
wt_female	4359_AG	2	0	1	1	0	4
wt_female	4359_AH	1	0	0	1	1	3
wt_female	4359_AI	1	1	1	1	0	4
wt_female	4359_AJ	0	1	1	1	0	3
wt_female	4359_AK	1	1	0	1	0	3
wt_female	4359_AL	2	0	1	1	1	5
wt_female	4359_AM	0	1	1	0	0	2
wt_female	4359_AN	2	1	0	1	1	5
wt_female	4359_AO	1	1	2	0	0	4
wt_female	4359_AP	0	1	0	0	1	2
wt_female	4359_AQ	0	1	0	1	1	3
wt_female	4359_AR	2	1	0	1	0	4
wt_female	4359_AS	0	1	1	2	0	4
wt_female	4359_AT	1	0	0	1	1	3
wt_female	4359_AU	1	1	0	0	1	3
wt_female	4359_AV	0	1	1	1	0	3
wt_female	4359_AW	1	1	1	0	0	3
wt_female	4359_AX	2	0	0	1	1	4
wt_female	4359_AY	2	1	1	0	0	4
wt_female	4359_AZ	1	0	0	0	1	2
wt_female	4359_B	0	0	0	1	1	2
wt_female	4359_BA	1	1	0	0	1	3
wt_female	4359_BB	1	1	1	0	1	4
wt_female	4359_BC	0	0	1	1	1	3
wt_female	4359_BD	1	0	0	1	1	3
wt_female	4359_BE	1	0	0	0	0	1
wt_female	4359_BF	2	1	0	1	1	5
wt_female	4359_BG	0	0	0	1	1	2
wt_female	4359_BH	2	1	0	2	1	6
wt_female	4359_BI	0	0	0	1	1	2
wt_female	4359_BJ	0	1	1	1	1	4
wt_female	4359_BK	1	1	1	0	0	3
wt_female	4359_BL	1	1	0	2	1	5
wt_female	4359_BM	0	2	1	1	1	5
wt_female	4359_BN	0	0	0	1	1	2
wt_female	4359_BO	1	0	0	0	0	1
wt_female	4359_BP	2	0	0	1	1	4
wt_female	4359_BR	0	1	1	1	0	3
wt_female	4359_BS	0	0	0	0	0	0
wt_female	4359_BT	1	1	2	0	1	5
wt_female	4359_BU	1	1	1	1	1	5
wt_female	4359_BV	0	0	0	1	2	3
wt_female	4359_BW	1	1	1	2	1	6
wt_female	4359_BY	1	2	1	1	1	6
wt_female	4359_BZ	0	1	1	1	1	4
wt_female	4359_C	1	1	0	1	0	3
wt_female	4359_CA	2	1	1	1	1	6
wt_female	4359_CB	0	1	0	0	0	1
wt_female	4359_CC	0	1	1	0	1	3
wt_female	4359_CE	2	1	1	0	1	5
wt_female	4359_CF	1	0	1	1	1	4
wt_female	4359_CG	1	1	0	1	1	4
wt_female	4359_CH	1	1	0	1	0	3
wt_female	4359_CI	1	0	0	1	0	2
wt_female	4359_CJ	0	1	0	0	0	1
wt_female	4359_CK	0	1	0	1	0	2
wt_female	4359_CO	1	0	1	0	1	3
wt_female	4359_CP	1	1	1	0	1	4
wt_female	4359_CQ	1	0	1	0	0	2
wt_female	4359_D	0	1	2	1	1	5
wt_female	4359_E	1	1	0	1	2	5
wt_female	4359_F	1	0	1	1	1	4
wt_female	4359_G	0	0	0	0	0	0
wt_female	4359_H	0	0	1	1	1	3
wt_female	4359_I	1	1	0	0	0	2
wt_female	4359_J	1	1	2	0	0	4
wt_female	4359_K	1	1	0	0	1	3
wt_female	4359_L	0	0	0	1	0	1
wt_female	4359_M	1	0	1	1	2	5
wt_female	4359_N	1	0	0	1	0	2
wt_female	4359_O	0	1	2	1	0	4
wt_female	4359_P	1	2	0	0	0	3
wt_female	4359_Q	0	0	0	1	0	1
wt_female	4359_R	0	1	1	0	0	2
wt_female	4359_S	3	0	1	0	2	6
wt_female	4359_T	1	0	0	0	1	2
wt_female	4359_U	0	1	0	0	0	1
wt_female	4359_V	0	0	1	1	0	2
wt_female	4359_W	1	0	0	1	0	2
wt_female	4359_X	0	0	1	0	1	2
wt_female	4359_Y	1	0	1	1	0	3
wt_female	4359_Z	3	0	0	1	0	4
wt_female	4722_A	1	0	1	0	1	3
wt_female	4722_AA	1	0	0	1	0	2
wt_female	4722_AB	1	0	1	1	1	4
wt_female	4722_AC	0	0	1	1	0	2
wt_female	4722_AD	0	1	0	0	1	2
wt_female	4722_AE	1	1	0	1	1	4
wt_female	4722_AF	0	0	1	1	0	2
wt_female	4722_AG	1	0	1	0	1	3
wt_female	4722_AH	1	1	1	1	1	5
wt_female	4722_AI	1	1	1	0	1	4
wt_female	4722_AJ	0	1	0	1	0	2
wt_female	4722_AK	2	0	0	0	0	2
wt_female	4722_AM	1	0	1	0	0	2
wt_female	4722_AN	2	1	1	0	1	5
wt_female	4722_AO	2	2	1	0	0	5
wt_female	4722_AP	0	1	0	1	1	3
wt_female	4722_AQ	0	0	1	0	0	1
wt_female	4722_AR	0	1	0	1	1	3
wt_female	4722_AS	1	0	0	1	2	4
wt_female	4722_AT	0	1	0	1	0	2
wt_female	4722_AU	0	0	0	1	1	2
wt_female	4722_AV	1	1	0	0	0	2
wt_female	4722_AW	0	0	0	1	0	1
wt_female	4722_AX	0	1	1	1	1	4
wt_female	4722_AY	0	1	0	0	0	1
wt_female	4722_AZ	1	0	1	0	1	3
wt_female	4722_B	0	1	1	1	1	4
wt_female	4722_BA	1	1	1	1	1	5
wt_female	4722_BB	1	0	0	0	2	3
wt_female	4722_BC	0	1	1	1	0	3
wt_female	4722_BD	2	1	1	0	1	5
wt_female	4722_BE	1	1	0	1	0	3
wt_female	4722_BF	2	0	1	0	1	4
wt_female	4722_BG	1	1	1	1	0	4
wt_female	4722_BH	1	0	1	1	1	4
wt_female	4722_BI	1	0	1	0	1	3
wt_female	4722_BJ	1	1	0	1	0	3
wt_female	4722_BK	1	0	0	0	1	2
wt_female	4722_BL	0	1	1	1	1	4
wt_female	4722_BM	0	0	1	1	1	3
wt_female	4722_BN	0	0	2	1	1	4
wt_female	4722_BO	1	0	0	0	1	2
wt_female	4722_BP	1	1	1	0	0	3
wt_female	4722_BQ	0	1	0	1	0	2
wt_female	4722_BR	2	1	1	0	0	4
wt_female	4722_BS	1	1	0	1	1	4
wt_female	4722_BT	1	0	1	0	1	3
wt_female	4722_BU	1	0	0	0	2	3
wt_female	4722_BV	1	1	0	0	1	3
wt_female	4722_BW	0	0	1	1	0	2
wt_female	4722_BX	0	0	1	1	1	3
wt_female	4722_BY	0	0	1	0	0	1
wt_female	4722_BZ	1	0	1	1	2	5
wt_female	4722_C	1	1	1	0	0	3
wt_female	4722_CA	1	0	1	0	1	3
wt_female	4722_CB	1	1	1	1	0	4
wt_female	4722_CC	1	1	0	0	0	2
wt_female	4722_CD	1	1	0	1	0	3
wt_female	4722_CE	0	1	2	2	0	5
wt_female	4722_CF	1	1	0	0	0	2
wt_female	4722_CG	1	1	1	1	1	5
wt_female	4722_CH	1	0	0	1	1	3
wt_female	4722_CI	1	0	0	0	1	2
wt_female	4722_CJ	0	1	1	0	1	3
wt_female	4722_CK	1	1	1	0	0	3
wt_female	4722_CL	0	0	1	1	2	4
wt_female	4722_CM	1	1	2	1	1	6
wt_female	4722_CP	1	1	0	1	1	4
wt_female	4722_D	0	0	2	0	1	3
wt_female	4722_E	1	1	1	0	1	4
wt_female	4722_F	1	0	0	0	1	2
wt_female	4722_G	2	1	0	1	0	4
wt_female	4722_H	0	0	0	1	1	2
wt_female	4722_I	0	1	1	1	1	4
wt_female	4722_J	1	1	0	1	1	4
wt_female	4722_K	0	1	0	0	1	2
wt_female	4722_L	0	0	0	0	2	2
wt_female	4722_M	0	1	1	1	1	4
wt_female	4722_N	1	0	0	1	1	3
wt_female	4722_O	1	0	2	0	0	3
wt_female	4722_P	0	1	0	0	0	1
wt_female	4722_Q	0	0	1	1	0	2
wt_female	4722_R	0	0	1	0	1	2
wt_female	4722_S	0	0	0	0	0	0
wt_female	4722_T	1	1	1	1	0	4
wt_female	4722_U	1	0	1	1	0	3
wt_female	4722_V	0	1	1	0	0	2
wt_female	4722_W	1	1	0	0	1	3
wt_female	4722_X	1	1	1	0	0	3
wt_female	4722_Y	1	1	1	0	0	3
wt_female	4722_Z	1	1	0	1	0	3
wt_female	4723_A	1	0	0	1	1	3
wt_female	4723_AA	1	0	2	0	0	3
wt_female	4723_AB	0	1	0	0	1	2
wt_female	4723_AC	0	0	0	1	0	1
wt_female	4723_AD	0	1	0	0	0	1
wt_female	4723_AE	1	1	0	0	0	2
wt_female	4723_AF	0	1	1	1	1	4
wt_female	4723_B	0	1	0	1	1	3
wt_female	4723_C	1	0	1	1	1	4
wt_female	4723_D	1	0	1	1	1	4
wt_female	4723_E	0	1	1	0	0	2
wt_female	4723_F	2	0	1	1	0	4
wt_female	4723_G	1	0	1	0	0	2
wt_female	4723_H	1	0	0	0	1	2
wt_female	4723_I	1	0	1	0	1	3
wt_female	4723_J	1	0	1	0	1	3
wt_female	4723_K	2	2	0	1	0	5
wt_female	4723_L	1	1	1	0	0	3
wt_female	4723_M	2	1	1	0	0	4
wt_female	4723_N	2	1	1	1	1	6
wt_female	4723_O	1	1	1	0	0	3
wt_female	4723_P	1	1	0	0	0	2
wt_female	4723_Q	1	1	1	1	1	5
wt_female	4723_R	1	0	1	1	0	3
wt_female	4723_S	0	0	1	0	1	2
wt_female	4723_T	0	0	0	0	1	1
wt_female	4723_U	1	0	0	1	1	3
wt_female	4723_V	0	0	1	0	2	3
wt_female	4723_W	3	0	0	0	0	3
wt_female	4723_X	0	1	0	0	2	3
wt_female	4723_Y	0	0	1	1	2	4
wt_female	4723_Z	0	1	0	0	0	1
wt_female	5179_A	1	0	0	1	1	3
wt_female	5179_AA	0	0	0	0	0	0
wt_female	5179_AB	1	0	1	1	0	3
wt_female	5179_AC	1	1	1	1	1	5
wt_female	5179_AD	0	0	1	1	1	3
wt_female	5179_AE	0	1	1	1	0	3
wt_female	5179_AF	0	0	0	0	1	1
wt_female	5179_AG	0	0	0	0	0	0
wt_female	5179_AH	2	1	0	0	1	4
wt_female	5179_AI	1	0	0	1	0	2
wt_female	5179_AJ	1	0	1	1	0	3
wt_female	5179_AK	1	0	1	1	1	4
wt_female	5179_AL	0	0	1	0	1	2
wt_female	5179_AM	0	1	0	0	0	1
wt_female	5179_AN	2	1	0	1	0	4
wt_female	5179_AO	0	1	1	1	1	4
wt_female	5179_AP	0	0	0	1	0	1
wt_female	5179_AQ	3	2	1	0	0	6
wt_female	5179_AR	0	1	0	0	1	2
wt_female	5179_AS	0	1	0	1	1	3
wt_female	5179_AT	0	0	2	1	1	4
wt_female	5179_AU	1	0	0	1	1	3
wt_female	5179_AV	0	1	0	0	2	3
wt_female	5179_B	1	1	0	0	0	2
wt_female	5179_C	1	0	1	1	1	4
wt_female	5179_D	1	0	1	1	0	3
wt_female	5179_E	0	1	0	0	1	2
wt_female	5179_F	0	0	1	0	0	1
wt_female	5179_G	0	0	0	0	0	0
wt_female	5179_H	1	1	1	0	0	3
wt_female	5179_I	0	0	1	1	0	2
wt_female	5179_J	0	0	0	0	0	0
wt_female	5179_K	0	2	0	0	1	3
wt_female	5179_L	1	1	1	1	0	4
wt_female	5179_M	0	1	0	1	0	2
wt_female	5179_N	1	1	0	1	0	3
wt_female	5179_O	1	0	0	1	0	2
wt_female	5179_P	2	1	0	1	2	6
wt_female	5179_Q	2	1	1	2	2	8
wt_female	5179_R	1	1	1	0	1	4
wt_female	5179_S	2	1	1	1	2	7
wt_female	5179_T	0	1	0	1	0	2
wt_female	5179_U	1	1	1	1	1	5
wt_female	5179_V	1	0	0	0	1	2
wt_female	5179_W	1	1	0	1	1	4
wt_female	5179_X	0	0	2	1	1	4
wt_female	5179_Y	2	0	0	1	1	4
wt_female	5179_Z	0	1	0	1	0	2
wt_male	4360_A	0	2	1	0	1	4
wt_male	4360_AA	1	0	0	2	2	5
wt_male	4360_AB	0	0	2	0	3	5
wt_male	4360_AC	1	0	2	1	3	7
wt_male	4360_AD	0	2	0	1	1	4
wt_male	4360_AE	3	1	2	2	1	9
wt_male	4360_AF	1	1	2	1	2	7
wt_male	4360_AG	1	1	2	1	1	6
wt_male	4360_AH	0	1	0	1	0	2
wt_male	4360_AI	1	0	2	0	1	4
wt_male	4360_AJ	1	0	2	0	1	4
wt_male	4360_AK	3	0	1	1	3	8
wt_male	4360_AL	1	0	1	1	0	3
wt_male	4360_AM	2	0	1	2	0	5
wt_male	4360_AN	1	0	0	0	2	3
wt_male	4360_AO	2	0	0	1	1	4
wt_male	4360_AP	1	1	0	0	1	3
wt_male	4360_AQ	1	1	0	1	1	4
wt_male	4360_AR	1	0	1	1	1	4
wt_male	4360_AS	1	2	0	0	1	4
wt_male	4360_AT	1	1	2	1	2	7
wt_male	4360_AU	1	0	1	1	1	4
wt_male	4360_AV	0	1	1	1	1	4
wt_male	4360_AW	0	1	2	0	3	6
wt_male	4360_AX	1	1	1	1	0	4
wt_male	4360_AY	2	1	2	1	1	7
wt_male	4360_AZ	2	0	0	0	0	2
wt_male	4360_B	2	1	1	1	1	6
wt_male	4360_BA	1	0	1	0	1	3
wt_male	4360_BB	0	0	1	0	1	2
wt_male	4360_BC	3	0	1	1	0	5
wt_male	4360_BD	0	0	1	0	1	2
wt_male	4360_BE	1	1	1	1	1	5
wt_male	4360_BF	0	1	1	0	0	2
wt_male	4360_BG	1	1	0	1	1	4
wt_male	4360_BH	1	1	2	0	2	6
wt_male	4360_BI	0	1	1	1	0	3
wt_male	4360_BJ	0	1	0	1	2	4
wt_male	4360_BK	2	1	1	1	2	7
wt_male	4360_BL	0	0	1	1	0	2
wt_male	4360_BM	1	1	0	0	1	3
wt_male	4360_BN	1	0	0	0	0	1
wt_male	4360_BO	3	0	0	2	1	6
wt_male	4360_BP	1	1	1	1	2	6
wt_male	4360_BQ	1	1	1	1	0	4
wt_male	4360_BR	2	1	1	0	2	6
wt_male	4360_BS	1	2	2	1	1	7
wt_male	4360_BT	1	2	1	0	0	4
wt_male	4360_BV	1	1	1	1	1	5
wt_male	4360_BW	1	0	0	0	1	2
wt_male	4360_BX	1	0	1	1	1	4
wt_male	4360_BY	1	1	0	0	1	3
wt_male	4360_BZ	1	0	0	1	2	4
wt_male	4360_C	1	1	1	1	1	5
wt_male	4360_CC	1	0	2	0	1	4
wt_male	4360_CD	3	1	2	1	0	7
wt_male	4360_CE	1	1	2	1	0	5
wt_male	4360_CF	2	1	1	1	1	6
wt_male	4360_CG	1	0	1	2	0	4
wt_male	4360_CH	1	0	1	0	1	3
wt_male	4360_CI	2	1	1	1	1	6
wt_male	4360_CJ	2	1	2	1	1	7
wt_male	4360_CK	1	1	3	1	1	7
wt_male	4360_CL	1	0	1	0	0	2
wt_male	4360_CM	2	3	1	0	1	7
wt_male	4360_CN	2	1	2	0	2	7
wt_male	4360_CO	1	0	0	0	2	3
wt_male	4360_CQ	2	0	3	1	2	8
wt_male	4360_D	0	1	0	0	1	2
wt_male	4360_E	2	0	1	1	1	5
wt_male	4360_F	0	1	0	0	3	4
wt_male	4360_G	1	2	2	1	0	6
wt_male	4360_H	1	1	0	1	2	5
wt_male	4360_I	1	1	2	1	0	5
wt_male	4360_J	1	1	1	1	0	4
wt_male	4360_K	0	1	0	0	0	1
wt_male	4360_L	1	1	2	1	0	5
wt_male	4360_M	3	1	2	2	2	10
wt_male	4360_N	2	0	0	0	1	3
wt_male	4360_O	2	1	1	1	1	6
wt_male	4360_P	2	0	1	1	0	4
wt_male	4360_Q	1	1	1	0	1	4
wt_male	4360_R	0	0	1	0	1	2
wt_male	4360_S	1	0	1	1	1	4
wt_male	4360_T	1	0	0	0	2	3
wt_male	4360_U	2	0	0	2	0	4
wt_male	4360_V	0	0	1	0	1	2
wt_male	4360_W	1	0	1	1	2	5
wt_male	4360_X	1	1	1	1	1	5
wt_male	4360_Y	0	1	0	2	1	4
wt_male	4360_Z	1	1	3	1	2	8
wt_male	4723_BH	1	1	2	1	2	7
wt_male	4723_BI	1	2	2	1	3	9
wt_male	4723_BJ	2	0	2	1	1	6
wt_male	4723_BK	0	0	1	0	1	2
wt_male	4723_BL	0	0	0	1	1	2
wt_male	4723_BM	0	0	2	1	0	3
wt_male	4723_BN	1	1	0	0	2	4
wt_male	4723_BO	2	1	1	2	0	6
wt_male	4723_BP	2	2	0	1	0	5
wt_male	4723_BQ	2	0	1	0	0	3
wt_male	4723_BR	2	1	1	1	2	7
wt_male	4723_BS	1	0	1	1	1	4
wt_male	4723_BT	1	0	1	1	1	4
wt_male	4723_BU	2	0	1	1	1	5
wt_male	4723_BV	0	0	0	0	1	1
wt_male	4723_BW	2	1	1	1	0	5
wt_male	4723_BX	1	2	1	2	0	6
wt_male	4723_BY	1	1	0	0	1	3
wt_male	4723_BZ	1	1	0	1	1	4
wt_male	4723_CA	3	0	0	0	2	5
wt_male	4723_CB	1	2	2	0	1	6
wt_male	4723_CC	1	0	0	1	1	3
wt_male	4723_CD	2	0	0	0	1	3
wt_male	4723_CE	0	1	2	0	1	4
wt_male	4723_CF	1	1	1	0	1	4
wt_male	4723_CG	1	1	2	1	1	6
wt_male	4723_CH	1	1	1	0	0	3
wt_male	4723_CJ	1	2	1	1	2	7
wt_male	4723_CK	2	1	0	1	1	5
wt_male	5179_AW	1	0	2	1	2	6
wt_male	5179_AX	3	2	1	0	2	8
wt_male	5179_AY	1	2	3	0	2	8
wt_male	5179_AZ	1	1	1	0	1	4
wt_male	5179_BA	2	1	2	1	0	6
wt_male	5179_BB	2	2	0	0	2	6
wt_male	5179_BC	0	2	1	1	1	5
wt_male	5179_BD	2	0	1	1	1	5
wt_male	5179_BE	1	1	1	2	1	6
wt_male	5179_BF	0	1	3	1	1	6
wt_male	5179_BG	2	0	2	0	0	4
wt_male	5179_BH	1	1	0	0	2	4
wt_male	5179_BI	1	2	0	0	2	5
wt_male	5179_BJ	2	1	0	1	2	6
wt_male	5179_BK	2	0	2	0	2	6
wt_male	5179_BL	3	1	2	1	2	9
wt_male	5179_BM	1	1	0	0	1	3
wt_male	5179_BN	1	0	0	1	1	3
wt_male	5179_BO	0	1	1	1	1	4
wt_male	5179_BP	1	1	0	0	2	4
wt_male	5179_BQ	1	0	0	1	2	4
wt_male	5179_BR	2	0	0	1	2	5
wt_male	5179_BS	0	0	0	2	1	3
wt_male	5179_BT	2	1	1	2	1	7
wt_male	5179_BU	1	1	1	1	2	6
wt_male	5179_BV	1	0	2	2	0	5
wt_male	5179_BW	2	2	2	1	1	8
wt_male	5179_BX	1	2	1	0	2	6
wt_male	5179_BY	1	1	2	0	1	5
wt_male	5179_BZ	0	2	2	0	2	6
wt_male	5179_CA	2	2	0	0	2	6
wt_male	5179_CB	1	2	0	0	0	3
wt_male	5179_CC	2	1	2	2	1	8
wt_male	5179_CD	1	1	1	1	1	5
wt_male	5179_CE	2	3	1	0	2	8
wt_male	5179_CF	1	0	0	1	1	3
wt_male	5179_CG	3	0	0	0	0	3
wt_male	5179_CH	1	2	1	1	1	6
wt_male	5179_CI	0	0	0	1	2	3
wt_male	5179_CJ	1	0	0	0	1	2
wt_male	5179_CK	1	2	0	1	0	4
wt_male	5179_CL	0	1	0	0	0	1
wt_male	5179_CM	1	0	0	1	2	4
wt_male	5179_CN	1	2	3	1	2	9
wt_male	5179_CO	1	2	1	1	2	7
wt_male	5179_CP	2	1	1	0	1	5
wt_male	5179_CQ	1	1	1	0	2	5
hei10_female	5183_A	3	1	1	2	1	8
hei10_female	5183_AA	1	1	0	0	1	3
hei10_female	5183_AB	3	1	0	0	2	6
hei10_female	5183_AC	1	1	0	1	2	5
hei10_female	5183_AD	3	1	2	0	4	10
hei10_female	5183_AE	1	0	2	1	1	5
hei10_female	5183_AF	3	3	1	1	2	10
hei10_female	5183_AG	0	0	3	1	1	5
hei10_female	5183_AH	2	1	2	0	2	7
hei10_female	5183_AI	2	1	1	1	2	7
hei10_female	5183_AJ	2	1	1	1	2	7
hei10_female	5183_AK	2	1	0	0	1	4
hei10_female	5183_AL	2	2	2	1	2	9
hei10_female	5183_AM	3	1	3	0	3	10
hei10_female	5183_AN	1	1	1	0	2	5
hei10_female	5183_AO	2	1	1	0	0	4
hei10_female	5183_AP	2	2	1	1	2	8
hei10_female	5183_AQ	1	0	2	0	3	6
hei10_female	5183_AR	0	2	1	0	1	4
hei10_female	5183_AS	2	0	0	1	3	6
hei10_female	5183_AT	0	1	2	2	2	7
hei10_female	5183_AU	0	0	1	0	2	3
hei10_female	5183_AV	2	1	0	0	2	5
hei10_female	5183_AW	2	1	1	1	4	9
hei10_female	5183_AX	3	1	2	2	1	9
hei10_female	5183_AY	0	1	2	2	2	7
hei10_female	5183_AZ	1	0	0	1	1	3
hei10_female	5183_B	2	1	1	2	0	6
hei10_female	5183_BA	3	1	2	1	1	8
hei10_female	5183_BB	1	2	1	0	3	7
hei10_female	5183_BC	1	4	0	0	1	6
hei10_female	5183_BD	1	1	2	1	0	5
hei10_female	5183_BE	2	2	0	1	2	7
hei10_female	5183_BF	1	2	3	0	3	9
hei10_female	5183_BG	3	3	1	1	3	11
hei10_female	5183_BH	1	2	1	1	0	5
hei10_female	5183_BI	2	0	0	1	1	4
hei10_female	5183_BJ	1	0	0	0	1	2
hei10_female	5183_BK	2	1	1	1	2	7
hei10_female	5183_BL	0	0	1	1	1	3
hei10_female	5183_BM	1	2	1	2	2	8
hei10_female	5183_BN	0	2	1	1	0	4
hei10_female	5183_BO	2	1	0	0	1	4
hei10_female	5183_BP	2	1	1	1	2	7
hei10_female	5183_BQ	2	3	2	1	0	8
hei10_female	5183_BR	2	2	0	0	1	5
hei10_female	5183_BS	2	2	2	2	0	8
hei10_female	5183_BT	4	2	3	1	3	13
hei10_female	5183_BU	0	1	0	1	1	3
hei10_female	5183_BV	0	1	0	1	3	5
hei10_female	5183_BW	2	0	2	1	1	6
hei10_female	5183_BX	2	4	1	0	1	8
hei10_female	5183_BY	2	0	0	0	2	4
hei10_female	5183_BZ	2	3	1	1	2	9
hei10_female	5183_C	2	0	2	1	2	7
hei10_female	5183_CA	2	3	3	1	1	10
hei10_female	5183_CB	1	3	1	1	2	8
hei10_female	5183_CC	3	1	0	0	2	6
hei10_female	5183_CD	2	1	3	0	1	7
hei10_female	5183_CE	2	2	1	1	1	7
hei10_female	5183_CF	2	1	1	1	1	6
hei10_female	5183_CG	3	2	2	1	2	10
hei10_female	5183_CH	1	1	2	1	1	6
hei10_female	5183_CI	2	1	1	1	2	7
hei10_female	5183_CJ	0	1	1	1	1	4
hei10_female	5183_CK	3	1	0	1	1	6
hei10_female	5183_CL	2	0	2	1	1	6
hei10_female	5183_CM	3	0	2	0	2	7
hei10_female	5183_CN	1	1	2	1	0	5
hei10_female	5183_CO	2	2	2	1	0	7
hei10_female	5183_CP	1	1	1	1	2	6
hei10_female	5183_CQ	2	2	1	0	1	6
hei10_female	5183_D	3	0	1	1	3	8
hei10_female	5183_E	2	1	1	0	2	6
hei10_female	5183_F	4	1	1	0	1	7
hei10_female	5183_G	0	1	1	0	1	3
hei10_female	5183_H	1	1	1	2	2	7
hei10_female	5183_I	1	1	1	0	0	3
hei10_female	5183_J	1	0	0	1	1	3
hei10_female	5183_K	1	0	1	0	2	4
hei10_female	5183_L	0	0	1	1	1	3
hei10_female	5183_M	2	0	1	0	1	4
hei10_female	5183_N	0	2	0	0	0	2
hei10_female	5183_O	1	2	2	1	2	8
hei10_female	5183_P	0	1	2	2	2	7
hei10_female	5183_Q	1	1	0	1	0	3
hei10_female	5183_R	1	1	3	1	1	7
hei10_female	5183_S	2	1	0	1	1	5
hei10_female	5183_T	0	1	0	1	1	3
hei10_female	5183_U	3	1	1	0	1	6
hei10_female	5183_V	0	2	0	1	2	5
hei10_female	5183_W	1	1	1	0	2	5
hei10_female	5183_X	2	1	2	1	0	6
hei10_female	5183_Y	1	0	1	0	2	4
hei10_female	5183_Z	1	0	1	0	1	3
hei10_female	5184_A	1	2	2	0	0	5
hei10_female	5184_AA	2	0	0	1	1	4
hei10_female	5184_AB	1	1	2	1	2	7
hei10_female	5184_AC	1	2	2	1	0	6
hei10_female	5184_AD	0	2	1	0	3	6
hei10_female	5184_AE	3	2	0	1	2	8
hei10_female	5184_AF	0	0	2	2	2	6
hei10_female	5184_AG	1	1	4	1	1	8
hei10_female	5184_AH	2	0	3	2	3	10
hei10_female	5184_AI	2	1	1	1	1	6
hei10_female	5184_AJ	0	1	2	1	2	6
hei10_female	5184_AK	1	2	2	1	2	8
hei10_female	5184_AL	1	0	1	1	2	5
hei10_female	5184_AM	2	1	1	0	2	6
hei10_female	5184_AN	4	1	2	1	1	9
hei10_female	5184_AO	2	0	1	0	1	4
hei10_female	5184_AP	2	1	1	0	2	6
hei10_female	5184_AQ	2	3	3	1	2	11
hei10_female	5184_AR	2	0	1	2	2	7
hei10_female	5184_AS	4	2	1	1	2	10
hei10_female	5184_AT	4	1	0	2	2	9
hei10_female	5184_AU	0	4	1	1	1	7
hei10_female	5184_AV	2	2	2	0	1	7
hei10_female	5184_B	2	3	1	2	1	9
hei10_female	5184_C	1	2	1	0	1	5
hei10_female	5184_D	0	1	1	2	2	6
hei10_female	5184_E	1	1	2	1	1	6
hei10_female	5184_F	1	0	1	1	1	4
hei10_female	5184_G	4	1	2	1	2	10
hei10_female	5184_H	1	1	1	1	1	5
hei10_female	5184_I	0	2	0	1	3	6
hei10_female	5184_J	2	2	2	0	2	8
hei10_female	5184_K	2	2	3	1	1	9
hei10_female	5184_L	0	0	0	0	0	0
hei10_female	5184_M	1	2	1	1	1	6
hei10_female	5184_N	2	1	3	2	1	9
hei10_female	5184_O	2	4	1	0	2	9
hei10_female	5184_P	1	1	2	0	1	5
hei10_female	5184_Q	1	1	0	0	1	3
hei10_female	5184_R	2	1	2	0	2	7
hei10_female	5184_S	1	2	1	1	3	8
hei10_female	5184_T	1	2	1	1	2	7
hei10_female	5184_U	2	3	1	1	2	9
hei10_female	5184_V	1	0	1	1	2	5
hei10_female	5184_W	2	1	0	0	1	4
hei10_female	5184_X	3	1	0	0	1	5
hei10_female	5184_Y	1	1	4	1	4	11
hei10_female	5184_Z	5	0	2	0	1	8
hei10_female	5185_I	0	2	3	2	2	9
hei10_male	5184_AW	6	0	0	1	2	9
hei10_male	5184_AX	2	1	4	1	2	10
hei10_male	5184_AY	3	2	1	0	2	8
hei10_male	5184_AZ	3	1	2	5	3	14
hei10_male	5184_BA	1	4	3	1	3	12
hei10_male	5184_BB	3	2	0	2	2	9
hei10_male	5184_BC	2	3	1	2	1	9
hei10_male	5184_BD	2	3	3	1	3	12
hei10_male	5184_BE	3	2	1	2	3	11
hei10_male	5184_BF	3	0	2	0	3	8
hei10_male	5184_BG	4	2	1	0	2	9
hei10_male	5184_BH	1	2	1	0	1	5
hei10_male	5184_BI	3	1	1	1	2	8
hei10_male	5184_BJ	3	2	1	2	3	11
hei10_male	5184_BK	3	2	2	1	2	10
hei10_male	5184_BL	3	1	2	1	2	9
hei10_male	5184_BM	3	1	4	1	2	11
hei10_male	5184_BN	3	2	0	0	2	7
hei10_male	5184_BO	4	0	2	1	3	10
hei10_male	5184_BP	2	2	0	1	3	8
hei10_male	5184_BQ	0	3	1	1	2	7
hei10_male	5184_BR	2	3	0	1	2	8
hei10_male	5184_BS	4	2	2	3	3	14
hei10_male	5184_BT	0	1	0	1	5	7
hei10_male	5184_BU	3	2	2	1	4	12
hei10_male	5184_BV	1	1	1	1	3	7
hei10_male	5184_BW	3	1	3	1	4	12
hei10_male	5184_BX	4	2	2	1	3	12
hei10_male	5184_BY	3	2	1	0	3	9
hei10_male	5184_BZ	3	0	2	1	0	6
hei10_male	5184_CA	3	1	2	1	4	11
hei10_male	5184_CB	3	3	1	2	3	12
hei10_male	5184_CC	0	2	2	2	1	7
hei10_male	5184_CD	2	2	2	2	2	10
hei10_male	5184_CE	3	2	3	2	5	15
hei10_male	5184_CF	2	2	4	2	4	14
hei10_male	5184_CG	2	0	3	2	5	12
hei10_male	5184_CH	1	1	2	1	1	6
hei10_male	5184_CI	2	2	2	1	2	9
hei10_male	5184_CJ	2	3	1	1	0	7
hei10_male	5184_CK	2	1	3	2	3	11
hei10_male	5184_CL	4	3	3	1	5	16
hei10_male	5184_CM	1	2	3	0	1	7
hei10_male	5184_CN	3	0	1	1	5	10
hei10_male	5184_CO	2	2	2	0	4	10
hei10_male	5184_CP	2	2	1	0	1	6
hei10_male	5184_CQ	3	1	1	1	2	8
hei10_male	5185_A	3	2	1	2	2	10
hei10_male	5185_AA	1	2	2	2	2	9
hei10_male	5185_AB	3	2	3	0	1	9
hei10_male	5185_AC	5	1	0	1	4	11
hei10_male	5185_AD	2	2	2	3	2	11
hei10_male	5185_AE	2	4	1	0	2	9
hei10_male	5185_AF	4	1	1	2	1	9
hei10_male	5185_AG	2	2	2	1	2	9
hei10_male	5185_AH	3	2	1	1	2	9
hei10_male	5185_AI	3	2	3	1	1	10
hei10_male	5185_AJ	4	3	1	1	4	13
hei10_male	5185_AK	4	2	3	0	4	13
hei10_male	5185_AL	2	2	3	1	2	10
hei10_male	5185_AM	2	3	2	1	2	10
hei10_male	5185_AN	4	1	1	1	3	10
hei10_male	5185_AO	4	2	4	2	1	13
hei10_male	5185_AP	2	0	3	2	2	9
hei10_male	5185_AQ	2	1	1	2	2	8
hei10_male	5185_AR	3	0	2	1	2	8
hei10_male	5185_AS	1	2	2	1	1	7
hei10_male	5185_AT	2	0	2	2	2	8
hei10_male	5185_AU	2	0	1	0	1	4
hei10_male	5185_AV	3	2	1	1	6	13
hei10_male	5185_AW	3	0	3	2	0	8
hei10_male	5185_AX	3	1	4	0	1	9
hei10_male	5185_AY	3	2	1	2	3	11
hei10_male	5185_AZ	2	2	0	2	4	10
hei10_male	5185_B	2	1	3	0	4	10
hei10_male	5185_BA	2	2	0	2	4	10
hei10_male	5185_BB	3	1	3	0	2	9
hei10_male	5185_BC	2	0	3	2	1	8
hei10_male	5185_BD	1	2	1	0	1	5
hei10_male	5185_BE	1	0	5	2	3	11
hei10_male	5185_BF	2	3	1	1	4	11
hei10_male	5185_BG	5	3	2	2	2	14
hei10_male	5185_BH	1	4	0	2	2	9
hei10_male	5185_BI	3	2	4	3	1	13
hei10_male	5185_BJ	3	2	3	2	5	15
hei10_male	5185_BK	3	2	3	0	3	11
hei10_male	5185_BL	2	1	1	2	3	9
hei10_male	5185_BM	1	1	3	2	2	9
hei10_male	5185_BN	4	2	1	0	2	9
hei10_male	5185_BO	2	1	5	2	1	11
hei10_male	5185_BP	2	2	2	1	2	9
hei10_male	5185_BQ	1	2	3	2	3	11
hei10_male	5185_BR	1	2	0	2	2	7
hei10_male	5185_BS	4	1	0	1	5	11
hei10_male	5185_BT	4	1	2	1	4	12
hei10_male	5185_BU	1	2	3	0	3	9
hei10_male	5185_BV	1	4	4	0	3	12
hei10_male	5185_BW	2	2	1	2	3	10
hei10_male	5185_BX	2	1	1	0	3	7
hei10_male	5185_BY	1	3	2	0	2	8
hei10_male	5185_BZ	0	1	2	2	1	6
hei10_male	5185_C	4	2	3	0	4	13
hei10_male	5185_CA	2	2	3	1	3	11
hei10_male	5185_CB	2	2	3	2	3	12
hei10_male	5185_CC	3	1	3	0	3	10
hei10_male	5185_CD	0	1	1	2	3	7
hei10_male	5185_CE	1	2	2	2	2	9
hei10_male	5185_CF	1	3	2	2	3	11
hei10_male	5185_CG	3	3	0	0	1	7
hei10_male	5185_CH	2	0	3	0	4	9
hei10_male	5185_CI	3	1	1	1	3	9
hei10_male	5185_CJ	4	1	0	3	2	10
hei10_male	5185_CK	2	0	1	1	2	6
hei10_male	5185_CL	2	2	4	4	1	13
hei10_male	5185_CM	3	2	3	2	2	12
hei10_male	5185_CN	2	2	1	1	3	9
hei10_male	5185_CO	3	4	3	1	5	16
hei10_male	5185_CP	4	0	2	0	2	8
hei10_male	5185_CQ	0	0	1	1	4	6
hei10_male	5185_D	3	2	1	3	3	12
hei10_male	5185_E	3	3	0	2	2	10
hei10_male	5185_F	2	1	1	2	2	8
hei10_male	5185_G	5	4	1	1	2	13
hei10_male	5185_H	4	2	3	1	2	12
hei10_male	5185_J	3	2	0	1	2	8
hei10_male	5185_K	6	3	3	1	2	15
hei10_male	5185_L	3	3	1	0	3	10
hei10_male	5185_M	1	4	1	4	4	14
hei10_male	5185_N	4	0	2	1	3	10
hei10_male	5185_O	2	0	1	3	1	7
hei10_male	5185_P	5	2	1	0	4	12
hei10_male	5185_Q	1	1	2	2	2	8
hei10_male	5185_R	3	2	0	1	2	8
hei10_male	5185_S	5	3	1	1	5	15
hei10_male	5185_T	4	1	3	1	3	12
hei10_male	5185_U	3	2	1	2	5	13
hei10_male	5185_V	2	3	2	1	4	12
hei10_male	5185_W	2	3	2	1	4	12
hei10_male	5185_X	3	1	2	1	2	9
hei10_male	5185_Y	2	1	2	3	4	12
hei10_male	5185_Z	4	1	1	1	2	9
zyp1_female	4357_A	2	5	3	1	1	12
zyp1_female	4357_AA	2	4	3	0	2	11
zyp1_female	4357_AB	4	1	1	2	1	9
zyp1_female	4357_AC	2	2	1	0	1	6
zyp1_female	4357_AD	2	1	1	1	4	9
zyp1_female	4357_AE	0	1	2	0	3	6
zyp1_female	4357_AF	0	0	0	1	3	4
zyp1_female	4357_AG	2	2	1	1	3	9
zyp1_female	4357_AH	3	5	2	2	0	12
zyp1_female	4357_AI	2	1	0	0	1	4
zyp1_female	4357_AJ	3	3	2	0	3	11
zyp1_female	4357_AK	0	0	1	0	2	3
zyp1_female	4357_AL	2	2	1	1	1	7
zyp1_female	4357_AM	1	1	1	1	0	4
zyp1_female	4357_AN	0	2	1	2	2	7
zyp1_female	4357_AO	2	1	1	0	3	7
zyp1_female	4357_AP	2	1	1	1	2	7
zyp1_female	4357_AQ	4	2	5	1	3	15
zyp1_female	4357_AR	0	2	1	4	1	8
zyp1_female	4357_AS	3	1	0	1	2	7
zyp1_female	4357_AT	0	1	1	2	0	4
zyp1_female	4357_AU	5	2	2	0	3	12
zyp1_female	4357_AV	1	0	2	2	2	7
zyp1_female	4357_AW	1	1	2	1	2	7
zyp1_female	4357_AX	1	2	2	1	4	10
zyp1_female	4357_AY	1	0	2	1	1	5
zyp1_female	4357_AZ	1	2	2	1	1	7
zyp1_female	4357_B	1	1	2	1	3	8
zyp1_female	4357_BA	2	1	1	0	2	6
zyp1_female	4357_BB	0	0	3	0	0	3
zyp1_female	4357_BC	4	1	1	0	2	8
zyp1_female	4357_BD	0	2	1	1	2	6
zyp1_female	4357_BE	3	0	1	0	2	6
zyp1_female	4357_BF	2	0	1	2	3	8
zyp1_female	4357_BG	3	1	3	0	2	9
zyp1_female	4357_BH	0	2	1	2	1	6
zyp1_female	4357_BI	7	0	3	3	3	16
zyp1_female	4357_BJ	4	0	2	1	2	9
zyp1_female	4357_BK	3	1	1	0	1	6
zyp1_female	4357_BL	3	1	1	1	2	8
zyp1_female	4357_BM	5	1	1	2	6	15
zyp1_female	4357_BN	3	0	2	0	2	7
zyp1_female	4357_BO	2	1	0	0	3	6
zyp1_female	4357_BP	3	4	1	1	1	10
zyp1_female	4357_BQ	2	1	1	1	4	9
zyp1_female	4357_BR	2	0	0	0	2	4
zyp1_female	4357_BS	3	0	0	0	0	3
zyp1_female	4357_BT	3	1	1	0	2	7
zyp1_female	4357_BU	1	1	2	0	1	5
zyp1_female	4357_BV	1	1	2	0	1	5
zyp1_female	4357_BW	4	2	1	1	1	9
zyp1_female	4357_BX	1	2	1	1	2	7
zyp1_female	4357_BY	3	0	1	0	6	10
zyp1_female	4357_BZ	2	2	2	1	1	8
zyp1_female	4357_C	2	0	2	1	0	5
zyp1_female	4357_CA	2	1	1	1	0	5
zyp1_female	4357_CB	1	0	2	1	0	4
zyp1_female	4357_CC	1	1	2	0	0	4
zyp1_female	4357_CD	2	0	0	0	0	2
zyp1_female	4357_CE	2	0	1	0	0	3
zyp1_female	4357_CF	1	0	1	0	3	5
zyp1_female	4357_CG	0	0	1	2	2	5
zyp1_female	4357_CH	0	0	1	1	0	2
zyp1_female	4357_CI	4	1	1	1	1	8
zyp1_female	4357_CJ	3	1	0	0	1	5
zyp1_female	4357_CK	2	2	3	1	0	8
zyp1_female	4357_CL	0	0	1	1	1	3
zyp1_female	4357_CM	2	1	0	0	3	6
zyp1_female	4357_CN	1	2	1	1	1	6
zyp1_female	4357_CO	0	1	0	0	1	2
zyp1_female	4357_CP	5	0	4	2	1	12
zyp1_female	4357_CQ	2	1	1	1	2	7
zyp1_female	4357_D	3	1	3	0	4	11
zyp1_female	4357_E	0	1	1	3	2	7
zyp1_female	4357_F	4	1	0	0	0	5
zyp1_female	4357_G	1	2	0	1	1	5
zyp1_female	4357_H	1	1	1	1	3	7
zyp1_female	4357_I	1	2	2	3	2	10
zyp1_female	4357_J	1	2	2	0	4	9
zyp1_female	4357_K	1	2	3	1	6	13
zyp1_female	4357_L	2	0	3	0	0	5
zyp1_female	4357_M	4	1	2	1	3	11
zyp1_female	4357_N	2	3	2	0	2	9
zyp1_female	4357_O	3	2	1	2	2	10
zyp1_female	4357_P	1	0	1	0	1	3
zyp1_female	4357_Q	0	1	1	1	2	5
zyp1_female	4357_R	2	1	4	0	3	10
zyp1_female	4357_S	4	0	2	0	1	7
zyp1_female	4357_T	2	0	0	2	4	8
zyp1_female	4357_U	1	0	0	1	0	2
zyp1_female	4357_V	2	1	1	0	1	5
zyp1_female	4357_W	3	2	2	1	4	12
zyp1_female	4357_X	5	1	3	2	1	12
zyp1_female	4357_Y	1	0	1	2	3	7
zyp1_female	4357_Z	3	1	1	1	2	8
zyp1_female	4718_A	4	1	1	2	2	10
zyp1_female	4718_AA	0	1	0	0	4	5
zyp1_female	4718_AC	3	2	1	3	4	13
zyp1_female	4718_AD	1	0	1	0	1	3
zyp1_female	4718_AE	1	2	1	1	2	7
zyp1_female	4718_AF	3	0	1	0	2	6
zyp1_female	4718_AG	1	0	1	0	2	4
zyp1_female	4718_AH	0	1	2	0	0	3
zyp1_female	4718_AI	5	3	2	1	3	14
zyp1_female	4718_AJ	1	1	1	0	2	5
zyp1_female	4718_AK	2	0	1	0	1	4
zyp1_female	4718_AL	0	1	3	2	1	7
zyp1_female	4718_AM	2	2	1	1	1	7
zyp1_female	4718_AN	1	0	2	0	0	3
zyp1_female	4718_AO	1	0	3	3	0	7
zyp1_female	4718_AP	8	0	0	1	0	9
zyp1_female	4718_AQ	5	4	2	0	3	14
zyp1_female	4718_AR	5	4	3	2	6	20
zyp1_female	4718_AS	1	2	1	0	1	5
zyp1_female	4718_AT	0	1	1	1	3	6
zyp1_female	4718_AU	4	0	1	1	0	6
zyp1_female	4718_AV	1	1	2	1	1	6
zyp1_female	4718_AW	2	1	1	2	1	7
zyp1_female	4718_AX	2	1	0	1	2	6
zyp1_female	4718_AY	2	2	1	1	3	9
zyp1_female	4718_AZ	2	1	0	0	0	3
zyp1_female	4718_B	3	3	2	1	0	9
zyp1_female	4718_BA	4	1	5	1	2	13
zyp1_female	4718_BB	3	2	0	0	2	7
zyp1_female	4718_BC	2	1	1	0	4	8
zyp1_female	4718_BD	1	1	4	1	1	8
zyp1_female	4718_BE	2	0	3	0	2	7
zyp1_female	4718_BF	3	2	0	1	1	7
zyp1_female	4718_BG	1	1	1	2	5	10
zyp1_female	4718_BH	3	4	1	0	1	9
zyp1_female	4718_BI	1	2	1	2	0	6
zyp1_female	4718_BJ	0	1	3	2	1	7
zyp1_female	4718_BK	1	0	1	3	1	6
zyp1_female	4718_BL	3	2	4	1	4	14
zyp1_female	4718_BM	1	1	1	0	2	5
zyp1_female	4718_BN	1	0	2	2	1	6
zyp1_female	4718_BO	2	1	3	1	0	7
zyp1_female	4718_BP	1	2	1	0	0	4
zyp1_female	4718_BQ	2	1	1	1	4	9
zyp1_female	4718_BR	1	1	0	0	3	5
zyp1_female	4718_BS	1	0	0	1	2	4
zyp1_female	4718_BT	2	3	0	1	5	11
zyp1_female	4718_BU	4	1	1	0	0	6
zyp1_female	4718_BV	1	0	1	0	3	5
zyp1_female	4718_BW	1	2	2	2	1	8
zyp1_female	4718_BX	1	1	0	1	4	7
zyp1_female	4718_BY	1	1	1	1	3	7
zyp1_female	4718_BZ	3	2	1	0	2	8
zyp1_female	4718_C	0	0	0	1	1	2
zyp1_female	4718_CA	1	0	3	0	1	5
zyp1_female	4718_CB	5	0	0	2	2	9
zyp1_female	4718_CC	1	1	2	0	2	6
zyp1_female	4718_CD	4	1	3	0	3	11
zyp1_female	4718_CE	5	1	2	2	3	13
zyp1_female	4718_CF	2	0	2	2	1	7
zyp1_female	4718_CG	3	1	1	0	4	9
zyp1_female	4718_CH	1	1	2	1	2	7
zyp1_female	4718_CI	1	1	2	1	1	6
zyp1_female	4718_CJ	3	0	5	2	3	13
zyp1_female	4718_CK	0	3	3	1	0	7
zyp1_female	4718_CL	0	0	0	0	0	0
zyp1_female	4718_CM	3	1	0	0	0	4
zyp1_female	4718_CN	3	0	0	0	0	3
zyp1_female	4718_CO	3	4	2	0	1	10
zyp1_female	4718_CP	1	1	3	1	3	9
zyp1_female	4718_D	3	0	3	2	0	8
zyp1_female	4718_E	1	1	1	1	2	6
zyp1_female	4718_F	1	2	0	0	1	4
zyp1_female	4718_G	1	1	2	1	1	6
zyp1_female	4718_H	1	2	1	0	1	5
zyp1_female	4718_I	1	0	1	1	1	4
zyp1_female	4718_J	1	1	0	0	2	4
zyp1_female	4718_K	0	0	0	0	4	4
zyp1_female	4718_L	2	1	0	0	0	3
zyp1_female	4718_M	2	1	0	0	1	4
zyp1_female	4718_N	1	4	1	1	0	7
zyp1_female	4718_O	0	0	0	2	0	2
zyp1_female	4718_P	3	0	0	2	2	7
zyp1_female	4718_Q	2	2	4	0	4	12
zyp1_female	4718_R	3	1	1	1	2	8
zyp1_female	4718_S	1	1	3	2	2	9
zyp1_female	4718_T	0	1	1	0	2	4
zyp1_female	4718_U	2	5	3	1	2	13
zyp1_female	4718_V	2	1	0	1	1	5
zyp1_female	4718_W	6	0	1	0	0	7
zyp1_female	4718_X	2	0	3	0	2	7
zyp1_female	4718_Y	2	1	2	2	1	8
zyp1_female	4718_Z	0	1	0	0	4	5
zyp1_female	4720_A	2	0	1	0	1	4
zyp1_female	4720_B	1	2	2	2	2	9
zyp1_female	4720_C	1	1	2	2	1	7
zyp1_female	4720_D	3	0	1	1	0	5
zyp1_female	4720_E	2	2	1	0	5	10
zyp1_female	4720_F	0	0	1	1	1	3
zyp1_female	4720_G	1	1	2	1	3	8
zyp1_female	4720_H	0	1	1	1	4	7
zyp1_female	4720_I	2	1	0	1	1	5
zyp1_female	4723_AG	3	0	0	3	2	8
zyp1_female	4723_AH	1	2	0	1	3	7
zyp1_female	4723_AI	4	2	1	1	1	9
zyp1_female	4723_AJ	1	0	1	0	3	5
zyp1_female	4723_AK	3	1	0	0	2	6
zyp1_female	4723_AL	1	0	1	0	2	4
zyp1_female	4723_AM	1	3	1	0	2	7
zyp1_female	4723_AN	1	0	1	2	2	6
zyp1_female	4723_AO	1	1	3	1	0	6
zyp1_female	4723_AP	1	1	1	0	1	4
zyp1_female	4723_AQ	3	1	0	1	0	5
zyp1_female	4723_AR	1	0	3	1	1	6
zyp1_female	4723_AS	2	1	2	0	0	5
zyp1_female	4723_AT	1	0	2	2	2	7
zyp1_female	4723_AU	0	0	2	1	0	3
zyp1_female	4723_AV	2	0	1	1	3	7
zyp1_female	4723_AW	1	2	2	0	2	7
zyp1_female	4723_AX	1	0	2	0	1	4
zyp1_female	4723_AY	0	1	1	4	2	8
zyp1_female	4723_AZ	0	0	1	1	1	3
zyp1_female	4723_BA	2	0	1	1	3	7
zyp1_female	4723_BB	0	2	1	0	1	4
zyp1_female	4723_BC	3	0	1	1	1	6
zyp1_female	4723_BD	2	2	2	3	2	11
zyp1_female	4723_BE	0	2	1	1	3	7
zyp1_female	4723_BF	4	0	2	1	3	10
zyp1_female	4723_BG	5	0	1	1	2	9
zyp1_female	5177_A	2	3	3	0	1	9
zyp1_female	5177_AA	1	1	3	0	0	5
zyp1_female	5177_AB	2	2	2	1	3	10
zyp1_female	5177_AC	5	0	2	2	2	11
zyp1_female	5177_AD	3	1	0	2	5	11
zyp1_female	5177_AE	3	0	2	2	7	14
zyp1_female	5177_AF	1	1	1	0	3	6
zyp1_female	5177_AG	1	2	1	1	1	6
zyp1_female	5177_AH	2	0	4	0	1	7
zyp1_female	5177_AI	4	2	1	0	2	9
zyp1_female	5177_AJ	4	0	1	0	4	9
zyp1_female	5177_AK	3	1	1	1	0	6
zyp1_female	5177_AL	0	0	3	1	1	5
zyp1_female	5177_AM	1	1	0	1	2	5
zyp1_female	5177_AN	0	2	2	1	0	5
zyp1_female	5177_AO	1	2	1	0	4	8
zyp1_female	5177_AP	1	0	3	0	3	7
zyp1_female	5177_AQ	1	1	1	1	0	4
zyp1_female	5177_AR	2	1	2	1	3	9
zyp1_female	5177_AS	1	0	5	0	1	7
zyp1_female	5177_AT	2	2	2	1	1	8
zyp1_female	5177_AU	3	1	0	0	1	5
zyp1_female	5177_AV	0	0	0	0	4	4
zyp1_female	5177_B	0	0	1	0	1	2
zyp1_female	5177_C	2	1	3	1	2	9
zyp1_female	5177_D	5	1	1	1	1	9
zyp1_female	5177_E	3	1	1	1	4	10
zyp1_female	5177_F	1	2	1	0	3	7
zyp1_female	5177_G	2	0	0	0	4	6
zyp1_female	5177_H	3	2	1	0	0	6
zyp1_female	5177_I	1	1	2	1	3	8
zyp1_female	5177_J	1	1	3	1	2	8
zyp1_female	5177_K	4	2	1	0	2	9
zyp1_female	5177_L	4	1	0	0	3	8
zyp1_female	5177_M	1	1	3	1	2	8
zyp1_female	5177_N	3	1	0	0	5	9
zyp1_female	5177_O	1	1	1	0	4	7
zyp1_female	5177_P	2	2	2	3	1	10
zyp1_female	5177_Q	1	2	0	1	2	6
zyp1_female	5177_R	4	2	0	0	2	8
zyp1_female	5177_S	1	0	4	1	1	7
zyp1_female	5177_T	4	0	1	0	0	5
zyp1_female	5177_U	6	1	3	1	4	15
zyp1_female	5177_V	3	1	5	2	2	13
zyp1_female	5177_W	2	2	1	1	0	6
zyp1_female	5177_X	1	1	1	0	2	5
zyp1_female	5177_Y	4	2	1	0	0	7
zyp1_female	5177_Z	0	0	1	2	1	4
zyp1_male	4358_A	0	1	0	1	1	3
zyp1_male	4358_AA	1	2	1	0	3	7
zyp1_male	4358_AC	2	1	0	0	3	6
zyp1_male	4358_AD	1	0	4	1	0	6
zyp1_male	4358_AE	2	2	3	1	0	8
zyp1_male	4358_AF	1	0	2	2	2	7
zyp1_male	4358_AG	1	1	1	2	3	8
zyp1_male	4358_AH	1	2	1	2	4	10
zyp1_male	4358_AI	0	4	2	3	4	13
zyp1_male	4358_AJ	1	3	2	2	3	11
zyp1_male	4358_AK	0	2	0	0	1	3
zyp1_male	4358_AL	1	4	0	2	0	7
zyp1_male	4358_AM	2	0	3	1	0	6
zyp1_male	4358_AN	2	2	1	3	2	10
zyp1_male	4358_AO	3	4	1	2	1	11
zyp1_male	4358_AP	1	1	3	1	4	10
zyp1_male	4358_AQ	3	1	2	1	1	8
zyp1_male	4358_AR	2	2	1	0	3	8
zyp1_male	4358_AS	4	0	0	1	2	7
zyp1_male	4358_AT	2	2	3	1	1	9
zyp1_male	4358_AU	1	1	1	1	1	5
zyp1_male	4358_AV	2	3	0	2	3	10
zyp1_male	4358_AW	3	0	1	1	1	6
zyp1_male	4358_AX	2	1	0	1	3	7
zyp1_male	4358_AY	4	0	0	3	2	9
zyp1_male	4358_AZ	2	1	2	3	2	10
zyp1_male	4358_B	2	0	2	2	3	9
zyp1_male	4358_BA	1	1	1	1	0	4
zyp1_male	4358_BB	2	1	3	2	0	8
zyp1_male	4358_BC	0	1	1	1	2	5
zyp1_male	4358_BD	0	1	1	1	4	7
zyp1_male	4358_BE	1	2	1	2	2	8
zyp1_male	4358_BF	2	1	1	0	1	5
zyp1_male	4358_BG	2	2	3	1	0	8
zyp1_male	4358_BH	3	1	3	0	3	10
zyp1_male	4358_BI	4	1	2	1	2	10
zyp1_male	4358_BJ	2	0	0	1	2	5
zyp1_male	4358_BK	1	1	4	0	1	7
zyp1_male	4358_BL	1	0	2	3	2	8
zyp1_male	4358_BM	2	0	2	1	2	7
zyp1_male	4358_BN	1	1	1	1	3	7
zyp1_male	4358_BO	2	3	1	1	1	8
zyp1_male	4358_BP	0	3	0	1	1	5
zyp1_male	4358_BQ	2	3	0	0	2	7
zyp1_male	4358_BR	0	1	0	2	0	3
zyp1_male	4358_BS	0	2	2	0	0	4
zyp1_male	4358_BT	1	1	1	1	0	4
zyp1_male	4358_BU	1	2	3	0	1	7
zyp1_male	4358_BV	0	0	2	1	3	6
zyp1_male	4358_BW	1	1	1	1	1	5
zyp1_male	4358_BX	2	2	1	1	2	8
zyp1_male	4358_BY	1	1	0	0	1	3
zyp1_male	4358_BZ	3	2	2	1	3	11
zyp1_male	4358_C	2	1	1	2	0	6
zyp1_male	4358_CA	0	0	0	0	1	1
zyp1_male	4358_CB	0	1	2	1	5	9
zyp1_male	4358_CC	2	1	1	2	2	8
zyp1_male	4358_CD	3	0	1	1	1	6
zyp1_male	4358_CE	0	4	2	1	1	8
zyp1_male	4358_CF	1	3	2	2	1	9
zyp1_male	4358_CG	2	1	1	1	1	6
zyp1_male	4358_CH	2	1	1	2	1	7
zyp1_male	4358_CI	4	2	2	0	0	8
zyp1_male	4358_CJ	0	0	1	0	1	2
zyp1_male	4358_CK	1	1	1	0	2	5
zyp1_male	4358_CL	2	1	1	5	1	10
zyp1_male	4358_CM	4	0	1	1	1	7
zyp1_male	4358_CN	1	0	2	0	0	3
zyp1_male	4358_CO	1	3	3	0	3	10
zyp1_male	4358_CP	1	1	1	1	1	5
zyp1_male	4358_CQ	2	2	2	0	1	7
zyp1_male	4358_D	2	2	1	1	1	7
zyp1_male	4358_E	4	1	1	1	1	8
zyp1_male	4358_F	2	2	1	1	1	7
zyp1_male	4358_G	3	0	1	3	1	8
zyp1_male	4358_H	2	1	2	1	2	8
zyp1_male	4358_I	0	3	1	2	1	7
zyp1_male	4358_J	1	3	1	0	2	7
zyp1_male	4358_K	0	1	1	2	0	4
zyp1_male	4358_L	2	1	1	2	2	8
zyp1_male	4358_M	1	1	1	3	0	6
zyp1_male	4358_N	1	1	2	4	2	10
zyp1_male	4358_O	3	0	2	2	1	8
zyp1_male	4358_P	2	0	2	0	2	6
zyp1_male	4358_Q	1	0	0	3	3	7
zyp1_male	4358_R	1	1	2	1	3	8
zyp1_male	4358_S	2	1	1	2	1	7
zyp1_male	4358_T	3	1	3	0	3	10
zyp1_male	4358_U	2	2	3	1	2	10
zyp1_male	4358_V	2	0	1	1	2	6
zyp1_male	4358_W	3	1	2	1	1	8
zyp1_male	4358_X	1	0	0	0	3	4
zyp1_male	4358_Y	3	0	3	2	0	8
zyp1_male	4358_Z	1	1	3	1	1	7
zyp1_male	4720_AA	6	1	1	1	1	10
zyp1_male	4720_AB	2	1	0	0	2	5
zyp1_male	4720_AC	4	1	1	0	2	8
zyp1_male	4720_AD	3	0	0	1	3	7
zyp1_male	4720_AE	1	0	1	1	4	7
zyp1_male	4720_AF	0	1	2	1	0	4
zyp1_male	4720_AG	0	4	0	0	3	7
zyp1_male	4720_AH	0	1	0	2	1	4
zyp1_male	4720_AI	4	2	2	0	1	9
zyp1_male	4720_AJ	1	1	1	2	0	5
zyp1_male	4720_AK	2	1	0	1	3	7
zyp1_male	4720_AL	1	0	1	1	3	6
zyp1_male	4720_AM	4	2	0	1	0	7
zyp1_male	4720_AN	0	2	2	2	1	7
zyp1_male	4720_AO	4	1	2	0	1	8
zyp1_male	4720_AP	3	0	2	0	3	8
zyp1_male	4720_AQ	1	2	0	1	4	8
zyp1_male	4720_AR	3	3	2	2	1	11
zyp1_male	4720_AS	2	1	3	3	1	10
zyp1_male	4720_AT	1	0	2	1	1	5
zyp1_male	4720_AU	1	1	3	2	2	9
zyp1_male	4720_AV	1	1	1	1	1	5
zyp1_male	4720_AW	3	2	1	1	1	8
zyp1_male	4720_AX	0	1	4	2	1	8
zyp1_male	4720_AY	2	4	0	2	0	8
zyp1_male	4720_AZ	2	2	1	0	2	7
zyp1_male	4720_BA	0	2	2	2	3	9
zyp1_male	4720_BB	0	4	1	1	4	10
zyp1_male	4720_BC	0	2	2	1	2	7
zyp1_male	4720_BD	2	0	1	0	0	3
zyp1_male	4720_BE	0	2	3	2	2	9
zyp1_male	4720_BF	1	2	2	1	1	7
zyp1_male	4720_BH	3	1	0	1	3	8
zyp1_male	4720_BI	1	0	1	1	3	6
zyp1_male	4720_BJ	3	0	1	1	0	5
zyp1_male	4720_BK	1	2	2	0	0	5
zyp1_male	4720_BL	1	1	1	2	3	8
zyp1_male	4720_BM	2	0	0	1	1	4
zyp1_male	4720_BN	1	1	2	3	0	7
zyp1_male	4720_BO	2	3	0	2	2	9
zyp1_male	4720_BP	2	2	1	2	0	7
zyp1_male	4720_BQ	2	2	1	1	3	9
zyp1_male	4720_BR	0	1	2	0	2	5
zyp1_male	4720_BS	3	1	0	0	2	6
zyp1_male	4720_BT	2	0	3	2	0	7
zyp1_male	4720_BU	1	1	0	1	1	4
zyp1_male	4720_BV	2	3	3	1	0	9
zyp1_male	4720_BW	2	1	1	1	2	7
zyp1_male	4720_BX	3	2	2	1	2	10
zyp1_male	4720_BY	2	0	1	0	1	4
zyp1_male	4720_BZ	1	2	4	1	0	8
zyp1_male	4720_CA	3	2	0	1	0	6
zyp1_male	4720_CB	1	1	0	1	1	4
zyp1_male	4720_CC	1	1	3	1	2	8
zyp1_male	4720_CD	4	2	1	0	1	8
zyp1_male	4720_CE	0	3	1	1	0	5
zyp1_male	4720_CF	1	1	0	2	1	5
zyp1_male	4720_CG	2	1	0	3	4	10
zyp1_male	4720_CH	0	2	3	3	0	8
zyp1_male	4720_CI	3	1	0	2	5	11
zyp1_male	4720_CJ	4	0	0	0	3	7
zyp1_male	4720_CK	1	0	1	1	1	4
zyp1_male	4720_CL	2	1	1	0	4	8
zyp1_male	4720_CM	2	1	1	0	1	5
zyp1_male	4720_CN	1	1	2	3	3	10
zyp1_male	4720_CO	5	1	1	0	4	11
zyp1_male	4720_CP	1	3	3	2	1	10
zyp1_male	4720_J	3	0	1	0	0	4
zyp1_male	4720_K	1	1	0	0	1	3
zyp1_male	4720_L	3	1	1	0	4	9
zyp1_male	4720_M	2	1	1	1	3	8
zyp1_male	4720_N	3	1	0	0	1	5
zyp1_male	4720_O	0	0	0	0	0	0
zyp1_male	4720_P	1	2	1	2	1	7
zyp1_male	4720_Q	1	1	2	0	0	4
zyp1_male	4720_R	1	1	3	0	1	6
zyp1_male	4720_S	2	0	2	0	2	6
zyp1_male	4720_T	4	1	0	1	0	6
zyp1_male	4720_U	0	1	2	3	2	8
zyp1_male	4720_V	1	3	2	1	2	9
zyp1_male	4720_W	1	1	2	1	3	8
zyp1_male	4720_X	1	2	2	1	3	9
zyp1_male	4720_Y	0	0	1	0	1	2
zyp1_male	4720_Z	2	1	2	1	4	10
zyp1_male	5177_AW	1	1	2	0	4	8
zyp1_male	5177_AX	2	1	1	1	1	6
zyp1_male	5177_AY	1	2	1	0	2	6
zyp1_male	5177_AZ	3	2	0	3	2	10
zyp1_male	5177_BA	5	1	1	4	3	14
zyp1_male	5177_BB	2	0	1	0	1	4
zyp1_male	5177_BC	1	3	2	0	1	7
zyp1_male	5177_BD	2	0	0	0	3	5
zyp1_male	5177_BE	1	3	2	0	2	8
zyp1_male	5177_BF	1	1	1	0	1	4
zyp1_male	5177_BG	1	2	0	0	4	7
zyp1_male	5177_BH	4	2	2	2	2	12
zyp1_male	5177_BI	0	1	1	1	0	3
zyp1_male	5177_BJ	1	1	1	1	2	6
zyp1_male	5177_BK	2	1	2	0	2	7
zyp1_male	5177_BL	1	3	2	0	2	8
zyp1_male	5177_BM	3	1	1	0	0	5
zyp1_male	5177_BN	1	1	0	1	6	9
zyp1_male	5177_BO	3	2	3	1	1	10
zyp1_male	5177_BP	0	4	0	1	4	9
zyp1_male	5177_BQ	1	2	2	0	1	6
zyp1_male	5177_BR	2	1	3	1	2	9
zyp1_male	5177_BS	1	1	1	2	3	8
zyp1_male	5177_BT	1	2	1	2	3	9
zyp1_male	5177_BU	1	1	1	2	1	6
zyp1_male	5177_BV	1	4	4	1	2	12
zyp1_male	5177_BW	2	1	0	2	3	8
zyp1_male	5177_BX	1	1	1	0	4	7
zyp1_male	5177_BY	0	1	2	1	1	5
zyp1_male	5177_BZ	1	1	1	2	3	8
zyp1_male	5177_CA	2	1	0	0	0	3
zyp1_male	5177_CB	2	1	1	1	1	6
zyp1_male	5177_CC	1	0	2	1	5	9
zyp1_male	5177_CD	1	2	2	0	0	5
zyp1_male	5177_CE	1	1	0	2	0	4
zyp1_male	5177_CF	1	3	1	0	2	7
zyp1_male	5177_CG	0	3	2	1	5	11
zyp1_male	5177_CH	3	2	0	1	2	8
zyp1_male	5177_CI	0	1	1	2	1	5
zyp1_male	5177_CJ	0	0	1	0	3	4
zyp1_male	5177_CK	5	1	3	1	2	12
zyp1_male	5177_CL	1	2	0	1	0	4
zyp1_male	5177_CM	2	1	1	1	2	7
zyp1_male	5177_CN	4	0	1	2	2	9
zyp1_male	5177_CO	2	1	1	2	2	8
zyp1_male	5177_CP	1	0	1	0	2	4
zyp1_male	5177_CQ	2	1	1	2	3	9
zyp1_hei10_female	5180_A	9	2	2	2	3	18
zyp1_hei10_female	5180_AA	7	2	3	0	2	14
zyp1_hei10_female	5180_AB	6	4	4	1	8	23
zyp1_hei10_female	5180_AC	9	3	6	5	11	34
zyp1_hei10_female	5180_AD	4	1	3	1	2	11
zyp1_hei10_female	5180_AE	8	1	6	1	2	18
zyp1_hei10_female	5180_AF	7	5	2	3	5	22
zyp1_hei10_female	5180_AG	2	2	3	3	6	16
zyp1_hei10_female	5180_AH	3	2	2	1	4	12
zyp1_hei10_female	5180_AI	2	3	3	2	5	15
zyp1_hei10_female	5180_AJ	3	2	9	3	2	19
zyp1_hei10_female	5180_AK	4	1	4	3	8	20
zyp1_hei10_female	5180_AL	11	5	3	2	10	31
zyp1_hei10_female	5180_AM	3	4	5	1	8	21
zyp1_hei10_female	5180_AN	3	1	5	1	5	15
zyp1_hei10_female	5180_AO	11	3	4	2	3	23
zyp1_hei10_female	5180_AP	7	2	7	3	10	29
zyp1_hei10_female	5180_AQ	4	4	5	3	3	19
zyp1_hei10_female	5180_AR	6	4	1	1	4	16
zyp1_hei10_female	5180_AS	6	4	4	3	6	23
zyp1_hei10_female	5180_AT	7	5	2	3	2	19
zyp1_hei10_female	5180_AU	11	4	5	3	9	32
zyp1_hei10_female	5180_AV	5	1	6	5	4	21
zyp1_hei10_female	5180_AW	1	2	6	1	8	18
zyp1_hei10_female	5180_AX	4	3	3	1	3	14
zyp1_hei10_female	5180_AY	4	2	4	2	6	18
zyp1_hei10_female	5180_AZ	11	4	5	5	15	40
zyp1_hei10_female	5180_B	4	3	6	1	7	21
zyp1_hei10_female	5180_BA	5	3	3	3	3	17
zyp1_hei10_female	5180_BB	11	7	9	3	5	35
zyp1_hei10_female	5180_BC	8	2	7	2	8	27
zyp1_hei10_female	5180_BD	2	3	3	0	3	11
zyp1_hei10_female	5180_BE	6	1	7	0	4	18
zyp1_hei10_female	5180_BF	6	5	4	5	9	29
zyp1_hei10_female	5180_BG	2	4	3	3	6	18
zyp1_hei10_female	5180_BH	5	4	3	0	3	15
zyp1_hei10_female	5180_BI	4	5	5	0	4	18
zyp1_hei10_female	5180_BJ	4	2	4	3	4	17
zyp1_hei10_female	5180_BK	5	2	6	2	1	16
zyp1_hei10_female	5180_BL	11	5	5	0	4	25
zyp1_hei10_female	5180_BM	6	4	3	1	2	16
zyp1_hei10_female	5180_BN	2	4	4	3	9	22
zyp1_hei10_female	5180_BO	10	7	2	0	6	25
zyp1_hei10_female	5180_BP	1	3	1	1	5	11
zyp1_hei10_female	5180_BQ	2	2	4	3	8	19
zyp1_hei10_female	5180_BR	4	2	4	2	6	18
zyp1_hei10_female	5180_BS	4	3	4	0	4	15
zyp1_hei10_female	5180_BT	7	3	5	1	2	18
zyp1_hei10_female	5180_BU	6	1	3	3	5	18
zyp1_hei10_female	5180_BV	1	3	2	5	9	20
zyp1_hei10_female	5180_BW	9	5	6	7	9	36
zyp1_hei10_female	5180_BX	7	3	6	1	4	21
zyp1_hei10_female	5180_BY	5	3	8	1	3	20
zyp1_hei10_female	5180_BZ	7	7	12	4	11	41
zyp1_hei10_female	5180_C	5	4	4	1	6	20
zyp1_hei10_female	5180_CA	5	3	5	4	4	21
zyp1_hei10_female	5180_CB	6	2	1	0	3	12
zyp1_hei10_female	5180_CC	0	1	5	2	4	12
zyp1_hei10_female	5180_CD	8	2	6	1	4	21
zyp1_hei10_female	5180_CE	8	1	4	2	9	24
zyp1_hei10_female	5180_CF	3	2	4	1	5	15
zyp1_hei10_female	5180_CG	8	3	6	3	4	24
zyp1_hei10_female	5180_CH	8	6	5	3	5	27
zyp1_hei10_female	5180_CI	7	3	5	1	3	19
zyp1_hei10_female	5180_CJ	7	4	3	1	12	27
zyp1_hei10_female	5180_CK	1	4	1	1	4	11
zyp1_hei10_female	5180_CL	5	4	2	0	1	12
zyp1_hei10_female	5180_CM	2	0	4	2	1	9
zyp1_hei10_female	5180_CN	8	6	7	5	8	34
zyp1_hei10_female	5180_CO	5	3	5	0	4	17
zyp1_hei10_female	5180_CP	5	3	3	2	5	18
zyp1_hei10_female	5180_CQ	1	3	3	3	4	14
zyp1_hei10_female	5180_D	5	3	4	0	3	15
zyp1_hei10_female	5180_E	4	3	6	0	5	18
zyp1_hei10_female	5180_F	2	5	4	1	2	14
zyp1_hei10_female	5180_G	6	6	2	1	5	20
zyp1_hei10_female	5180_H	4	3	4	2	3	16
zyp1_hei10_female	5180_I	8	2	6	2	5	23
zyp1_hei10_female	5180_J	5	2	2	1	2	12
zyp1_hei10_female	5180_K	5	3	3	1	8	20
zyp1_hei10_female	5180_L	5	1	3	1	2	12
zyp1_hei10_female	5180_M	5	0	2	1	4	12
zyp1_hei10_female	5180_N	9	3	4	2	6	24
zyp1_hei10_female	5180_O	3	5	4	3	3	18
zyp1_hei10_female	5180_P	7	2	4	2	6	21
zyp1_hei10_female	5180_Q	7	3	3	2	6	21
zyp1_hei10_female	5180_R	6	2	3	1	3	15
zyp1_hei10_female	5180_S	4	2	5	2	4	17
zyp1_hei10_female	5180_T	5	8	6	0	5	24
zyp1_hei10_female	5180_U	3	1	7	4	6	21
zyp1_hei10_female	5180_V	10	3	5	3	2	23
zyp1_hei10_female	5180_W	5	0	3	0	1	9
zyp1_hei10_female	5180_X	0	3	8	3	8	22
zyp1_hei10_female	5180_Y	1	5	2	1	4	13
zyp1_hei10_female	5180_Z	5	1	1	1	4	12
zyp1_hei10_female	5181_A	12	3	6	0	4	25
zyp1_hei10_female	5181_AA	11	8	3	3	5	30
zyp1_hei10_female	5181_AB	7	4	2	1	10	24
zyp1_hei10_female	5181_AC	2	2	3	3	3	13
zyp1_hei10_female	5181_AD	4	3	1	2	0	10
zyp1_hei10_female	5181_AE	7	1	1	1	3	13
zyp1_hei10_female	5181_AF	5	5	2	6	6	24
zyp1_hei10_female	5181_AG	7	6	5	2	6	26
zyp1_hei10_female	5181_AH	4	4	2	0	4	14
zyp1_hei10_female	5181_AI	8	0	3	2	6	19
zyp1_hei10_female	5181_AJ	2	2	5	3	7	19
zyp1_hei10_female	5181_AK	4	4	4	0	2	14
zyp1_hei10_female	5181_AL	7	2	4	1	6	20
zyp1_hei10_female	5181_AM	5	5	2	2	6	20
zyp1_hei10_female	5181_AN	6	2	6	1	1	16
zyp1_hei10_female	5181_AO	5	5	3	1	2	16
zyp1_hei10_female	5181_AP	10	3	7	3	3	26
zyp1_hei10_female	5181_AQ	7	2	2	5	3	19
zyp1_hei10_female	5181_AR	4	3	5	2	4	18
zyp1_hei10_female	5181_AS	6	7	3	4	7	27
zyp1_hei10_female	5181_AT	2	0	1	0	3	6
zyp1_hei10_female	5181_AU	4	3	1	3	5	16
zyp1_hei10_female	5181_AV	6	3	4	2	8	23
zyp1_hei10_female	5181_B	3	1	4	2	8	18
zyp1_hei10_female	5181_C	7	5	6	7	6	31
zyp1_hei10_female	5181_D	2	1	5	1	7	16
zyp1_hei10_female	5181_E	8	2	4	4	9	27
zyp1_hei10_female	5181_F	6	1	4	2	4	17
zyp1_hei10_female	5181_H	5	1	2	3	2	13
zyp1_hei10_female	5181_I	6	4	3	3	4	20
zyp1_hei10_female	5181_J	3	3	3	3	5	17
zyp1_hei10_female	5181_K	5	4	6	0	7	22
zyp1_hei10_female	5181_L	7	2	3	3	3	18
zyp1_hei10_female	5181_M	5	2	4	1	4	16
zyp1_hei10_female	5181_N	7	2	3	2	5	19
zyp1_hei10_female	5181_O	5	4	5	7	6	27
zyp1_hei10_female	5181_P	2	5	1	3	2	13
zyp1_hei10_female	5181_Q	3	2	2	1	6	14
zyp1_hei10_female	5181_R	9	1	5	5	6	26
zyp1_hei10_female	5181_S	4	4	6	2	8	24
zyp1_hei10_female	5181_T	8	2	8	2	2	22
zyp1_hei10_female	5181_U	2	2	3	0	6	13
zyp1_hei10_female	5181_V	3	2	4	1	3	13
zyp1_hei10_female	5181_W	4	1	4	0	3	12
zyp1_hei10_female	5181_X	2	5	3	3	7	20
zyp1_hei10_female	5181_Y	10	3	11	3	7	34
zyp1_hei10_female	5181_Z	8	2	6	2	5	23
zyp1_hei10_male	5181_AW	3	3	3	0	7	16
zyp1_hei10_male	5181_AX	4	4	2	2	4	16
zyp1_hei10_male	5181_AY	0	3	5	2	2	12
zyp1_hei10_male	5181_AZ	2	1	4	3	3	13
zyp1_hei10_male	5181_BA	6	3	0	1	5	15
zyp1_hei10_male	5181_BB	3	2	3	3	4	15
zyp1_hei10_male	5181_BC	3	3	2	3	1	12
zyp1_hei10_male	5181_BD	1	3	4	0	5	13
zyp1_hei10_male	5181_BF	2	3	5	1	3	14
zyp1_hei10_male	5181_BG	2	2	3	1	6	14
zyp1_hei10_male	5181_BH	2	2	5	4	2	15
zyp1_hei10_male	5181_BI	5	5	4	0	6	20
zyp1_hei10_male	5181_BJ	8	2	1	0	5	16
zyp1_hei10_male	5181_BK	1	4	1	1	2	9
zyp1_hei10_male	5181_BL	2	2	3	1	6	14
zyp1_hei10_male	5181_BM	3	5	2	2	4	16
zyp1_hei10_male	5181_BN	6	0	2	1	4	13
zyp1_hei10_male	5181_BO	6	4	3	3	4	20
zyp1_hei10_male	5181_BP	0	4	1	0	5	10
zyp1_hei10_male	5181_BQ	2	6	4	0	7	19
zyp1_hei10_male	5181_BR	7	5	3	2	7	24
zyp1_hei10_male	5181_BS	1	1	1	2	1	6
zyp1_hei10_male	5181_BT	3	2	3	1	7	16
zyp1_hei10_male	5181_BU	4	4	2	0	2	12
zyp1_hei10_male	5181_BV	4	4	6	3	5	22
zyp1_hei10_male	5181_BW	9	2	2	2	2	17
zyp1_hei10_male	5181_BX	1	1	3	1	3	9
zyp1_hei10_male	5181_BY	1	3	1	1	7	13
zyp1_hei10_male	5181_BZ	4	5	4	1	4	18
zyp1_hei10_male	5181_CA	11	4	2	3	9	29
zyp1_hei10_male	5181_CB	3	4	0	2	4	13
zyp1_hei10_male	5181_CC	4	3	1	0	3	11
zyp1_hei10_male	5181_CD	1	2	0	0	6	9
zyp1_hei10_male	5181_CE	6	3	3	1	3	16
zyp1_hei10_male	5181_CF	7	5	4	0	5	21
zyp1_hei10_male	5181_CG	1	2	3	0	3	9
zyp1_hei10_male	5181_CH	5	5	2	0	5	17
zyp1_hei10_male	5181_CI	7	4	2	1	5	19
zyp1_hei10_male	5181_CJ	2	3	2	0	5	12
zyp1_hei10_male	5181_CK	3	5	3	4	5	20
zyp1_hei10_male	5181_CL	3	2	5	0	5	15
zyp1_hei10_male	5181_CM	7	2	2	0	2	13
zyp1_hei10_male	5181_CN	1	1	1	0	2	5
zyp1_hei10_male	5181_CO	4	5	4	2	4	19
zyp1_hei10_male	5181_CP	8	0	9	1	0	18
zyp1_hei10_male	5181_CQ	6	4	5	5	5	25
zyp1_hei10_male	5182_A	6	2	1	4	6	19
zyp1_hei10_male	5182_AA	8	4	3	2	6	23
zyp1_hei10_male	5182_AB	3	1	2	0	8	14
zyp1_hei10_male	5182_AC	3	4	3	1	2	13
zyp1_hei10_male	5182_AD	5	6	2	3	2	18
zyp1_hei10_male	5182_AE	4	3	3	4	3	17
zyp1_hei10_male	5182_AF	2	3	2	1	1	9
zyp1_hei10_male	5182_AG	6	2	0	1	1	10
zyp1_hei10_male	5182_AH	1	3	1	0	3	8
zyp1_hei10_male	5182_AI	4	1	1	6	1	13
zyp1_hei10_male	5182_AJ	4	2	2	1	4	13
zyp1_hei10_male	5182_AK	6	2	6	0	5	19
zyp1_hei10_male	5182_AL	6	4	3	1	3	17
zyp1_hei10_male	5182_AM	6	4	3	1	4	18
zyp1_hei10_male	5182_AN	5	3	4	3	3	18
zyp1_hei10_male	5182_AO	8	0	2	2	4	16
zyp1_hei10_male	5182_AP	6	3	3	1	3	16
zyp1_hei10_male	5182_AQ	2	4	0	0	6	12
zyp1_hei10_male	5182_AR	1	3	1	5	3	13
zyp1_hei10_male	5182_AS	5	1	0	1	4	11
zyp1_hei10_male	5182_AT	5	1	4	2	6	18
zyp1_hei10_male	5182_AU	5	1	0	1	2	9
zyp1_hei10_male	5182_AV	3	6	3	3	2	17
zyp1_hei10_male	5182_AW	4	3	3	2	4	16
zyp1_hei10_male	5182_AX	8	1	2	0	3	14
zyp1_hei10_male	5182_AY	4	3	3	3	3	16
zyp1_hei10_male	5182_AZ	2	3	5	0	4	14
zyp1_hei10_male	5182_B	4	1	3	0	2	10
zyp1_hei10_male	5182_BA	3	6	2	1	4	16
zyp1_hei10_male	5182_BB	4	0	1	0	5	10
zyp1_hei10_male	5182_BC	7	1	2	2	4	16
zyp1_hei10_male	5182_BD	2	3	3	1	5	14
zyp1_hei10_male	5182_BE	5	3	4	2	3	17
zyp1_hei10_male	5182_BF	3	1	1	0	0	5
zyp1_hei10_male	5182_BG	0	3	3	0	2	8
zyp1_hei10_male	5182_BH	2	3	2	4	4	15
zyp1_hei10_male	5182_BI	7	3	3	0	2	15
zyp1_hei10_male	5182_BJ	1	1	1	0	1	4
zyp1_hei10_male	5182_BK	4	3	4	1	3	15
zyp1_hei10_male	5182_BL	2	4	1	2	8	17
zyp1_hei10_male	5182_BM	4	2	4	0	5	15
zyp1_hei10_male	5182_BN	2	2	2	0	0	6
zyp1_hei10_male	5182_BO	5	2	4	3	2	16
zyp1_hei10_male	5182_BP	4	6	3	1	3	17
zyp1_hei10_male	5182_BQ	3	4	3	1	1	12
zyp1_hei10_male	5182_BR	1	0	4	0	6	11
zyp1_hei10_male	5182_BS	4	1	3	1	5	14
zyp1_hei10_male	5182_BT	4	4	4	0	5	17
zyp1_hei10_male	5182_BU	4	6	6	0	6	22
zyp1_hei10_male	5182_BV	5	2	6	0	5	18
zyp1_hei10_male	5182_BW	5	6	4	0	2	17
zyp1_hei10_male	5182_BX	3	3	2	0	3	11
zyp1_hei10_male	5182_BY	4	6	3	2	0	15
zyp1_hei10_male	5182_BZ	5	4	1	2	4	16
zyp1_hei10_male	5182_C	5	6	2	2	4	19
zyp1_hei10_male	5182_CA	9	4	6	0	5	24
zyp1_hei10_male	5182_CB	7	3	3	0	2	15
zyp1_hei10_male	5182_CC	2	4	2	2	4	14
zyp1_hei10_male	5182_CD	4	2	1	0	9	16
zyp1_hei10_male	5182_CE	1	2	3	1	3	10
zyp1_hei10_male	5182_CF	5	1	2	3	0	11
zyp1_hei10_male	5182_CG	1	3	1	1	2	8
zyp1_hei10_male	5182_CH	4	3	5	1	2	15
zyp1_hei10_male	5182_CI	2	3	1	1	5	12
zyp1_hei10_male	5182_CJ	3	2	2	0	1	8
zyp1_hei10_male	5182_CN	4	5	4	2	6	21
zyp1_hei10_male	5182_CO	7	2	1	2	4	16
zyp1_hei10_male	5182_CP	6	5	4	2	4	21
zyp1_hei10_male	5182_CQ	2	5	6	0	3	16
zyp1_hei10_male	5182_D	6	2	6	1	3	18
zyp1_hei10_male	5182_E	3	3	2	3	4	15
zyp1_hei10_male	5182_F	2	2	2	0	4	10
zyp1_hei10_male	5182_G	9	6	2	0	3	20
zyp1_hei10_male	5182_H	6	6	5	0	3	20
zyp1_hei10_male	5182_I	2	3	3	1	4	13
zyp1_hei10_male	5182_J	5	2	2	1	5	15
zyp1_hei10_male	5182_K	4	1	2	0	7	14
zyp1_hei10_male	5182_L	4	4	2	1	2	13
zyp1_hei10_male	5182_M	2	4	4	3	7	20
zyp1_hei10_male	5182_N	6	5	2	2	2	17
zyp1_hei10_male	5182_O	8	1	3	2	4	18
zyp1_hei10_male	5182_P	6	4	3	1	2	16
zyp1_hei10_male	5182_Q	2	2	1	3	0	8
zyp1_hei10_male	5182_R	2	0	1	0	2	5
zyp1_hei10_male	5182_S	5	2	0	1	1	9
zyp1_hei10_male	5182_T	5	2	4	0	3	14
zyp1_hei10_male	5182_U	4	1	3	0	3	11
zyp1_hei10_male	5182_V	3	3	4	1	4	15
zyp1_hei10_male	5182_W	9	4	2	2	6	23
zyp1_hei10_male	5182_X	2	5	2	0	4	13
zyp1_hei10_male	5182_Y	3	2	2	2	4	13
zyp1_hei10_male	5182_Z	3	2	5	0	3	13

## Sheet: Figure 1E
chr	group	Sample Number	Mean CO num	90% CI	chr_len (bp)
Chr1	wt_female	260	0.757692	0.0730124	30427671
Chr1	wt_male	167	1.17964	0.101609	30427671
Chr1	hei10_female	144	1.57639	0.147369	30427671
Chr1	hei10_male	141	2.53901	0.168753	30427671
Chr1	zyp1_female	272	1.9375	0.146398	30427671
Chr1	zyp1_male	225	1.64444	0.132747	30427671
Chr1	zyp1_hei10_female	142	5.40141	0.370422	30427671
Chr1	zyp1_hei10_male	138	4.02899	0.314967	30427671
Chr2	wt_female	260	0.561539	0.0561871	19698289
Chr2	wt_male	167	0.790419	0.0940711	19698289
Chr2	hei10_female	144	1.22917	0.13126	19698289
Chr2	hei10_male	141	1.71631	0.143689	19698289
Chr2	zyp1_female	272	1.08456	0.102638	19698289
Chr2	zyp1_male	225	1.30667	0.112505	19698289
Chr2	zyp1_hei10_female	142	3.02817	0.231642	19698289
Chr2	zyp1_hei10_male	138	2.97826	0.221079	19698289
Chr3	wt_female	260	0.553846	0.0604312	23459830
Chr3	wt_male	167	0.97006	0.107389	23459830
Chr3	hei10_female	144	1.24306	0.129758	23459830
Chr3	hei10_male	141	1.8156	0.162962	23459830
Chr3	zyp1_female	272	1.42279	0.112157	23459830
Chr3	zyp1_male	225	1.32444	0.110924	23459830
Chr3	zyp1_hei10_female	142	4.11972	0.27516	23459830
Chr3	zyp1_hei10_male	138	2.72464	0.222583	23459830
Chr4	wt_female	260	0.576923	0.0552598	18585056
Chr4	wt_male	167	0.694611	0.0803559	18585056
Chr4	hei10_female	144	0.763889	0.0893461	18585056
Chr4	hei10_male	141	1.26241	0.131916	18585056
Chr4	zyp1_female	272	0.827206	0.0857313	18585056
Chr4	zyp1_male	225	1.10222	0.105762	18585056
Chr4	zyp1_hei10_female	142	2.02817	0.216992	18585056
Chr4	zyp1_hei10_male	138	1.24638	0.182508	18585056
Chr5	wt_female	260	0.611538	0.0622517	26975502
Chr5	wt_male	167	1.11976	0.10112	26975502
Chr5	hei10_female	144	1.51389	0.122083	26975502
Chr5	hei10_male	141	2.59574	0.169951	26975502
Chr5	zyp1_female	272	1.83456	0.141209	26975502
Chr5	zyp1_male	225	1.71556	0.141861	26975502
Chr5	zyp1_hei10_female	142	5	0.35646	26975502
Chr5	zyp1_hei10_male	138	3.72464	0.269189	26975502
