# Supplementary material for: Joint control of meiotic crossover patterning by the synaptonemal complex and HEI10 dosage
Source: Nat Commun. 2022 Oct 12;13:5999. doi: 10.1038/s41467-022-33472-w (PMC9556546; doi:10.1038/s41467-022-33472-w)
Supplement: Supplementary file 7 — Source Data [file 41467_2022_33472_MOESM7_ESM.zip › Figure 2.xlsx]

## Sheet: Figure 2A female
chr	win_id	start	stop	co_num	co_cm	sample_num	class
Chr1	1	1	1000000	4	1.54	260	Female_WT
Chr1	2	50001	1050000	4	1.54	260	Female_WT
Chr1	3	100001	1100000	4	1.54	260	Female_WT
Chr1	4	150001	1150000	4	1.54	260	Female_WT
Chr1	5	200001	1200000	4	1.54	260	Female_WT
Chr1	6	250001	1250000	4	1.54	260	Female_WT
Chr1	7	300001	1300000	4	1.54	260	Female_WT
Chr1	8	350001	1350000	4	1.54	260	Female_WT
Chr1	9	400001	1400000	4	1.54	260	Female_WT
Chr1	10	450001	1450000	4	1.54	260	Female_WT
Chr1	11	500001	1500000	3	1.15	260	Female_WT
Chr1	12	550001	1550000	4	1.54	260	Female_WT
Chr1	13	600001	1600000	5	1.92	260	Female_WT
Chr1	14	650001	1650000	5	1.92	260	Female_WT
Chr1	15	700001	1700000	5	1.92	260	Female_WT
Chr1	16	750001	1750000	5	1.92	260	Female_WT
Chr1	17	800001	1800000	6	2.31	260	Female_WT
Chr1	18	850001	1850000	5	1.92	260	Female_WT
Chr1	19	900001	1900000	6	2.31	260	Female_WT
Chr1	20	950001	1950000	6	2.31	260	Female_WT
Chr1	21	1000001	2000000	6	2.31	260	Female_WT
Chr1	22	1050001	2050000	6	2.31	260	Female_WT
Chr1	23	1100001	2100000	6	2.31	260	Female_WT
Chr1	24	1150001	2150000	6	2.31	260	Female_WT
Chr1	25	1200001	2200000	5	1.92	260	Female_WT
Chr1	26	1250001	2250000	5	1.92	260	Female_WT
Chr1	27	1300001	2300000	5	1.92	260	Female_WT
Chr1	28	1350001	2350000	5	1.92	260	Female_WT
Chr1	29	1400001	2400000	5	1.92	260	Female_WT
Chr1	30	1450001	2450000	5	1.92	260	Female_WT
Chr1	31	1500001	2500000	5	1.92	260	Female_WT
Chr1	32	1550001	2550000	4	1.54	260	Female_WT
Chr1	33	1600001	2600000	3	1.15	260	Female_WT
Chr1	34	1650001	2650000	2	0.77	260	Female_WT
Chr1	35	1700001	2700000	2	0.77	260	Female_WT
Chr1	36	1750001	2750000	2	0.77	260	Female_WT
Chr1	37	1800001	2800000	1	0.38	260	Female_WT
Chr1	38	1850001	2850000	1	0.38	260	Female_WT
Chr1	39	1900001	2900000	0	0	260	Female_WT
Chr1	40	1950001	2950000	0	0	260	Female_WT
Chr1	41	2000001	3000000	0	0	260	Female_WT
Chr1	42	2050001	3050000	1	0.38	260	Female_WT
Chr1	43	2100001	3100000	1	0.38	260	Female_WT
Chr1	44	2150001	3150000	1	0.38	260	Female_WT
Chr1	45	2200001	3200000	1	0.38	260	Female_WT
Chr1	46	2250001	3250000	1	0.38	260	Female_WT
Chr1	47	2300001	3300000	1	0.38	260	Female_WT
Chr1	48	2350001	3350000	1	0.38	260	Female_WT
Chr1	49	2400001	3400000	1	0.38	260	Female_WT
Chr1	50	2450001	3450000	1	0.38	260	Female_WT
Chr1	51	2500001	3500000	2	0.77	260	Female_WT
Chr1	52	2550001	3550000	2	0.77	260	Female_WT
Chr1	53	2600001	3600000	3	1.15	260	Female_WT
Chr1	54	2650001	3650000	3	1.15	260	Female_WT
Chr1	55	2700001	3700000	3	1.15	260	Female_WT
Chr1	56	2750001	3750000	3	1.15	260	Female_WT
Chr1	57	2800001	3800000	3	1.15	260	Female_WT
Chr1	58	2850001	3850000	3	1.15	260	Female_WT
Chr1	59	2900001	3900000	5	1.92	260	Female_WT
Chr1	60	2950001	3950000	5	1.92	260	Female_WT
Chr1	61	3000001	4000000	5	1.92	260	Female_WT
Chr1	62	3050001	4050000	5	1.92	260	Female_WT
Chr1	63	3100001	4100000	5	1.92	260	Female_WT
Chr1	64	3150001	4150000	5	1.92	260	Female_WT
Chr1	65	3200001	4200000	5	1.92	260	Female_WT
Chr1	66	3250001	4250000	5	1.92	260	Female_WT
Chr1	67	3300001	4300000	6	2.31	260	Female_WT
Chr1	68	3350001	4350000	6	2.31	260	Female_WT
Chr1	69	3400001	4400000	7	2.69	260	Female_WT
Chr1	70	3450001	4450000	8	3.08	260	Female_WT
Chr1	71	3500001	4500000	7	2.69	260	Female_WT
Chr1	72	3550001	4550000	8	3.08	260	Female_WT
Chr1	73	3600001	4600000	7	2.69	260	Female_WT
Chr1	74	3650001	4650000	7	2.69	260	Female_WT
Chr1	75	3700001	4700000	7	2.69	260	Female_WT
Chr1	76	3750001	4750000	8	3.08	260	Female_WT
Chr1	77	3800001	4800000	9	3.46	260	Female_WT
Chr1	78	3850001	4850000	10	3.85	260	Female_WT
Chr1	79	3900001	4900000	8	3.08	260	Female_WT
Chr1	80	3950001	4950000	8	3.08	260	Female_WT
Chr1	81	4000001	5000000	9	3.46	260	Female_WT
Chr1	82	4050001	5050000	8	3.08	260	Female_WT
Chr1	83	4100001	5100000	8	3.08	260	Female_WT
Chr1	84	4150001	5150000	8	3.08	260	Female_WT
Chr1	85	4200001	5200000	8	3.08	260	Female_WT
Chr1	86	4250001	5250000	9	3.46	260	Female_WT
Chr1	87	4300001	5300000	8	3.08	260	Female_WT
Chr1	88	4350001	5350000	8	3.08	260	Female_WT
Chr1	89	4400001	5400000	8	3.08	260	Female_WT
Chr1	90	4450001	5450000	7	2.69	260	Female_WT
Chr1	91	4500001	5500000	7	2.69	260	Female_WT
Chr1	92	4550001	5550000	6	2.31	260	Female_WT
Chr1	93	4600001	5600000	6	2.31	260	Female_WT
Chr1	94	4650001	5650000	6	2.31	260	Female_WT
Chr1	95	4700001	5700000	7	2.69	260	Female_WT
Chr1	96	4750001	5750000	6	2.31	260	Female_WT
Chr1	97	4800001	5800000	5	1.92	260	Female_WT
Chr1	98	4850001	5850000	5	1.92	260	Female_WT
Chr1	99	4900001	5900000	5	1.92	260	Female_WT
Chr1	100	4950001	5950000	5	1.92	260	Female_WT
Chr1	101	5000001	6000000	5	1.92	260	Female_WT
Chr1	102	5050001	6050000	5	1.92	260	Female_WT
Chr1	103	5100001	6100000	5	1.92	260	Female_WT
Chr1	104	5150001	6150000	5	1.92	260	Female_WT
Chr1	105	5200001	6200000	5	1.92	260	Female_WT
Chr1	106	5250001	6250000	6	2.31	260	Female_WT
Chr1	107	5300001	6300000	6	2.31	260	Female_WT
Chr1	108	5350001	6350000	6	2.31	260	Female_WT
Chr1	109	5400001	6400000	5	1.92	260	Female_WT
Chr1	110	5450001	6450000	5	1.92	260	Female_WT
Chr1	111	5500001	6500000	6	2.31	260	Female_WT
Chr1	112	5550001	6550000	7	2.69	260	Female_WT
Chr1	113	5600001	6600000	7	2.69	260	Female_WT
Chr1	114	5650001	6650000	7	2.69	260	Female_WT
Chr1	115	5700001	6700000	7	2.69	260	Female_WT
Chr1	116	5750001	6750000	7	2.69	260	Female_WT
Chr1	117	5800001	6800000	7	2.69	260	Female_WT
Chr1	118	5850001	6850000	7	2.69	260	Female_WT
Chr1	119	5900001	6900000	7	2.69	260	Female_WT
Chr1	120	5950001	6950000	8	3.08	260	Female_WT
Chr1	121	6000001	7000000	7	2.69	260	Female_WT
Chr1	122	6050001	7050000	7	2.69	260	Female_WT
Chr1	123	6100001	7100000	7	2.69	260	Female_WT
Chr1	124	6150001	7150000	7	2.69	260	Female_WT
Chr1	125	6200001	7200000	7	2.69	260	Female_WT
Chr1	126	6250001	7250000	6	2.31	260	Female_WT
Chr1	127	6300001	7300000	6	2.31	260	Female_WT
Chr1	128	6350001	7350000	6	2.31	260	Female_WT
Chr1	129	6400001	7400000	6	2.31	260	Female_WT
Chr1	130	6450001	7450000	6	2.31	260	Female_WT
Chr1	131	6500001	7500000	5	1.92	260	Female_WT
Chr1	132	6550001	7550000	4	1.54	260	Female_WT
Chr1	133	6600001	7600000	4	1.54	260	Female_WT
Chr1	134	6650001	7650000	4	1.54	260	Female_WT
Chr1	135	6700001	7700000	4	1.54	260	Female_WT
Chr1	136	6750001	7750000	4	1.54	260	Female_WT
Chr1	137	6800001	7800000	4	1.54	260	Female_WT
Chr1	138	6850001	7850000	6	2.31	260	Female_WT
Chr1	139	6900001	7900000	6	2.31	260	Female_WT
Chr1	140	6950001	7950000	8	3.08	260	Female_WT
Chr1	141	7000001	8000000	9	3.46	260	Female_WT
Chr1	142	7050001	8050000	11	4.23	260	Female_WT
Chr1	143	7100001	8100000	12	4.62	260	Female_WT
Chr1	144	7150001	8150000	13	5	260	Female_WT
Chr1	145	7200001	8200000	14	5.38	260	Female_WT
Chr1	146	7250001	8250000	13	5	260	Female_WT
Chr1	147	7300001	8300000	13	5	260	Female_WT
Chr1	148	7350001	8350000	14	5.38	260	Female_WT
Chr1	149	7400001	8400000	15	5.77	260	Female_WT
Chr1	150	7450001	8450000	16	6.15	260	Female_WT
Chr1	151	7500001	8500000	16	6.15	260	Female_WT
Chr1	152	7550001	8550000	16	6.15	260	Female_WT
Chr1	153	7600001	8600000	16	6.15	260	Female_WT
Chr1	154	7650001	8650000	16	6.15	260	Female_WT
Chr1	155	7700001	8700000	16	6.15	260	Female_WT
Chr1	156	7750001	8750000	16	6.15	260	Female_WT
Chr1	157	7800001	8800000	16	6.15	260	Female_WT
Chr1	158	7850001	8850000	13	5	260	Female_WT
Chr1	159	7900001	8900000	13	5	260	Female_WT
Chr1	160	7950001	8950000	10	3.85	260	Female_WT
Chr1	161	8000001	9000000	10	3.85	260	Female_WT
Chr1	162	8050001	9050000	8	3.08	260	Female_WT
Chr1	163	8100001	9100000	8	3.08	260	Female_WT
Chr1	164	8150001	9150000	7	2.69	260	Female_WT
Chr1	165	8200001	9200000	6	2.31	260	Female_WT
Chr1	166	8250001	9250000	6	2.31	260	Female_WT
Chr1	167	8300001	9300000	6	2.31	260	Female_WT
Chr1	168	8350001	9350000	5	1.92	260	Female_WT
Chr1	169	8400001	9400000	4	1.54	260	Female_WT
Chr1	170	8450001	9450000	3	1.15	260	Female_WT
Chr1	171	8500001	9500000	5	1.92	260	Female_WT
Chr1	172	8550001	9550000	5	1.92	260	Female_WT
Chr1	173	8600001	9600000	5	1.92	260	Female_WT
Chr1	174	8650001	9650000	5	1.92	260	Female_WT
Chr1	175	8700001	9700000	4	1.54	260	Female_WT
Chr1	176	8750001	9750000	4	1.54	260	Female_WT
Chr1	177	8800001	9800000	5	1.92	260	Female_WT
Chr1	178	8850001	9850000	5	1.92	260	Female_WT
Chr1	179	8900001	9900000	5	1.92	260	Female_WT
Chr1	180	8950001	9950000	5	1.92	260	Female_WT
Chr1	181	9000001	10000000	5	1.92	260	Female_WT
Chr1	182	9050001	10050000	5	1.92	260	Female_WT
Chr1	183	9100001	10100000	4	1.54	260	Female_WT
Chr1	184	9150001	10150000	4	1.54	260	Female_WT
Chr1	185	9200001	10200000	4	1.54	260	Female_WT
Chr1	186	9250001	10250000	4	1.54	260	Female_WT
Chr1	187	9300001	10300000	6	2.31	260	Female_WT
Chr1	188	9350001	10350000	6	2.31	260	Female_WT
Chr1	189	9400001	10400000	6	2.31	260	Female_WT
Chr1	190	9450001	10450000	6	2.31	260	Female_WT
Chr1	191	9500001	10500000	5	1.92	260	Female_WT
Chr1	192	9550001	10550000	5	1.92	260	Female_WT
Chr1	193	9600001	10600000	7	2.69	260	Female_WT
Chr1	194	9650001	10650000	7	2.69	260	Female_WT
Chr1	195	9700001	10700000	7	2.69	260	Female_WT
Chr1	196	9750001	10750000	7	2.69	260	Female_WT
Chr1	197	9800001	10800000	6	2.31	260	Female_WT
Chr1	198	9850001	10850000	7	2.69	260	Female_WT
Chr1	199	9900001	10900000	8	3.08	260	Female_WT
Chr1	200	9950001	10950000	8	3.08	260	Female_WT
Chr1	201	10000001	11000000	7	2.69	260	Female_WT
Chr1	202	10050001	11050000	7	2.69	260	Female_WT
Chr1	203	10100001	11100000	7	2.69	260	Female_WT
Chr1	204	10150001	11150000	7	2.69	260	Female_WT
Chr1	205	10200001	11200000	8	3.08	260	Female_WT
Chr1	206	10250001	11250000	9	3.46	260	Female_WT
Chr1	207	10300001	11300000	8	3.08	260	Female_WT
Chr1	208	10350001	11350000	9	3.46	260	Female_WT
Chr1	209	10400001	11400000	10	3.85	260	Female_WT
Chr1	210	10450001	11450000	10	3.85	260	Female_WT
Chr1	211	10500001	11500000	12	4.62	260	Female_WT
Chr1	212	10550001	11550000	12	4.62	260	Female_WT
Chr1	213	10600001	11600000	10	3.85	260	Female_WT
Chr1	214	10650001	11650000	10	3.85	260	Female_WT
Chr1	215	10700001	11700000	10	3.85	260	Female_WT
Chr1	216	10750001	11750000	10	3.85	260	Female_WT
Chr1	217	10800001	11800000	11	4.23	260	Female_WT
Chr1	218	10850001	11850000	10	3.85	260	Female_WT
Chr1	219	10900001	11900000	10	3.85	260	Female_WT
Chr1	220	10950001	11950000	10	3.85	260	Female_WT
Chr1	221	11000001	12000000	11	4.23	260	Female_WT
Chr1	222	11050001	12050000	11	4.23	260	Female_WT
Chr1	223	11100001	12100000	11	4.23	260	Female_WT
Chr1	224	11150001	12150000	11	4.23	260	Female_WT
Chr1	225	11200001	12200000	11	4.23	260	Female_WT
Chr1	226	11250001	12250000	10	3.85	260	Female_WT
Chr1	227	11300001	12300000	9	3.46	260	Female_WT
Chr1	228	11350001	12350000	8	3.08	260	Female_WT
Chr1	229	11400001	12400000	7	2.69	260	Female_WT
Chr1	230	11450001	12450000	7	2.69	260	Female_WT
Chr1	231	11500001	12500000	5	1.92	260	Female_WT
Chr1	232	11550001	12550000	5	1.92	260	Female_WT
Chr1	233	11600001	12600000	5	1.92	260	Female_WT
Chr1	234	11650001	12650000	5	1.92	260	Female_WT
Chr1	235	11700001	12700000	5	1.92	260	Female_WT
Chr1	236	11750001	12750000	5	1.92	260	Female_WT
Chr1	237	11800001	12800000	4	1.54	260	Female_WT
Chr1	238	11850001	12850000	4	1.54	260	Female_WT
Chr1	239	11900001	12900000	3	1.15	260	Female_WT
Chr1	240	11950001	12950000	3	1.15	260	Female_WT
Chr1	241	12000001	13000000	2	0.77	260	Female_WT
Chr1	242	12050001	13050000	2	0.77	260	Female_WT
Chr1	243	12100001	13100000	4	1.54	260	Female_WT
Chr1	244	12150001	13150000	8	3.08	260	Female_WT
Chr1	245	12200001	13200000	8	3.08	260	Female_WT
Chr1	246	12250001	13250000	8	3.08	260	Female_WT
Chr1	247	12300001	13300000	8	3.08	260	Female_WT
Chr1	248	12350001	13350000	8	3.08	260	Female_WT
Chr1	249	12400001	13400000	9	3.46	260	Female_WT
Chr1	250	12450001	13450000	10	3.85	260	Female_WT
Chr1	251	12500001	13500000	9	3.46	260	Female_WT
Chr1	252	12550001	13550000	9	3.46	260	Female_WT
Chr1	253	12600001	13600000	9	3.46	260	Female_WT
Chr1	254	12650001	13650000	9	3.46	260	Female_WT
Chr1	255	12700001	13700000	9	3.46	260	Female_WT
Chr1	256	12750001	13750000	9	3.46	260	Female_WT
Chr1	257	12800001	13800000	9	3.46	260	Female_WT
Chr1	258	12850001	13850000	9	3.46	260	Female_WT
Chr1	259	12900001	13900000	9	3.46	260	Female_WT
Chr1	260	12950001	13950000	9	3.46	260	Female_WT
Chr1	261	13000001	14000000	9	3.46	260	Female_WT
Chr1	262	13050001	14050000	9	3.46	260	Female_WT
Chr1	263	13100001	14100000	7	2.69	260	Female_WT
Chr1	264	13150001	14150000	4	1.54	260	Female_WT
Chr1	265	13200001	14200000	5	1.92	260	Female_WT
Chr1	266	13250001	14250000	5	1.92	260	Female_WT
Chr1	267	13300001	14300000	5	1.92	260	Female_WT
Chr1	268	13350001	14350000	5	1.92	260	Female_WT
Chr1	269	13400001	14400000	4	1.54	260	Female_WT
Chr1	270	13450001	14450000	3	1.15	260	Female_WT
Chr1	271	13500001	14500000	3	1.15	260	Female_WT
Chr1	272	13550001	14550000	3	1.15	260	Female_WT
Chr1	273	13600001	14600000	3	1.15	260	Female_WT
Chr1	274	13650001	14650000	3	1.15	260	Female_WT
Chr1	275	13700001	14700000	3	1.15	260	Female_WT
Chr1	276	13750001	14750000	3	1.15	260	Female_WT
Chr1	277	13800001	14800000	3	1.15	260	Female_WT
Chr1	278	13850001	14850000	3	1.15	260	Female_WT
Chr1	279	13900001	14900000	3	1.15	260	Female_WT
Chr1	280	13950001	14950000	3	1.15	260	Female_WT
Chr1	281	14000001	15000000	3	1.15	260	Female_WT
Chr1	282	14050001	15050000	3	1.15	260	Female_WT
Chr1	283	14100001	15100000	3	1.15	260	Female_WT
Chr1	284	14150001	15150000	2	0.77	260	Female_WT
Chr1	285	14200001	15200000	0	0	260	Female_WT
Chr1	286	14250001	15250000	0	0	260	Female_WT
Chr1	287	14300001	15300000	0	0	260	Female_WT
Chr1	288	14350001	15350000	0	0	260	Female_WT
Chr1	289	14400001	15400000	0	0	260	Female_WT
Chr1	290	14450001	15450000	0	0	260	Female_WT
Chr1	291	14500001	15500000	0	0	260	Female_WT
Chr1	292	14550001	15550000	0	0	260	Female_WT
Chr1	293	14600001	15600000	0	0	260	Female_WT
Chr1	294	14650001	15650000	0	0	260	Female_WT
Chr1	295	14700001	15700000	0	0	260	Female_WT
Chr1	296	14750001	15750000	0	0	260	Female_WT
Chr1	297	14800001	15800000	0	0	260	Female_WT
Chr1	298	14850001	15850000	0	0	260	Female_WT
Chr1	299	14900001	15900000	0	0	260	Female_WT
Chr1	300	14950001	15950000	0	0	260	Female_WT
Chr1	301	15000001	16000000	0	0	260	Female_WT
Chr1	302	15050001	16050000	0	0	260	Female_WT
Chr1	303	15100001	16100000	0	0	260	Female_WT
Chr1	304	15150001	16150000	2	0.77	260	Female_WT
Chr1	305	15200001	16200000	2	0.77	260	Female_WT
Chr1	306	15250001	16250000	2	0.77	260	Female_WT
Chr1	307	15300001	16300000	2	0.77	260	Female_WT
Chr1	308	15350001	16350000	2	0.77	260	Female_WT
Chr1	309	15400001	16400000	3	1.15	260	Female_WT
Chr1	310	15450001	16450000	3	1.15	260	Female_WT
Chr1	311	15500001	16500000	7	2.69	260	Female_WT
Chr1	312	15550001	16550000	8	3.08	260	Female_WT
Chr1	313	15600001	16600000	9	3.46	260	Female_WT
Chr1	314	15650001	16650000	9	3.46	260	Female_WT
Chr1	315	15700001	16700000	9	3.46	260	Female_WT
Chr1	316	15750001	16750000	9	3.46	260	Female_WT
Chr1	317	15800001	16800000	12	4.62	260	Female_WT
Chr1	318	15850001	16850000	14	5.38	260	Female_WT
Chr1	319	15900001	16900000	14	5.38	260	Female_WT
Chr1	320	15950001	16950000	16	6.15	260	Female_WT
Chr1	321	16000001	17000000	16	6.15	260	Female_WT
Chr1	322	16050001	17050000	17	6.54	260	Female_WT
Chr1	323	16100001	17100000	20	7.69	260	Female_WT
Chr1	324	16150001	17150000	18	6.92	260	Female_WT
Chr1	325	16200001	17200000	19	7.31	260	Female_WT
Chr1	326	16250001	17250000	20	7.69	260	Female_WT
Chr1	327	16300001	17300000	21	8.08	260	Female_WT
Chr1	328	16350001	17350000	21	8.08	260	Female_WT
Chr1	329	16400001	17400000	22	8.46	260	Female_WT
Chr1	330	16450001	17450000	24	9.23	260	Female_WT
Chr1	331	16500001	17500000	20	7.69	260	Female_WT
Chr1	332	16550001	17550000	19	7.31	260	Female_WT
Chr1	333	16600001	17600000	18	6.92	260	Female_WT
Chr1	334	16650001	17650000	18	6.92	260	Female_WT
Chr1	335	16700001	17700000	19	7.31	260	Female_WT
Chr1	336	16750001	17750000	20	7.69	260	Female_WT
Chr1	337	16800001	17800000	17	6.54	260	Female_WT
Chr1	338	16850001	17850000	17	6.54	260	Female_WT
Chr1	339	16900001	17900000	17	6.54	260	Female_WT
Chr1	340	16950001	17950000	15	5.77	260	Female_WT
Chr1	341	17000001	18000000	15	5.77	260	Female_WT
Chr1	342	17050001	18050000	15	5.77	260	Female_WT
Chr1	343	17100001	18100000	12	4.62	260	Female_WT
Chr1	344	17150001	18150000	12	4.62	260	Female_WT
Chr1	345	17200001	18200000	11	4.23	260	Female_WT
Chr1	346	17250001	18250000	10	3.85	260	Female_WT
Chr1	347	17300001	18300000	9	3.46	260	Female_WT
Chr1	348	17350001	18350000	9	3.46	260	Female_WT
Chr1	349	17400001	18400000	7	2.69	260	Female_WT
Chr1	350	17450001	18450000	5	1.92	260	Female_WT
Chr1	351	17500001	18500000	5	1.92	260	Female_WT
Chr1	352	17550001	18550000	5	1.92	260	Female_WT
Chr1	353	17600001	18600000	7	2.69	260	Female_WT
Chr1	354	17650001	18650000	7	2.69	260	Female_WT
Chr1	355	17700001	18700000	6	2.31	260	Female_WT
Chr1	356	17750001	18750000	6	2.31	260	Female_WT
Chr1	357	17800001	18800000	7	2.69	260	Female_WT
Chr1	358	17850001	18850000	7	2.69	260	Female_WT
Chr1	359	17900001	18900000	7	2.69	260	Female_WT
Chr1	360	17950001	18950000	7	2.69	260	Female_WT
Chr1	361	18000001	19000000	7	2.69	260	Female_WT
Chr1	362	18050001	19050000	6	2.31	260	Female_WT
Chr1	363	18100001	19100000	6	2.31	260	Female_WT
Chr1	364	18150001	19150000	6	2.31	260	Female_WT
Chr1	365	18200001	19200000	7	2.69	260	Female_WT
Chr1	366	18250001	19250000	7	2.69	260	Female_WT
Chr1	367	18300001	19300000	7	2.69	260	Female_WT
Chr1	368	18350001	19350000	7	2.69	260	Female_WT
Chr1	369	18400001	19400000	7	2.69	260	Female_WT
Chr1	370	18450001	19450000	7	2.69	260	Female_WT
Chr1	371	18500001	19500000	7	2.69	260	Female_WT
Chr1	372	18550001	19550000	7	2.69	260	Female_WT
Chr1	373	18600001	19600000	6	2.31	260	Female_WT
Chr1	374	18650001	19650000	7	2.69	260	Female_WT
Chr1	375	18700001	19700000	7	2.69	260	Female_WT
Chr1	376	18750001	19750000	8	3.08	260	Female_WT
Chr1	377	18800001	19800000	7	2.69	260	Female_WT
Chr1	378	18850001	19850000	5	1.92	260	Female_WT
Chr1	379	18900001	19900000	6	2.31	260	Female_WT
Chr1	380	18950001	19950000	7	2.69	260	Female_WT
Chr1	381	19000001	20000000	7	2.69	260	Female_WT
Chr1	382	19050001	20050000	8	3.08	260	Female_WT
Chr1	383	19100001	20100000	8	3.08	260	Female_WT
Chr1	384	19150001	20150000	8	3.08	260	Female_WT
Chr1	385	19200001	20200000	7	2.69	260	Female_WT
Chr1	386	19250001	20250000	7	2.69	260	Female_WT
Chr1	387	19300001	20300000	7	2.69	260	Female_WT
Chr1	388	19350001	20350000	7	2.69	260	Female_WT
Chr1	389	19400001	20400000	7	2.69	260	Female_WT
Chr1	390	19450001	20450000	7	2.69	260	Female_WT
Chr1	391	19500001	20500000	7	2.69	260	Female_WT
Chr1	392	19550001	20550000	8	3.08	260	Female_WT
Chr1	393	19600001	20600000	7	2.69	260	Female_WT
Chr1	394	19650001	20650000	7	2.69	260	Female_WT
Chr1	395	19700001	20700000	7	2.69	260	Female_WT
Chr1	396	19750001	20750000	5	1.92	260	Female_WT
Chr1	397	19800001	20800000	5	1.92	260	Female_WT
Chr1	398	19850001	20850000	5	1.92	260	Female_WT
Chr1	399	19900001	20900000	4	1.54	260	Female_WT
Chr1	400	19950001	20950000	3	1.15	260	Female_WT
Chr1	401	20000001	21000000	4	1.54	260	Female_WT
Chr1	402	20050001	21050000	3	1.15	260	Female_WT
Chr1	403	20100001	21100000	3	1.15	260	Female_WT
Chr1	404	20150001	21150000	3	1.15	260	Female_WT
Chr1	405	20200001	21200000	3	1.15	260	Female_WT
Chr1	406	20250001	21250000	4	1.54	260	Female_WT
Chr1	407	20300001	21300000	4	1.54	260	Female_WT
Chr1	408	20350001	21350000	4	1.54	260	Female_WT
Chr1	409	20400001	21400000	4	1.54	260	Female_WT
Chr1	410	20450001	21450000	5	1.92	260	Female_WT
Chr1	411	20500001	21500000	5	1.92	260	Female_WT
Chr1	412	20550001	21550000	4	1.54	260	Female_WT
Chr1	413	20600001	21600000	4	1.54	260	Female_WT
Chr1	414	20650001	21650000	3	1.15	260	Female_WT
Chr1	415	20700001	21700000	3	1.15	260	Female_WT
Chr1	416	20750001	21750000	3	1.15	260	Female_WT
Chr1	417	20800001	21800000	3	1.15	260	Female_WT
Chr1	418	20850001	21850000	3	1.15	260	Female_WT
Chr1	419	20900001	21900000	4	1.54	260	Female_WT
Chr1	420	20950001	21950000	5	1.92	260	Female_WT
Chr1	421	21000001	22000000	5	1.92	260	Female_WT
Chr1	422	21050001	22050000	5	1.92	260	Female_WT
Chr1	423	21100001	22100000	5	1.92	260	Female_WT
Chr1	424	21150001	22150000	5	1.92	260	Female_WT
Chr1	425	21200001	22200000	5	1.92	260	Female_WT
Chr1	426	21250001	22250000	4	1.54	260	Female_WT
Chr1	427	21300001	22300000	5	1.92	260	Female_WT
Chr1	428	21350001	22350000	5	1.92	260	Female_WT
Chr1	429	21400001	22400000	5	1.92	260	Female_WT
Chr1	430	21450001	22450000	5	1.92	260	Female_WT
Chr1	431	21500001	22500000	6	2.31	260	Female_WT
Chr1	432	21550001	22550000	6	2.31	260	Female_WT
Chr1	433	21600001	22600000	6	2.31	260	Female_WT
Chr1	434	21650001	22650000	6	2.31	260	Female_WT
Chr1	435	21700001	22700000	6	2.31	260	Female_WT
Chr1	436	21750001	22750000	6	2.31	260	Female_WT
Chr1	437	21800001	22800000	6	2.31	260	Female_WT
Chr1	438	21850001	22850000	6	2.31	260	Female_WT
Chr1	439	21900001	22900000	5	1.92	260	Female_WT
Chr1	440	21950001	22950000	4	1.54	260	Female_WT
Chr1	441	22000001	23000000	5	1.92	260	Female_WT
Chr1	442	22050001	23050000	5	1.92	260	Female_WT
Chr1	443	22100001	23100000	5	1.92	260	Female_WT
Chr1	444	22150001	23150000	5	1.92	260	Female_WT
Chr1	445	22200001	23200000	5	1.92	260	Female_WT
Chr1	446	22250001	23250000	5	1.92	260	Female_WT
Chr1	447	22300001	23300000	5	1.92	260	Female_WT
Chr1	448	22350001	23350000	5	1.92	260	Female_WT
Chr1	449	22400001	23400000	5	1.92	260	Female_WT
Chr1	450	22450001	23450000	4	1.54	260	Female_WT
Chr1	451	22500001	23500000	3	1.15	260	Female_WT
Chr1	452	22550001	23550000	3	1.15	260	Female_WT
Chr1	453	22600001	23600000	3	1.15	260	Female_WT
Chr1	454	22650001	23650000	3	1.15	260	Female_WT
Chr1	455	22700001	23700000	5	1.92	260	Female_WT
Chr1	456	22750001	23750000	5	1.92	260	Female_WT
Chr1	457	22800001	23800000	5	1.92	260	Female_WT
Chr1	458	22850001	23850000	5	1.92	260	Female_WT
Chr1	459	22900001	23900000	5	1.92	260	Female_WT
Chr1	460	22950001	23950000	5	1.92	260	Female_WT
Chr1	461	23000001	24000000	3	1.15	260	Female_WT
Chr1	462	23050001	24050000	3	1.15	260	Female_WT
Chr1	463	23100001	24100000	3	1.15	260	Female_WT
Chr1	464	23150001	24150000	3	1.15	260	Female_WT
Chr1	465	23200001	24200000	3	1.15	260	Female_WT
Chr1	466	23250001	24250000	3	1.15	260	Female_WT
Chr1	467	23300001	24300000	2	0.77	260	Female_WT
Chr1	468	23350001	24350000	2	0.77	260	Female_WT
Chr1	469	23400001	24400000	2	0.77	260	Female_WT
Chr1	470	23450001	24450000	3	1.15	260	Female_WT
Chr1	471	23500001	24500000	3	1.15	260	Female_WT
Chr1	472	23550001	24550000	3	1.15	260	Female_WT
Chr1	473	23600001	24600000	3	1.15	260	Female_WT
Chr1	474	23650001	24650000	4	1.54	260	Female_WT
Chr1	475	23700001	24700000	3	1.15	260	Female_WT
Chr1	476	23750001	24750000	3	1.15	260	Female_WT
Chr1	477	23800001	24800000	3	1.15	260	Female_WT
Chr1	478	23850001	24850000	3	1.15	260	Female_WT
Chr1	479	23900001	24900000	6	2.31	260	Female_WT
Chr1	480	23950001	24950000	7	2.69	260	Female_WT
Chr1	481	24000001	25000000	9	3.46	260	Female_WT
Chr1	482	24050001	25050000	12	4.62	260	Female_WT
Chr1	483	24100001	25100000	13	5	260	Female_WT
Chr1	484	24150001	25150000	14	5.38	260	Female_WT
Chr1	485	24200001	25200000	14	5.38	260	Female_WT
Chr1	486	24250001	25250000	14	5.38	260	Female_WT
Chr1	487	24300001	25300000	14	5.38	260	Female_WT
Chr1	488	24350001	25350000	14	5.38	260	Female_WT
Chr1	489	24400001	25400000	16	6.15	260	Female_WT
Chr1	490	24450001	25450000	15	5.77	260	Female_WT
Chr1	491	24500001	25500000	15	5.77	260	Female_WT
Chr1	492	24550001	25550000	16	6.15	260	Female_WT
Chr1	493	24600001	25600000	17	6.54	260	Female_WT
Chr1	494	24650001	25650000	16	6.15	260	Female_WT
Chr1	495	24700001	25700000	16	6.15	260	Female_WT
Chr1	496	24750001	25750000	16	6.15	260	Female_WT
Chr1	497	24800001	25800000	16	6.15	260	Female_WT
Chr1	498	24850001	25850000	17	6.54	260	Female_WT
Chr1	499	24900001	25900000	14	5.38	260	Female_WT
Chr1	500	24950001	25950000	14	5.38	260	Female_WT
Chr1	501	25000001	26000000	12	4.62	260	Female_WT
Chr1	502	25050001	26050000	9	3.46	260	Female_WT
Chr1	503	25100001	26100000	8	3.08	260	Female_WT
Chr1	504	25150001	26150000	7	2.69	260	Female_WT
Chr1	505	25200001	26200000	7	2.69	260	Female_WT
Chr1	506	25250001	26250000	9	3.46	260	Female_WT
Chr1	507	25300001	26300000	9	3.46	260	Female_WT
Chr1	508	25350001	26350000	9	3.46	260	Female_WT
Chr1	509	25400001	26400000	8	3.08	260	Female_WT
Chr1	510	25450001	26450000	8	3.08	260	Female_WT
Chr1	511	25500001	26500000	9	3.46	260	Female_WT
Chr1	512	25550001	26550000	9	3.46	260	Female_WT
Chr1	513	25600001	26600000	8	3.08	260	Female_WT
Chr1	514	25650001	26650000	8	3.08	260	Female_WT
Chr1	515	25700001	26700000	8	3.08	260	Female_WT
Chr1	516	25750001	26750000	10	3.85	260	Female_WT
Chr1	517	25800001	26800000	11	4.23	260	Female_WT
Chr1	518	25850001	26850000	10	3.85	260	Female_WT
Chr1	519	25900001	26900000	10	3.85	260	Female_WT
Chr1	520	25950001	26950000	9	3.46	260	Female_WT
Chr1	521	26000001	27000000	9	3.46	260	Female_WT
Chr1	522	26050001	27050000	9	3.46	260	Female_WT
Chr1	523	26100001	27100000	9	3.46	260	Female_WT
Chr1	524	26150001	27150000	10	3.85	260	Female_WT
Chr1	525	26200001	27200000	10	3.85	260	Female_WT
Chr1	526	26250001	27250000	8	3.08	260	Female_WT
Chr1	527	26300001	27300000	8	3.08	260	Female_WT
Chr1	528	26350001	27350000	8	3.08	260	Female_WT
Chr1	529	26400001	27400000	7	2.69	260	Female_WT
Chr1	530	26450001	27450000	7	2.69	260	Female_WT
Chr1	531	26500001	27500000	6	2.31	260	Female_WT
Chr1	532	26550001	27550000	5	1.92	260	Female_WT
Chr1	533	26600001	27600000	6	2.31	260	Female_WT
Chr1	534	26650001	27650000	6	2.31	260	Female_WT
Chr1	535	26700001	27700000	5	1.92	260	Female_WT
Chr1	536	26750001	27750000	3	1.15	260	Female_WT
Chr1	537	26800001	27800000	2	0.77	260	Female_WT
Chr1	538	26850001	27850000	2	0.77	260	Female_WT
Chr1	539	26900001	27900000	2	0.77	260	Female_WT
Chr1	540	26950001	27950000	2	0.77	260	Female_WT
Chr1	541	27000001	28000000	3	1.15	260	Female_WT
Chr1	542	27050001	28050000	3	1.15	260	Female_WT
Chr1	543	27100001	28100000	3	1.15	260	Female_WT
Chr1	544	27150001	28150000	2	0.77	260	Female_WT
Chr1	545	27200001	28200000	3	1.15	260	Female_WT
Chr1	546	27250001	28250000	3	1.15	260	Female_WT
Chr1	547	27300001	28300000	3	1.15	260	Female_WT
Chr1	548	27350001	28350000	4	1.54	260	Female_WT
Chr1	549	27400001	28400000	4	1.54	260	Female_WT
Chr1	550	27450001	28450000	4	1.54	260	Female_WT
Chr1	551	27500001	28500000	4	1.54	260	Female_WT
Chr1	552	27550001	28550000	5	1.92	260	Female_WT
Chr1	553	27600001	28600000	5	1.92	260	Female_WT
Chr1	554	27650001	28650000	5	1.92	260	Female_WT
Chr1	555	27700001	28700000	5	1.92	260	Female_WT
Chr1	556	27750001	28750000	5	1.92	260	Female_WT
Chr1	557	27800001	28800000	5	1.92	260	Female_WT
Chr1	558	27850001	28850000	6	2.31	260	Female_WT
Chr1	559	27900001	28900000	7	2.69	260	Female_WT
Chr1	560	27950001	28950000	7	2.69	260	Female_WT
Chr1	561	28000001	29000000	6	2.31	260	Female_WT
Chr1	562	28050001	29050000	7	2.69	260	Female_WT
Chr1	563	28100001	29100000	7	2.69	260	Female_WT
Chr1	564	28150001	29150000	7	2.69	260	Female_WT
Chr1	565	28200001	29200000	6	2.31	260	Female_WT
Chr1	566	28250001	29250000	6	2.31	260	Female_WT
Chr1	567	28300001	29300000	6	2.31	260	Female_WT
Chr1	568	28350001	29350000	5	1.92	260	Female_WT
Chr1	569	28400001	29400000	6	2.31	260	Female_WT
Chr1	570	28450001	29450000	6	2.31	260	Female_WT
Chr1	571	28500001	29500000	6	2.31	260	Female_WT
Chr1	572	28550001	29550000	5	1.92	260	Female_WT
Chr1	573	28600001	29600000	5	1.92	260	Female_WT
Chr1	574	28650001	29650000	5	1.92	260	Female_WT
Chr1	575	28700001	29700000	5	1.92	260	Female_WT
Chr1	576	28750001	29750000	6	2.31	260	Female_WT
Chr1	577	28800001	29800000	6	2.31	260	Female_WT
Chr1	578	28850001	29850000	5	1.92	260	Female_WT
Chr1	579	28900001	29900000	4	1.54	260	Female_WT
Chr1	580	28950001	29950000	4	1.54	260	Female_WT
Chr1	581	29000001	30000000	4	1.54	260	Female_WT
Chr1	582	29050001	30050000	3	1.15	260	Female_WT
Chr1	583	29100001	30100000	3	1.15	260	Female_WT
Chr1	584	29150001	30150000	3	1.15	260	Female_WT
Chr1	585	29200001	30200000	3	1.15	260	Female_WT
Chr1	586	29250001	30250000	3	1.15	260	Female_WT
Chr1	587	29300001	30300000	3	1.15	260	Female_WT
Chr1	588	29350001	30350000	3	1.15	260	Female_WT
Chr1	589	29400001	30400000	2	0.77	260	Female_WT
Chr1	590	29450001	30427671	2	0.77	260	Female_WT
Chr1	1	1	1000000	13	4.78	272	Female_ZYP1
Chr1	2	50001	1050000	13	4.78	272	Female_ZYP1
Chr1	3	100001	1100000	13	4.78	272	Female_ZYP1
Chr1	4	150001	1150000	12	4.41	272	Female_ZYP1
Chr1	5	200001	1200000	10	3.68	272	Female_ZYP1
Chr1	6	250001	1250000	8	2.94	272	Female_ZYP1
Chr1	7	300001	1300000	9	3.31	272	Female_ZYP1
Chr1	8	350001	1350000	9	3.31	272	Female_ZYP1
Chr1	9	400001	1400000	9	3.31	272	Female_ZYP1
Chr1	10	450001	1450000	14	5.15	272	Female_ZYP1
Chr1	11	500001	1500000	14	5.15	272	Female_ZYP1
Chr1	12	550001	1550000	18	6.62	272	Female_ZYP1
Chr1	13	600001	1600000	20	7.35	272	Female_ZYP1
Chr1	14	650001	1650000	21	7.72	272	Female_ZYP1
Chr1	15	700001	1700000	21	7.72	272	Female_ZYP1
Chr1	16	750001	1750000	21	7.72	272	Female_ZYP1
Chr1	17	800001	1800000	22	8.09	272	Female_ZYP1
Chr1	18	850001	1850000	22	8.09	272	Female_ZYP1
Chr1	19	900001	1900000	25	9.19	272	Female_ZYP1
Chr1	20	950001	1950000	25	9.19	272	Female_ZYP1
Chr1	21	1000001	2000000	25	9.19	272	Female_ZYP1
Chr1	22	1050001	2050000	25	9.19	272	Female_ZYP1
Chr1	23	1100001	2100000	26	9.56	272	Female_ZYP1
Chr1	24	1150001	2150000	26	9.56	272	Female_ZYP1
Chr1	25	1200001	2200000	24	8.82	272	Female_ZYP1
Chr1	26	1250001	2250000	31	11.4	272	Female_ZYP1
Chr1	27	1300001	2300000	31	11.4	272	Female_ZYP1
Chr1	28	1350001	2350000	32	11.76	272	Female_ZYP1
Chr1	29	1400001	2400000	34	12.5	272	Female_ZYP1
Chr1	30	1450001	2450000	31	11.4	272	Female_ZYP1
Chr1	31	1500001	2500000	32	11.76	272	Female_ZYP1
Chr1	32	1550001	2550000	27	9.93	272	Female_ZYP1
Chr1	33	1600001	2600000	25	9.19	272	Female_ZYP1
Chr1	34	1650001	2650000	24	8.82	272	Female_ZYP1
Chr1	35	1700001	2700000	24	8.82	272	Female_ZYP1
Chr1	36	1750001	2750000	24	8.82	272	Female_ZYP1
Chr1	37	1800001	2800000	23	8.46	272	Female_ZYP1
Chr1	38	1850001	2850000	24	8.82	272	Female_ZYP1
Chr1	39	1900001	2900000	23	8.46	272	Female_ZYP1
Chr1	40	1950001	2950000	23	8.46	272	Female_ZYP1
Chr1	41	2000001	3000000	26	9.56	272	Female_ZYP1
Chr1	42	2050001	3050000	26	9.56	272	Female_ZYP1
Chr1	43	2100001	3100000	25	9.19	272	Female_ZYP1
Chr1	44	2150001	3150000	24	8.82	272	Female_ZYP1
Chr1	45	2200001	3200000	24	8.82	272	Female_ZYP1
Chr1	46	2250001	3250000	17	6.25	272	Female_ZYP1
Chr1	47	2300001	3300000	16	5.88	272	Female_ZYP1
Chr1	48	2350001	3350000	16	5.88	272	Female_ZYP1
Chr1	49	2400001	3400000	15	5.51	272	Female_ZYP1
Chr1	50	2450001	3450000	14	5.15	272	Female_ZYP1
Chr1	51	2500001	3500000	13	4.78	272	Female_ZYP1
Chr1	52	2550001	3550000	13	4.78	272	Female_ZYP1
Chr1	53	2600001	3600000	14	5.15	272	Female_ZYP1
Chr1	54	2650001	3650000	14	5.15	272	Female_ZYP1
Chr1	55	2700001	3700000	13	4.78	272	Female_ZYP1
Chr1	56	2750001	3750000	14	5.15	272	Female_ZYP1
Chr1	57	2800001	3800000	14	5.15	272	Female_ZYP1
Chr1	58	2850001	3850000	14	5.15	272	Female_ZYP1
Chr1	59	2900001	3900000	14	5.15	272	Female_ZYP1
Chr1	60	2950001	3950000	15	5.51	272	Female_ZYP1
Chr1	61	3000001	4000000	11	4.04	272	Female_ZYP1
Chr1	62	3050001	4050000	11	4.04	272	Female_ZYP1
Chr1	63	3100001	4100000	13	4.78	272	Female_ZYP1
Chr1	64	3150001	4150000	13	4.78	272	Female_ZYP1
Chr1	65	3200001	4200000	14	5.15	272	Female_ZYP1
Chr1	66	3250001	4250000	15	5.51	272	Female_ZYP1
Chr1	67	3300001	4300000	18	6.62	272	Female_ZYP1
Chr1	68	3350001	4350000	18	6.62	272	Female_ZYP1
Chr1	69	3400001	4400000	17	6.25	272	Female_ZYP1
Chr1	70	3450001	4450000	17	6.25	272	Female_ZYP1
Chr1	71	3500001	4500000	18	6.62	272	Female_ZYP1
Chr1	72	3550001	4550000	21	7.72	272	Female_ZYP1
Chr1	73	3600001	4600000	23	8.46	272	Female_ZYP1
Chr1	74	3650001	4650000	24	8.82	272	Female_ZYP1
Chr1	75	3700001	4700000	25	9.19	272	Female_ZYP1
Chr1	76	3750001	4750000	26	9.56	272	Female_ZYP1
Chr1	77	3800001	4800000	29	10.66	272	Female_ZYP1
Chr1	78	3850001	4850000	29	10.66	272	Female_ZYP1
Chr1	79	3900001	4900000	27	9.93	272	Female_ZYP1
Chr1	80	3950001	4950000	30	11.03	272	Female_ZYP1
Chr1	81	4000001	5000000	31	11.4	272	Female_ZYP1
Chr1	82	4050001	5050000	32	11.76	272	Female_ZYP1
Chr1	83	4100001	5100000	32	11.76	272	Female_ZYP1
Chr1	84	4150001	5150000	32	11.76	272	Female_ZYP1
Chr1	85	4200001	5200000	31	11.4	272	Female_ZYP1
Chr1	86	4250001	5250000	33	12.13	272	Female_ZYP1
Chr1	87	4300001	5300000	30	11.03	272	Female_ZYP1
Chr1	88	4350001	5350000	30	11.03	272	Female_ZYP1
Chr1	89	4400001	5400000	30	11.03	272	Female_ZYP1
Chr1	90	4450001	5450000	30	11.03	272	Female_ZYP1
Chr1	91	4500001	5500000	32	11.76	272	Female_ZYP1
Chr1	92	4550001	5550000	31	11.4	272	Female_ZYP1
Chr1	93	4600001	5600000	28	10.29	272	Female_ZYP1
Chr1	94	4650001	5650000	29	10.66	272	Female_ZYP1
Chr1	95	4700001	5700000	30	11.03	272	Female_ZYP1
Chr1	96	4750001	5750000	29	10.66	272	Female_ZYP1
Chr1	97	4800001	5800000	25	9.19	272	Female_ZYP1
Chr1	98	4850001	5850000	24	8.82	272	Female_ZYP1
Chr1	99	4900001	5900000	26	9.56	272	Female_ZYP1
Chr1	100	4950001	5950000	23	8.46	272	Female_ZYP1
Chr1	101	5000001	6000000	24	8.82	272	Female_ZYP1
Chr1	102	5050001	6050000	23	8.46	272	Female_ZYP1
Chr1	103	5100001	6100000	21	7.72	272	Female_ZYP1
Chr1	104	5150001	6150000	21	7.72	272	Female_ZYP1
Chr1	105	5200001	6200000	23	8.46	272	Female_ZYP1
Chr1	106	5250001	6250000	21	7.72	272	Female_ZYP1
Chr1	107	5300001	6300000	22	8.09	272	Female_ZYP1
Chr1	108	5350001	6350000	22	8.09	272	Female_ZYP1
Chr1	109	5400001	6400000	22	8.09	272	Female_ZYP1
Chr1	110	5450001	6450000	22	8.09	272	Female_ZYP1
Chr1	111	5500001	6500000	21	7.72	272	Female_ZYP1
Chr1	112	5550001	6550000	22	8.09	272	Female_ZYP1
Chr1	113	5600001	6600000	24	8.82	272	Female_ZYP1
Chr1	114	5650001	6650000	22	8.09	272	Female_ZYP1
Chr1	115	5700001	6700000	23	8.46	272	Female_ZYP1
Chr1	116	5750001	6750000	25	9.19	272	Female_ZYP1
Chr1	117	5800001	6800000	26	9.56	272	Female_ZYP1
Chr1	118	5850001	6850000	26	9.56	272	Female_ZYP1
Chr1	119	5900001	6900000	29	10.66	272	Female_ZYP1
Chr1	120	5950001	6950000	30	11.03	272	Female_ZYP1
Chr1	121	6000001	7000000	29	10.66	272	Female_ZYP1
Chr1	122	6050001	7050000	31	11.4	272	Female_ZYP1
Chr1	123	6100001	7100000	37	13.6	272	Female_ZYP1
Chr1	124	6150001	7150000	40	14.71	272	Female_ZYP1
Chr1	125	6200001	7200000	39	14.34	272	Female_ZYP1
Chr1	126	6250001	7250000	39	14.34	272	Female_ZYP1
Chr1	127	6300001	7300000	42	15.44	272	Female_ZYP1
Chr1	128	6350001	7350000	43	15.81	272	Female_ZYP1
Chr1	129	6400001	7400000	44	16.18	272	Female_ZYP1
Chr1	130	6450001	7450000	43	15.81	272	Female_ZYP1
Chr1	131	6500001	7500000	41	15.07	272	Female_ZYP1
Chr1	132	6550001	7550000	38	13.97	272	Female_ZYP1
Chr1	133	6600001	7600000	36	13.24	272	Female_ZYP1
Chr1	134	6650001	7650000	37	13.6	272	Female_ZYP1
Chr1	135	6700001	7700000	35	12.87	272	Female_ZYP1
Chr1	136	6750001	7750000	33	12.13	272	Female_ZYP1
Chr1	137	6800001	7800000	32	11.76	272	Female_ZYP1
Chr1	138	6850001	7850000	33	12.13	272	Female_ZYP1
Chr1	139	6900001	7900000	29	10.66	272	Female_ZYP1
Chr1	140	6950001	7950000	31	11.4	272	Female_ZYP1
Chr1	141	7000001	8000000	31	11.4	272	Female_ZYP1
Chr1	142	7050001	8050000	29	10.66	272	Female_ZYP1
Chr1	143	7100001	8100000	24	8.82	272	Female_ZYP1
Chr1	144	7150001	8150000	21	7.72	272	Female_ZYP1
Chr1	145	7200001	8200000	22	8.09	272	Female_ZYP1
Chr1	146	7250001	8250000	22	8.09	272	Female_ZYP1
Chr1	147	7300001	8300000	18	6.62	272	Female_ZYP1
Chr1	148	7350001	8350000	16	5.88	272	Female_ZYP1
Chr1	149	7400001	8400000	14	5.15	272	Female_ZYP1
Chr1	150	7450001	8450000	14	5.15	272	Female_ZYP1
Chr1	151	7500001	8500000	15	5.51	272	Female_ZYP1
Chr1	152	7550001	8550000	16	5.88	272	Female_ZYP1
Chr1	153	7600001	8600000	17	6.25	272	Female_ZYP1
Chr1	154	7650001	8650000	16	5.88	272	Female_ZYP1
Chr1	155	7700001	8700000	16	5.88	272	Female_ZYP1
Chr1	156	7750001	8750000	16	5.88	272	Female_ZYP1
Chr1	157	7800001	8800000	16	5.88	272	Female_ZYP1
Chr1	158	7850001	8850000	15	5.51	272	Female_ZYP1
Chr1	159	7900001	8900000	15	5.51	272	Female_ZYP1
Chr1	160	7950001	8950000	14	5.15	272	Female_ZYP1
Chr1	161	8000001	9000000	14	5.15	272	Female_ZYP1
Chr1	162	8050001	9050000	15	5.51	272	Female_ZYP1
Chr1	163	8100001	9100000	15	5.51	272	Female_ZYP1
Chr1	164	8150001	9150000	16	5.88	272	Female_ZYP1
Chr1	165	8200001	9200000	16	5.88	272	Female_ZYP1
Chr1	166	8250001	9250000	15	5.51	272	Female_ZYP1
Chr1	167	8300001	9300000	15	5.51	272	Female_ZYP1
Chr1	168	8350001	9350000	17	6.25	272	Female_ZYP1
Chr1	169	8400001	9400000	17	6.25	272	Female_ZYP1
Chr1	170	8450001	9450000	19	6.99	272	Female_ZYP1
Chr1	171	8500001	9500000	20	7.35	272	Female_ZYP1
Chr1	172	8550001	9550000	20	7.35	272	Female_ZYP1
Chr1	173	8600001	9600000	19	6.99	272	Female_ZYP1
Chr1	174	8650001	9650000	20	7.35	272	Female_ZYP1
Chr1	175	8700001	9700000	19	6.99	272	Female_ZYP1
Chr1	176	8750001	9750000	18	6.62	272	Female_ZYP1
Chr1	177	8800001	9800000	18	6.62	272	Female_ZYP1
Chr1	178	8850001	9850000	20	7.35	272	Female_ZYP1
Chr1	179	8900001	9900000	19	6.99	272	Female_ZYP1
Chr1	180	8950001	9950000	16	5.88	272	Female_ZYP1
Chr1	181	9000001	10000000	17	6.25	272	Female_ZYP1
Chr1	182	9050001	10050000	16	5.88	272	Female_ZYP1
Chr1	183	9100001	10100000	15	5.51	272	Female_ZYP1
Chr1	184	9150001	10150000	14	5.15	272	Female_ZYP1
Chr1	185	9200001	10200000	14	5.15	272	Female_ZYP1
Chr1	186	9250001	10250000	16	5.88	272	Female_ZYP1
Chr1	187	9300001	10300000	18	6.62	272	Female_ZYP1
Chr1	188	9350001	10350000	16	5.88	272	Female_ZYP1
Chr1	189	9400001	10400000	16	5.88	272	Female_ZYP1
Chr1	190	9450001	10450000	15	5.51	272	Female_ZYP1
Chr1	191	9500001	10500000	13	4.78	272	Female_ZYP1
Chr1	192	9550001	10550000	14	5.15	272	Female_ZYP1
Chr1	193	9600001	10600000	14	5.15	272	Female_ZYP1
Chr1	194	9650001	10650000	16	5.88	272	Female_ZYP1
Chr1	195	9700001	10700000	16	5.88	272	Female_ZYP1
Chr1	196	9750001	10750000	16	5.88	272	Female_ZYP1
Chr1	197	9800001	10800000	16	5.88	272	Female_ZYP1
Chr1	198	9850001	10850000	14	5.15	272	Female_ZYP1
Chr1	199	9900001	10900000	14	5.15	272	Female_ZYP1
Chr1	200	9950001	10950000	16	5.88	272	Female_ZYP1
Chr1	201	10000001	11000000	15	5.51	272	Female_ZYP1
Chr1	202	10050001	11050000	16	5.88	272	Female_ZYP1
Chr1	203	10100001	11100000	16	5.88	272	Female_ZYP1
Chr1	204	10150001	11150000	17	6.25	272	Female_ZYP1
Chr1	205	10200001	11200000	16	5.88	272	Female_ZYP1
Chr1	206	10250001	11250000	14	5.15	272	Female_ZYP1
Chr1	207	10300001	11300000	12	4.41	272	Female_ZYP1
Chr1	208	10350001	11350000	12	4.41	272	Female_ZYP1
Chr1	209	10400001	11400000	13	4.78	272	Female_ZYP1
Chr1	210	10450001	11450000	15	5.51	272	Female_ZYP1
Chr1	211	10500001	11500000	15	5.51	272	Female_ZYP1
Chr1	212	10550001	11550000	13	4.78	272	Female_ZYP1
Chr1	213	10600001	11600000	13	4.78	272	Female_ZYP1
Chr1	214	10650001	11650000	10	3.68	272	Female_ZYP1
Chr1	215	10700001	11700000	10	3.68	272	Female_ZYP1
Chr1	216	10750001	11750000	10	3.68	272	Female_ZYP1
Chr1	217	10800001	11800000	11	4.04	272	Female_ZYP1
Chr1	218	10850001	11850000	13	4.78	272	Female_ZYP1
Chr1	219	10900001	11900000	13	4.78	272	Female_ZYP1
Chr1	220	10950001	11950000	11	4.04	272	Female_ZYP1
Chr1	221	11000001	12000000	12	4.41	272	Female_ZYP1
Chr1	222	11050001	12050000	11	4.04	272	Female_ZYP1
Chr1	223	11100001	12100000	11	4.04	272	Female_ZYP1
Chr1	224	11150001	12150000	10	3.68	272	Female_ZYP1
Chr1	225	11200001	12200000	9	3.31	272	Female_ZYP1
Chr1	226	11250001	12250000	9	3.31	272	Female_ZYP1
Chr1	227	11300001	12300000	10	3.68	272	Female_ZYP1
Chr1	228	11350001	12350000	10	3.68	272	Female_ZYP1
Chr1	229	11400001	12400000	9	3.31	272	Female_ZYP1
Chr1	230	11450001	12450000	6	2.21	272	Female_ZYP1
Chr1	231	11500001	12500000	6	2.21	272	Female_ZYP1
Chr1	232	11550001	12550000	9	3.31	272	Female_ZYP1
Chr1	233	11600001	12600000	9	3.31	272	Female_ZYP1
Chr1	234	11650001	12650000	10	3.68	272	Female_ZYP1
Chr1	235	11700001	12700000	10	3.68	272	Female_ZYP1
Chr1	236	11750001	12750000	10	3.68	272	Female_ZYP1
Chr1	237	11800001	12800000	10	3.68	272	Female_ZYP1
Chr1	238	11850001	12850000	8	2.94	272	Female_ZYP1
Chr1	239	11900001	12900000	8	2.94	272	Female_ZYP1
Chr1	240	11950001	12950000	8	2.94	272	Female_ZYP1
Chr1	241	12000001	13000000	6	2.21	272	Female_ZYP1
Chr1	242	12050001	13050000	6	2.21	272	Female_ZYP1
Chr1	243	12100001	13100000	6	2.21	272	Female_ZYP1
Chr1	244	12150001	13150000	6	2.21	272	Female_ZYP1
Chr1	245	12200001	13200000	7	2.57	272	Female_ZYP1
Chr1	246	12250001	13250000	7	2.57	272	Female_ZYP1
Chr1	247	12300001	13300000	6	2.21	272	Female_ZYP1
Chr1	248	12350001	13350000	6	2.21	272	Female_ZYP1
Chr1	249	12400001	13400000	6	2.21	272	Female_ZYP1
Chr1	250	12450001	13450000	6	2.21	272	Female_ZYP1
Chr1	251	12500001	13500000	6	2.21	272	Female_ZYP1
Chr1	252	12550001	13550000	3	1.1	272	Female_ZYP1
Chr1	253	12600001	13600000	3	1.1	272	Female_ZYP1
Chr1	254	12650001	13650000	2	0.74	272	Female_ZYP1
Chr1	255	12700001	13700000	2	0.74	272	Female_ZYP1
Chr1	256	12750001	13750000	2	0.74	272	Female_ZYP1
Chr1	257	12800001	13800000	1	0.37	272	Female_ZYP1
Chr1	258	12850001	13850000	1	0.37	272	Female_ZYP1
Chr1	259	12900001	13900000	1	0.37	272	Female_ZYP1
Chr1	260	12950001	13950000	1	0.37	272	Female_ZYP1
Chr1	261	13000001	14000000	1	0.37	272	Female_ZYP1
Chr1	262	13050001	14050000	1	0.37	272	Female_ZYP1
Chr1	263	13100001	14100000	1	0.37	272	Female_ZYP1
Chr1	264	13150001	14150000	1	0.37	272	Female_ZYP1
Chr1	265	13200001	14200000	0	0	272	Female_ZYP1
Chr1	266	13250001	14250000	0	0	272	Female_ZYP1
Chr1	267	13300001	14300000	0	0	272	Female_ZYP1
Chr1	268	13350001	14350000	0	0	272	Female_ZYP1
Chr1	269	13400001	14400000	0	0	272	Female_ZYP1
Chr1	270	13450001	14450000	0	0	272	Female_ZYP1
Chr1	271	13500001	14500000	0	0	272	Female_ZYP1
Chr1	272	13550001	14550000	0	0	272	Female_ZYP1
Chr1	273	13600001	14600000	0	0	272	Female_ZYP1
Chr1	274	13650001	14650000	0	0	272	Female_ZYP1
Chr1	275	13700001	14700000	0	0	272	Female_ZYP1
Chr1	276	13750001	14750000	0	0	272	Female_ZYP1
Chr1	277	13800001	14800000	0	0	272	Female_ZYP1
Chr1	278	13850001	14850000	0	0	272	Female_ZYP1
Chr1	279	13900001	14900000	0	0	272	Female_ZYP1
Chr1	280	13950001	14950000	0	0	272	Female_ZYP1
Chr1	281	14000001	15000000	0	0	272	Female_ZYP1
Chr1	282	14050001	15050000	0	0	272	Female_ZYP1
Chr1	283	14100001	15100000	0	0	272	Female_ZYP1
Chr1	284	14150001	15150000	0	0	272	Female_ZYP1
Chr1	285	14200001	15200000	0	0	272	Female_ZYP1
Chr1	286	14250001	15250000	0	0	272	Female_ZYP1
Chr1	287	14300001	15300000	0	0	272	Female_ZYP1
Chr1	288	14350001	15350000	0	0	272	Female_ZYP1
Chr1	289	14400001	15400000	0	0	272	Female_ZYP1
Chr1	290	14450001	15450000	0	0	272	Female_ZYP1
Chr1	291	14500001	15500000	0	0	272	Female_ZYP1
Chr1	292	14550001	15550000	0	0	272	Female_ZYP1
Chr1	293	14600001	15600000	0	0	272	Female_ZYP1
Chr1	294	14650001	15650000	0	0	272	Female_ZYP1
Chr1	295	14700001	15700000	1	0.37	272	Female_ZYP1
Chr1	296	14750001	15750000	1	0.37	272	Female_ZYP1
Chr1	297	14800001	15800000	1	0.37	272	Female_ZYP1
Chr1	298	14850001	15850000	1	0.37	272	Female_ZYP1
Chr1	299	14900001	15900000	1	0.37	272	Female_ZYP1
Chr1	300	14950001	15950000	1	0.37	272	Female_ZYP1
Chr1	301	15000001	16000000	1	0.37	272	Female_ZYP1
Chr1	302	15050001	16050000	1	0.37	272	Female_ZYP1
Chr1	303	15100001	16100000	1	0.37	272	Female_ZYP1
Chr1	304	15150001	16150000	1	0.37	272	Female_ZYP1
Chr1	305	15200001	16200000	1	0.37	272	Female_ZYP1
Chr1	306	15250001	16250000	1	0.37	272	Female_ZYP1
Chr1	307	15300001	16300000	1	0.37	272	Female_ZYP1
Chr1	308	15350001	16350000	1	0.37	272	Female_ZYP1
Chr1	309	15400001	16400000	1	0.37	272	Female_ZYP1
Chr1	310	15450001	16450000	1	0.37	272	Female_ZYP1
Chr1	311	15500001	16500000	1	0.37	272	Female_ZYP1
Chr1	312	15550001	16550000	1	0.37	272	Female_ZYP1
Chr1	313	15600001	16600000	1	0.37	272	Female_ZYP1
Chr1	314	15650001	16650000	1	0.37	272	Female_ZYP1
Chr1	315	15700001	16700000	0	0	272	Female_ZYP1
Chr1	316	15750001	16750000	0	0	272	Female_ZYP1
Chr1	317	15800001	16800000	0	0	272	Female_ZYP1
Chr1	318	15850001	16850000	0	0	272	Female_ZYP1
Chr1	319	15900001	16900000	0	0	272	Female_ZYP1
Chr1	320	15950001	16950000	0	0	272	Female_ZYP1
Chr1	321	16000001	17000000	0	0	272	Female_ZYP1
Chr1	322	16050001	17050000	0	0	272	Female_ZYP1
Chr1	323	16100001	17100000	2	0.74	272	Female_ZYP1
Chr1	324	16150001	17150000	3	1.1	272	Female_ZYP1
Chr1	325	16200001	17200000	4	1.47	272	Female_ZYP1
Chr1	326	16250001	17250000	5	1.84	272	Female_ZYP1
Chr1	327	16300001	17300000	6	2.21	272	Female_ZYP1
Chr1	328	16350001	17350000	6	2.21	272	Female_ZYP1
Chr1	329	16400001	17400000	7	2.57	272	Female_ZYP1
Chr1	330	16450001	17450000	8	2.94	272	Female_ZYP1
Chr1	331	16500001	17500000	10	3.68	272	Female_ZYP1
Chr1	332	16550001	17550000	12	4.41	272	Female_ZYP1
Chr1	333	16600001	17600000	12	4.41	272	Female_ZYP1
Chr1	334	16650001	17650000	13	4.78	272	Female_ZYP1
Chr1	335	16700001	17700000	15	5.51	272	Female_ZYP1
Chr1	336	16750001	17750000	15	5.51	272	Female_ZYP1
Chr1	337	16800001	17800000	16	5.88	272	Female_ZYP1
Chr1	338	16850001	17850000	16	5.88	272	Female_ZYP1
Chr1	339	16900001	17900000	17	6.25	272	Female_ZYP1
Chr1	340	16950001	17950000	17	6.25	272	Female_ZYP1
Chr1	341	17000001	18000000	18	6.62	272	Female_ZYP1
Chr1	342	17050001	18050000	19	6.99	272	Female_ZYP1
Chr1	343	17100001	18100000	19	6.99	272	Female_ZYP1
Chr1	344	17150001	18150000	18	6.62	272	Female_ZYP1
Chr1	345	17200001	18200000	17	6.25	272	Female_ZYP1
Chr1	346	17250001	18250000	16	5.88	272	Female_ZYP1
Chr1	347	17300001	18300000	17	6.25	272	Female_ZYP1
Chr1	348	17350001	18350000	18	6.62	272	Female_ZYP1
Chr1	349	17400001	18400000	21	7.72	272	Female_ZYP1
Chr1	350	17450001	18450000	20	7.35	272	Female_ZYP1
Chr1	351	17500001	18500000	24	8.82	272	Female_ZYP1
Chr1	352	17550001	18550000	22	8.09	272	Female_ZYP1
Chr1	353	17600001	18600000	22	8.09	272	Female_ZYP1
Chr1	354	17650001	18650000	21	7.72	272	Female_ZYP1
Chr1	355	17700001	18700000	19	6.99	272	Female_ZYP1
Chr1	356	17750001	18750000	20	7.35	272	Female_ZYP1
Chr1	357	17800001	18800000	22	8.09	272	Female_ZYP1
Chr1	358	17850001	18850000	22	8.09	272	Female_ZYP1
Chr1	359	17900001	18900000	21	7.72	272	Female_ZYP1
Chr1	360	17950001	18950000	22	8.09	272	Female_ZYP1
Chr1	361	18000001	19000000	21	7.72	272	Female_ZYP1
Chr1	362	18050001	19050000	20	7.35	272	Female_ZYP1
Chr1	363	18100001	19100000	18	6.62	272	Female_ZYP1
Chr1	364	18150001	19150000	19	6.99	272	Female_ZYP1
Chr1	365	18200001	19200000	19	6.99	272	Female_ZYP1
Chr1	366	18250001	19250000	21	7.72	272	Female_ZYP1
Chr1	367	18300001	19300000	19	6.99	272	Female_ZYP1
Chr1	368	18350001	19350000	18	6.62	272	Female_ZYP1
Chr1	369	18400001	19400000	14	5.15	272	Female_ZYP1
Chr1	370	18450001	19450000	16	5.88	272	Female_ZYP1
Chr1	371	18500001	19500000	13	4.78	272	Female_ZYP1
Chr1	372	18550001	19550000	14	5.15	272	Female_ZYP1
Chr1	373	18600001	19600000	15	5.51	272	Female_ZYP1
Chr1	374	18650001	19650000	15	5.51	272	Female_ZYP1
Chr1	375	18700001	19700000	18	6.62	272	Female_ZYP1
Chr1	376	18750001	19750000	17	6.25	272	Female_ZYP1
Chr1	377	18800001	19800000	14	5.15	272	Female_ZYP1
Chr1	378	18850001	19850000	15	5.51	272	Female_ZYP1
Chr1	379	18900001	19900000	18	6.62	272	Female_ZYP1
Chr1	380	18950001	19950000	19	6.99	272	Female_ZYP1
Chr1	381	19000001	20000000	20	7.35	272	Female_ZYP1
Chr1	382	19050001	20050000	23	8.46	272	Female_ZYP1
Chr1	383	19100001	20100000	24	8.82	272	Female_ZYP1
Chr1	384	19150001	20150000	24	8.82	272	Female_ZYP1
Chr1	385	19200001	20200000	25	9.19	272	Female_ZYP1
Chr1	386	19250001	20250000	25	9.19	272	Female_ZYP1
Chr1	387	19300001	20300000	25	9.19	272	Female_ZYP1
Chr1	388	19350001	20350000	25	9.19	272	Female_ZYP1
Chr1	389	19400001	20400000	25	9.19	272	Female_ZYP1
Chr1	390	19450001	20450000	23	8.46	272	Female_ZYP1
Chr1	391	19500001	20500000	20	7.35	272	Female_ZYP1
Chr1	392	19550001	20550000	19	6.99	272	Female_ZYP1
Chr1	393	19600001	20600000	18	6.62	272	Female_ZYP1
Chr1	394	19650001	20650000	18	6.62	272	Female_ZYP1
Chr1	395	19700001	20700000	16	5.88	272	Female_ZYP1
Chr1	396	19750001	20750000	16	5.88	272	Female_ZYP1
Chr1	397	19800001	20800000	17	6.25	272	Female_ZYP1
Chr1	398	19850001	20850000	17	6.25	272	Female_ZYP1
Chr1	399	19900001	20900000	14	5.15	272	Female_ZYP1
Chr1	400	19950001	20950000	15	5.51	272	Female_ZYP1
Chr1	401	20000001	21000000	15	5.51	272	Female_ZYP1
Chr1	402	20050001	21050000	13	4.78	272	Female_ZYP1
Chr1	403	20100001	21100000	14	5.15	272	Female_ZYP1
Chr1	404	20150001	21150000	13	4.78	272	Female_ZYP1
Chr1	405	20200001	21200000	14	5.15	272	Female_ZYP1
Chr1	406	20250001	21250000	13	4.78	272	Female_ZYP1
Chr1	407	20300001	21300000	13	4.78	272	Female_ZYP1
Chr1	408	20350001	21350000	14	5.15	272	Female_ZYP1
Chr1	409	20400001	21400000	14	5.15	272	Female_ZYP1
Chr1	410	20450001	21450000	14	5.15	272	Female_ZYP1
Chr1	411	20500001	21500000	14	5.15	272	Female_ZYP1
Chr1	412	20550001	21550000	14	5.15	272	Female_ZYP1
Chr1	413	20600001	21600000	14	5.15	272	Female_ZYP1
Chr1	414	20650001	21650000	14	5.15	272	Female_ZYP1
Chr1	415	20700001	21700000	13	4.78	272	Female_ZYP1
Chr1	416	20750001	21750000	13	4.78	272	Female_ZYP1
Chr1	417	20800001	21800000	12	4.41	272	Female_ZYP1
Chr1	418	20850001	21850000	11	4.04	272	Female_ZYP1
Chr1	419	20900001	21900000	13	4.78	272	Female_ZYP1
Chr1	420	20950001	21950000	11	4.04	272	Female_ZYP1
Chr1	421	21000001	22000000	10	3.68	272	Female_ZYP1
Chr1	422	21050001	22050000	9	3.31	272	Female_ZYP1
Chr1	423	21100001	22100000	8	2.94	272	Female_ZYP1
Chr1	424	21150001	22150000	9	3.31	272	Female_ZYP1
Chr1	425	21200001	22200000	8	2.94	272	Female_ZYP1
Chr1	426	21250001	22250000	7	2.57	272	Female_ZYP1
Chr1	427	21300001	22300000	8	2.94	272	Female_ZYP1
Chr1	428	21350001	22350000	8	2.94	272	Female_ZYP1
Chr1	429	21400001	22400000	9	3.31	272	Female_ZYP1
Chr1	430	21450001	22450000	9	3.31	272	Female_ZYP1
Chr1	431	21500001	22500000	9	3.31	272	Female_ZYP1
Chr1	432	21550001	22550000	9	3.31	272	Female_ZYP1
Chr1	433	21600001	22600000	12	4.41	272	Female_ZYP1
Chr1	434	21650001	22650000	12	4.41	272	Female_ZYP1
Chr1	435	21700001	22700000	13	4.78	272	Female_ZYP1
Chr1	436	21750001	22750000	13	4.78	272	Female_ZYP1
Chr1	437	21800001	22800000	13	4.78	272	Female_ZYP1
Chr1	438	21850001	22850000	14	5.15	272	Female_ZYP1
Chr1	439	21900001	22900000	14	5.15	272	Female_ZYP1
Chr1	440	21950001	22950000	15	5.51	272	Female_ZYP1
Chr1	441	22000001	23000000	15	5.51	272	Female_ZYP1
Chr1	442	22050001	23050000	16	5.88	272	Female_ZYP1
Chr1	443	22100001	23100000	16	5.88	272	Female_ZYP1
Chr1	444	22150001	23150000	16	5.88	272	Female_ZYP1
Chr1	445	22200001	23200000	16	5.88	272	Female_ZYP1
Chr1	446	22250001	23250000	16	5.88	272	Female_ZYP1
Chr1	447	22300001	23300000	16	5.88	272	Female_ZYP1
Chr1	448	22350001	23350000	15	5.51	272	Female_ZYP1
Chr1	449	22400001	23400000	15	5.51	272	Female_ZYP1
Chr1	450	22450001	23450000	15	5.51	272	Female_ZYP1
Chr1	451	22500001	23500000	16	5.88	272	Female_ZYP1
Chr1	452	22550001	23550000	17	6.25	272	Female_ZYP1
Chr1	453	22600001	23600000	14	5.15	272	Female_ZYP1
Chr1	454	22650001	23650000	15	5.51	272	Female_ZYP1
Chr1	455	22700001	23700000	16	5.88	272	Female_ZYP1
Chr1	456	22750001	23750000	16	5.88	272	Female_ZYP1
Chr1	457	22800001	23800000	18	6.62	272	Female_ZYP1
Chr1	458	22850001	23850000	21	7.72	272	Female_ZYP1
Chr1	459	22900001	23900000	20	7.35	272	Female_ZYP1
Chr1	460	22950001	23950000	23	8.46	272	Female_ZYP1
Chr1	461	23000001	24000000	23	8.46	272	Female_ZYP1
Chr1	462	23050001	24050000	24	8.82	272	Female_ZYP1
Chr1	463	23100001	24100000	24	8.82	272	Female_ZYP1
Chr1	464	23150001	24150000	24	8.82	272	Female_ZYP1
Chr1	465	23200001	24200000	24	8.82	272	Female_ZYP1
Chr1	466	23250001	24250000	24	8.82	272	Female_ZYP1
Chr1	467	23300001	24300000	23	8.46	272	Female_ZYP1
Chr1	468	23350001	24350000	23	8.46	272	Female_ZYP1
Chr1	469	23400001	24400000	22	8.09	272	Female_ZYP1
Chr1	470	23450001	24450000	22	8.09	272	Female_ZYP1
Chr1	471	23500001	24500000	22	8.09	272	Female_ZYP1
Chr1	472	23550001	24550000	21	7.72	272	Female_ZYP1
Chr1	473	23600001	24600000	22	8.09	272	Female_ZYP1
Chr1	474	23650001	24650000	21	7.72	272	Female_ZYP1
Chr1	475	23700001	24700000	20	7.35	272	Female_ZYP1
Chr1	476	23750001	24750000	20	7.35	272	Female_ZYP1
Chr1	477	23800001	24800000	21	7.72	272	Female_ZYP1
Chr1	478	23850001	24850000	19	6.99	272	Female_ZYP1
Chr1	479	23900001	24900000	21	7.72	272	Female_ZYP1
Chr1	480	23950001	24950000	16	5.88	272	Female_ZYP1
Chr1	481	24000001	25000000	18	6.62	272	Female_ZYP1
Chr1	482	24050001	25050000	17	6.25	272	Female_ZYP1
Chr1	483	24100001	25100000	19	6.99	272	Female_ZYP1
Chr1	484	24150001	25150000	19	6.99	272	Female_ZYP1
Chr1	485	24200001	25200000	18	6.62	272	Female_ZYP1
Chr1	486	24250001	25250000	20	7.35	272	Female_ZYP1
Chr1	487	24300001	25300000	21	7.72	272	Female_ZYP1
Chr1	488	24350001	25350000	22	8.09	272	Female_ZYP1
Chr1	489	24400001	25400000	23	8.46	272	Female_ZYP1
Chr1	490	24450001	25450000	25	9.19	272	Female_ZYP1
Chr1	491	24500001	25500000	24	8.82	272	Female_ZYP1
Chr1	492	24550001	25550000	25	9.19	272	Female_ZYP1
Chr1	493	24600001	25600000	25	9.19	272	Female_ZYP1
Chr1	494	24650001	25650000	25	9.19	272	Female_ZYP1
Chr1	495	24700001	25700000	25	9.19	272	Female_ZYP1
Chr1	496	24750001	25750000	26	9.56	272	Female_ZYP1
Chr1	497	24800001	25800000	25	9.19	272	Female_ZYP1
Chr1	498	24850001	25850000	23	8.46	272	Female_ZYP1
Chr1	499	24900001	25900000	20	7.35	272	Female_ZYP1
Chr1	500	24950001	25950000	20	7.35	272	Female_ZYP1
Chr1	501	25000001	26000000	18	6.62	272	Female_ZYP1
Chr1	502	25050001	26050000	17	6.25	272	Female_ZYP1
Chr1	503	25100001	26100000	14	5.15	272	Female_ZYP1
Chr1	504	25150001	26150000	15	5.51	272	Female_ZYP1
Chr1	505	25200001	26200000	17	6.25	272	Female_ZYP1
Chr1	506	25250001	26250000	15	5.51	272	Female_ZYP1
Chr1	507	25300001	26300000	17	6.25	272	Female_ZYP1
Chr1	508	25350001	26350000	18	6.62	272	Female_ZYP1
Chr1	509	25400001	26400000	19	6.99	272	Female_ZYP1
Chr1	510	25450001	26450000	19	6.99	272	Female_ZYP1
Chr1	511	25500001	26500000	19	6.99	272	Female_ZYP1
Chr1	512	25550001	26550000	19	6.99	272	Female_ZYP1
Chr1	513	25600001	26600000	19	6.99	272	Female_ZYP1
Chr1	514	25650001	26650000	19	6.99	272	Female_ZYP1
Chr1	515	25700001	26700000	21	7.72	272	Female_ZYP1
Chr1	516	25750001	26750000	21	7.72	272	Female_ZYP1
Chr1	517	25800001	26800000	21	7.72	272	Female_ZYP1
Chr1	518	25850001	26850000	25	9.19	272	Female_ZYP1
Chr1	519	25900001	26900000	27	9.93	272	Female_ZYP1
Chr1	520	25950001	26950000	28	10.29	272	Female_ZYP1
Chr1	521	26000001	27000000	28	10.29	272	Female_ZYP1
Chr1	522	26050001	27050000	28	10.29	272	Female_ZYP1
Chr1	523	26100001	27100000	28	10.29	272	Female_ZYP1
Chr1	524	26150001	27150000	28	10.29	272	Female_ZYP1
Chr1	525	26200001	27200000	26	9.56	272	Female_ZYP1
Chr1	526	26250001	27250000	28	10.29	272	Female_ZYP1
Chr1	527	26300001	27300000	25	9.19	272	Female_ZYP1
Chr1	528	26350001	27350000	27	9.93	272	Female_ZYP1
Chr1	529	26400001	27400000	27	9.93	272	Female_ZYP1
Chr1	530	26450001	27450000	26	9.56	272	Female_ZYP1
Chr1	531	26500001	27500000	27	9.93	272	Female_ZYP1
Chr1	532	26550001	27550000	27	9.93	272	Female_ZYP1
Chr1	533	26600001	27600000	26	9.56	272	Female_ZYP1
Chr1	534	26650001	27650000	27	9.93	272	Female_ZYP1
Chr1	535	26700001	27700000	27	9.93	272	Female_ZYP1
Chr1	536	26750001	27750000	27	9.93	272	Female_ZYP1
Chr1	537	26800001	27800000	27	9.93	272	Female_ZYP1
Chr1	538	26850001	27850000	23	8.46	272	Female_ZYP1
Chr1	539	26900001	27900000	21	7.72	272	Female_ZYP1
Chr1	540	26950001	27950000	20	7.35	272	Female_ZYP1
Chr1	541	27000001	28000000	20	7.35	272	Female_ZYP1
Chr1	542	27050001	28050000	24	8.82	272	Female_ZYP1
Chr1	543	27100001	28100000	25	9.19	272	Female_ZYP1
Chr1	544	27150001	28150000	24	8.82	272	Female_ZYP1
Chr1	545	27200001	28200000	29	10.66	272	Female_ZYP1
Chr1	546	27250001	28250000	29	10.66	272	Female_ZYP1
Chr1	547	27300001	28300000	31	11.4	272	Female_ZYP1
Chr1	548	27350001	28350000	29	10.66	272	Female_ZYP1
Chr1	549	27400001	28400000	29	10.66	272	Female_ZYP1
Chr1	550	27450001	28450000	28	10.29	272	Female_ZYP1
Chr1	551	27500001	28500000	28	10.29	272	Female_ZYP1
Chr1	552	27550001	28550000	28	10.29	272	Female_ZYP1
Chr1	553	27600001	28600000	30	11.03	272	Female_ZYP1
Chr1	554	27650001	28650000	29	10.66	272	Female_ZYP1
Chr1	555	27700001	28700000	26	9.56	272	Female_ZYP1
Chr1	556	27750001	28750000	25	9.19	272	Female_ZYP1
Chr1	557	27800001	28800000	24	8.82	272	Female_ZYP1
Chr1	558	27850001	28850000	26	9.56	272	Female_ZYP1
Chr1	559	27900001	28900000	26	9.56	272	Female_ZYP1
Chr1	560	27950001	28950000	31	11.4	272	Female_ZYP1
Chr1	561	28000001	29000000	31	11.4	272	Female_ZYP1
Chr1	562	28050001	29050000	28	10.29	272	Female_ZYP1
Chr1	563	28100001	29100000	27	9.93	272	Female_ZYP1
Chr1	564	28150001	29150000	26	9.56	272	Female_ZYP1
Chr1	565	28200001	29200000	21	7.72	272	Female_ZYP1
Chr1	566	28250001	29250000	21	7.72	272	Female_ZYP1
Chr1	567	28300001	29300000	19	6.99	272	Female_ZYP1
Chr1	568	28350001	29350000	19	6.99	272	Female_ZYP1
Chr1	569	28400001	29400000	19	6.99	272	Female_ZYP1
Chr1	570	28450001	29450000	22	8.09	272	Female_ZYP1
Chr1	571	28500001	29500000	23	8.46	272	Female_ZYP1
Chr1	572	28550001	29550000	27	9.93	272	Female_ZYP1
Chr1	573	28600001	29600000	27	9.93	272	Female_ZYP1
Chr1	574	28650001	29650000	27	9.93	272	Female_ZYP1
Chr1	575	28700001	29700000	27	9.93	272	Female_ZYP1
Chr1	576	28750001	29750000	27	9.93	272	Female_ZYP1
Chr1	577	28800001	29800000	27	9.93	272	Female_ZYP1
Chr1	578	28850001	29850000	26	9.56	272	Female_ZYP1
Chr1	579	28900001	29900000	27	9.93	272	Female_ZYP1
Chr1	580	28950001	29950000	22	8.09	272	Female_ZYP1
Chr1	581	29000001	30000000	22	8.09	272	Female_ZYP1
Chr1	582	29050001	30050000	21	7.72	272	Female_ZYP1
Chr1	583	29100001	30100000	21	7.72	272	Female_ZYP1
Chr1	584	29150001	30150000	21	7.72	272	Female_ZYP1
Chr1	585	29200001	30200000	22	8.09	272	Female_ZYP1
Chr1	586	29250001	30250000	24	8.82	272	Female_ZYP1
Chr1	587	29300001	30300000	28	10.29	272	Female_ZYP1
Chr1	588	29350001	30350000	29	10.66	272	Female_ZYP1
Chr1	589	29400001	30400000	27	9.93	272	Female_ZYP1
Chr1	590	29450001	30427671	24	8.82	272	Female_ZYP1
Chr1	1	1	1000000	7	4.86	144	Female_HEI10OE
Chr1	2	50001	1050000	8	5.56	144	Female_HEI10OE
Chr1	3	100001	1100000	8	5.56	144	Female_HEI10OE
Chr1	4	150001	1150000	7	4.86	144	Female_HEI10OE
Chr1	5	200001	1200000	6	4.17	144	Female_HEI10OE
Chr1	6	250001	1250000	6	4.17	144	Female_HEI10OE
Chr1	7	300001	1300000	6	4.17	144	Female_HEI10OE
Chr1	8	350001	1350000	6	4.17	144	Female_HEI10OE
Chr1	9	400001	1400000	7	4.86	144	Female_HEI10OE
Chr1	10	450001	1450000	6	4.17	144	Female_HEI10OE
Chr1	11	500001	1500000	6	4.17	144	Female_HEI10OE
Chr1	12	550001	1550000	4	2.78	144	Female_HEI10OE
Chr1	13	600001	1600000	4	2.78	144	Female_HEI10OE
Chr1	14	650001	1650000	4	2.78	144	Female_HEI10OE
Chr1	15	700001	1700000	4	2.78	144	Female_HEI10OE
Chr1	16	750001	1750000	4	2.78	144	Female_HEI10OE
Chr1	17	800001	1800000	4	2.78	144	Female_HEI10OE
Chr1	18	850001	1850000	4	2.78	144	Female_HEI10OE
Chr1	19	900001	1900000	5	3.47	144	Female_HEI10OE
Chr1	20	950001	1950000	5	3.47	144	Female_HEI10OE
Chr1	21	1000001	2000000	4	2.78	144	Female_HEI10OE
Chr1	22	1050001	2050000	3	2.08	144	Female_HEI10OE
Chr1	23	1100001	2100000	3	2.08	144	Female_HEI10OE
Chr1	24	1150001	2150000	3	2.08	144	Female_HEI10OE
Chr1	25	1200001	2200000	4	2.78	144	Female_HEI10OE
Chr1	26	1250001	2250000	4	2.78	144	Female_HEI10OE
Chr1	27	1300001	2300000	4	2.78	144	Female_HEI10OE
Chr1	28	1350001	2350000	4	2.78	144	Female_HEI10OE
Chr1	29	1400001	2400000	4	2.78	144	Female_HEI10OE
Chr1	30	1450001	2450000	5	3.47	144	Female_HEI10OE
Chr1	31	1500001	2500000	5	3.47	144	Female_HEI10OE
Chr1	32	1550001	2550000	5	3.47	144	Female_HEI10OE
Chr1	33	1600001	2600000	5	3.47	144	Female_HEI10OE
Chr1	34	1650001	2650000	5	3.47	144	Female_HEI10OE
Chr1	35	1700001	2700000	5	3.47	144	Female_HEI10OE
Chr1	36	1750001	2750000	5	3.47	144	Female_HEI10OE
Chr1	37	1800001	2800000	5	3.47	144	Female_HEI10OE
Chr1	38	1850001	2850000	6	4.17	144	Female_HEI10OE
Chr1	39	1900001	2900000	6	4.17	144	Female_HEI10OE
Chr1	40	1950001	2950000	7	4.86	144	Female_HEI10OE
Chr1	41	2000001	3000000	7	4.86	144	Female_HEI10OE
Chr1	42	2050001	3050000	7	4.86	144	Female_HEI10OE
Chr1	43	2100001	3100000	7	4.86	144	Female_HEI10OE
Chr1	44	2150001	3150000	8	5.56	144	Female_HEI10OE
Chr1	45	2200001	3200000	8	5.56	144	Female_HEI10OE
Chr1	46	2250001	3250000	9	6.25	144	Female_HEI10OE
Chr1	47	2300001	3300000	9	6.25	144	Female_HEI10OE
Chr1	48	2350001	3350000	9	6.25	144	Female_HEI10OE
Chr1	49	2400001	3400000	8	5.56	144	Female_HEI10OE
Chr1	50	2450001	3450000	6	4.17	144	Female_HEI10OE
Chr1	51	2500001	3500000	6	4.17	144	Female_HEI10OE
Chr1	52	2550001	3550000	6	4.17	144	Female_HEI10OE
Chr1	53	2600001	3600000	6	4.17	144	Female_HEI10OE
Chr1	54	2650001	3650000	6	4.17	144	Female_HEI10OE
Chr1	55	2700001	3700000	8	5.56	144	Female_HEI10OE
Chr1	56	2750001	3750000	9	6.25	144	Female_HEI10OE
Chr1	57	2800001	3800000	9	6.25	144	Female_HEI10OE
Chr1	58	2850001	3850000	8	5.56	144	Female_HEI10OE
Chr1	59	2900001	3900000	7	4.86	144	Female_HEI10OE
Chr1	60	2950001	3950000	6	4.17	144	Female_HEI10OE
Chr1	61	3000001	4000000	6	4.17	144	Female_HEI10OE
Chr1	62	3050001	4050000	8	5.56	144	Female_HEI10OE
Chr1	63	3100001	4100000	9	6.25	144	Female_HEI10OE
Chr1	64	3150001	4150000	8	5.56	144	Female_HEI10OE
Chr1	65	3200001	4200000	8	5.56	144	Female_HEI10OE
Chr1	66	3250001	4250000	7	4.86	144	Female_HEI10OE
Chr1	67	3300001	4300000	7	4.86	144	Female_HEI10OE
Chr1	68	3350001	4350000	8	5.56	144	Female_HEI10OE
Chr1	69	3400001	4400000	10	6.94	144	Female_HEI10OE
Chr1	70	3450001	4450000	10	6.94	144	Female_HEI10OE
Chr1	71	3500001	4500000	11	7.64	144	Female_HEI10OE
Chr1	72	3550001	4550000	11	7.64	144	Female_HEI10OE
Chr1	73	3600001	4600000	11	7.64	144	Female_HEI10OE
Chr1	74	3650001	4650000	11	7.64	144	Female_HEI10OE
Chr1	75	3700001	4700000	9	6.25	144	Female_HEI10OE
Chr1	76	3750001	4750000	10	6.94	144	Female_HEI10OE
Chr1	77	3800001	4800000	11	7.64	144	Female_HEI10OE
Chr1	78	3850001	4850000	11	7.64	144	Female_HEI10OE
Chr1	79	3900001	4900000	11	7.64	144	Female_HEI10OE
Chr1	80	3950001	4950000	12	8.33	144	Female_HEI10OE
Chr1	81	4000001	5000000	12	8.33	144	Female_HEI10OE
Chr1	82	4050001	5050000	10	6.94	144	Female_HEI10OE
Chr1	83	4100001	5100000	9	6.25	144	Female_HEI10OE
Chr1	84	4150001	5150000	10	6.94	144	Female_HEI10OE
Chr1	85	4200001	5200000	9	6.25	144	Female_HEI10OE
Chr1	86	4250001	5250000	9	6.25	144	Female_HEI10OE
Chr1	87	4300001	5300000	9	6.25	144	Female_HEI10OE
Chr1	88	4350001	5350000	10	6.94	144	Female_HEI10OE
Chr1	89	4400001	5400000	9	6.25	144	Female_HEI10OE
Chr1	90	4450001	5450000	9	6.25	144	Female_HEI10OE
Chr1	91	4500001	5500000	10	6.94	144	Female_HEI10OE
Chr1	92	4550001	5550000	10	6.94	144	Female_HEI10OE
Chr1	93	4600001	5600000	10	6.94	144	Female_HEI10OE
Chr1	94	4650001	5650000	10	6.94	144	Female_HEI10OE
Chr1	95	4700001	5700000	11	7.64	144	Female_HEI10OE
Chr1	96	4750001	5750000	9	6.25	144	Female_HEI10OE
Chr1	97	4800001	5800000	8	5.56	144	Female_HEI10OE
Chr1	98	4850001	5850000	8	5.56	144	Female_HEI10OE
Chr1	99	4900001	5900000	8	5.56	144	Female_HEI10OE
Chr1	100	4950001	5950000	7	4.86	144	Female_HEI10OE
Chr1	101	5000001	6000000	7	4.86	144	Female_HEI10OE
Chr1	102	5050001	6050000	7	4.86	144	Female_HEI10OE
Chr1	103	5100001	6100000	7	4.86	144	Female_HEI10OE
Chr1	104	5150001	6150000	6	4.17	144	Female_HEI10OE
Chr1	105	5200001	6200000	6	4.17	144	Female_HEI10OE
Chr1	106	5250001	6250000	6	4.17	144	Female_HEI10OE
Chr1	107	5300001	6300000	6	4.17	144	Female_HEI10OE
Chr1	108	5350001	6350000	4	2.78	144	Female_HEI10OE
Chr1	109	5400001	6400000	3	2.08	144	Female_HEI10OE
Chr1	110	5450001	6450000	3	2.08	144	Female_HEI10OE
Chr1	111	5500001	6500000	2	1.39	144	Female_HEI10OE
Chr1	112	5550001	6550000	2	1.39	144	Female_HEI10OE
Chr1	113	5600001	6600000	4	2.78	144	Female_HEI10OE
Chr1	114	5650001	6650000	5	3.47	144	Female_HEI10OE
Chr1	115	5700001	6700000	5	3.47	144	Female_HEI10OE
Chr1	116	5750001	6750000	6	4.17	144	Female_HEI10OE
Chr1	117	5800001	6800000	6	4.17	144	Female_HEI10OE
Chr1	118	5850001	6850000	6	4.17	144	Female_HEI10OE
Chr1	119	5900001	6900000	8	5.56	144	Female_HEI10OE
Chr1	120	5950001	6950000	10	6.94	144	Female_HEI10OE
Chr1	121	6000001	7000000	11	7.64	144	Female_HEI10OE
Chr1	122	6050001	7050000	11	7.64	144	Female_HEI10OE
Chr1	123	6100001	7100000	11	7.64	144	Female_HEI10OE
Chr1	124	6150001	7150000	11	7.64	144	Female_HEI10OE
Chr1	125	6200001	7200000	11	7.64	144	Female_HEI10OE
Chr1	126	6250001	7250000	11	7.64	144	Female_HEI10OE
Chr1	127	6300001	7300000	11	7.64	144	Female_HEI10OE
Chr1	128	6350001	7350000	12	8.33	144	Female_HEI10OE
Chr1	129	6400001	7400000	12	8.33	144	Female_HEI10OE
Chr1	130	6450001	7450000	12	8.33	144	Female_HEI10OE
Chr1	131	6500001	7500000	11	7.64	144	Female_HEI10OE
Chr1	132	6550001	7550000	11	7.64	144	Female_HEI10OE
Chr1	133	6600001	7600000	10	6.94	144	Female_HEI10OE
Chr1	134	6650001	7650000	10	6.94	144	Female_HEI10OE
Chr1	135	6700001	7700000	11	7.64	144	Female_HEI10OE
Chr1	136	6750001	7750000	10	6.94	144	Female_HEI10OE
Chr1	137	6800001	7800000	11	7.64	144	Female_HEI10OE
Chr1	138	6850001	7850000	14	9.72	144	Female_HEI10OE
Chr1	139	6900001	7900000	12	8.33	144	Female_HEI10OE
Chr1	140	6950001	7950000	11	7.64	144	Female_HEI10OE
Chr1	141	7000001	8000000	11	7.64	144	Female_HEI10OE
Chr1	142	7050001	8050000	11	7.64	144	Female_HEI10OE
Chr1	143	7100001	8100000	11	7.64	144	Female_HEI10OE
Chr1	144	7150001	8150000	13	9.03	144	Female_HEI10OE
Chr1	145	7200001	8200000	13	9.03	144	Female_HEI10OE
Chr1	146	7250001	8250000	14	9.72	144	Female_HEI10OE
Chr1	147	7300001	8300000	14	9.72	144	Female_HEI10OE
Chr1	148	7350001	8350000	13	9.03	144	Female_HEI10OE
Chr1	149	7400001	8400000	14	9.72	144	Female_HEI10OE
Chr1	150	7450001	8450000	15	10.42	144	Female_HEI10OE
Chr1	151	7500001	8500000	16	11.11	144	Female_HEI10OE
Chr1	152	7550001	8550000	17	11.81	144	Female_HEI10OE
Chr1	153	7600001	8600000	17	11.81	144	Female_HEI10OE
Chr1	154	7650001	8650000	16	11.11	144	Female_HEI10OE
Chr1	155	7700001	8700000	14	9.72	144	Female_HEI10OE
Chr1	156	7750001	8750000	14	9.72	144	Female_HEI10OE
Chr1	157	7800001	8800000	13	9.03	144	Female_HEI10OE
Chr1	158	7850001	8850000	10	6.94	144	Female_HEI10OE
Chr1	159	7900001	8900000	10	6.94	144	Female_HEI10OE
Chr1	160	7950001	8950000	9	6.25	144	Female_HEI10OE
Chr1	161	8000001	9000000	8	5.56	144	Female_HEI10OE
Chr1	162	8050001	9050000	9	6.25	144	Female_HEI10OE
Chr1	163	8100001	9100000	10	6.94	144	Female_HEI10OE
Chr1	164	8150001	9150000	8	5.56	144	Female_HEI10OE
Chr1	165	8200001	9200000	9	6.25	144	Female_HEI10OE
Chr1	166	8250001	9250000	9	6.25	144	Female_HEI10OE
Chr1	167	8300001	9300000	9	6.25	144	Female_HEI10OE
Chr1	168	8350001	9350000	9	6.25	144	Female_HEI10OE
Chr1	169	8400001	9400000	8	5.56	144	Female_HEI10OE
Chr1	170	8450001	9450000	7	4.86	144	Female_HEI10OE
Chr1	171	8500001	9500000	6	4.17	144	Female_HEI10OE
Chr1	172	8550001	9550000	6	4.17	144	Female_HEI10OE
Chr1	173	8600001	9600000	6	4.17	144	Female_HEI10OE
Chr1	174	8650001	9650000	6	4.17	144	Female_HEI10OE
Chr1	175	8700001	9700000	6	4.17	144	Female_HEI10OE
Chr1	176	8750001	9750000	7	4.86	144	Female_HEI10OE
Chr1	177	8800001	9800000	7	4.86	144	Female_HEI10OE
Chr1	178	8850001	9850000	8	5.56	144	Female_HEI10OE
Chr1	179	8900001	9900000	8	5.56	144	Female_HEI10OE
Chr1	180	8950001	9950000	8	5.56	144	Female_HEI10OE
Chr1	181	9000001	10000000	10	6.94	144	Female_HEI10OE
Chr1	182	9050001	10050000	9	6.25	144	Female_HEI10OE
Chr1	183	9100001	10100000	10	6.94	144	Female_HEI10OE
Chr1	184	9150001	10150000	11	7.64	144	Female_HEI10OE
Chr1	185	9200001	10200000	10	6.94	144	Female_HEI10OE
Chr1	186	9250001	10250000	9	6.25	144	Female_HEI10OE
Chr1	187	9300001	10300000	10	6.94	144	Female_HEI10OE
Chr1	188	9350001	10350000	10	6.94	144	Female_HEI10OE
Chr1	189	9400001	10400000	10	6.94	144	Female_HEI10OE
Chr1	190	9450001	10450000	10	6.94	144	Female_HEI10OE
Chr1	191	9500001	10500000	10	6.94	144	Female_HEI10OE
Chr1	192	9550001	10550000	9	6.25	144	Female_HEI10OE
Chr1	193	9600001	10600000	8	5.56	144	Female_HEI10OE
Chr1	194	9650001	10650000	8	5.56	144	Female_HEI10OE
Chr1	195	9700001	10700000	8	5.56	144	Female_HEI10OE
Chr1	196	9750001	10750000	7	4.86	144	Female_HEI10OE
Chr1	197	9800001	10800000	8	5.56	144	Female_HEI10OE
Chr1	198	9850001	10850000	7	4.86	144	Female_HEI10OE
Chr1	199	9900001	10900000	7	4.86	144	Female_HEI10OE
Chr1	200	9950001	10950000	7	4.86	144	Female_HEI10OE
Chr1	201	10000001	11000000	5	3.47	144	Female_HEI10OE
Chr1	202	10050001	11050000	6	4.17	144	Female_HEI10OE
Chr1	203	10100001	11100000	5	3.47	144	Female_HEI10OE
Chr1	204	10150001	11150000	5	3.47	144	Female_HEI10OE
Chr1	205	10200001	11200000	5	3.47	144	Female_HEI10OE
Chr1	206	10250001	11250000	6	4.17	144	Female_HEI10OE
Chr1	207	10300001	11300000	5	3.47	144	Female_HEI10OE
Chr1	208	10350001	11350000	5	3.47	144	Female_HEI10OE
Chr1	209	10400001	11400000	5	3.47	144	Female_HEI10OE
Chr1	210	10450001	11450000	5	3.47	144	Female_HEI10OE
Chr1	211	10500001	11500000	5	3.47	144	Female_HEI10OE
Chr1	212	10550001	11550000	6	4.17	144	Female_HEI10OE
Chr1	213	10600001	11600000	6	4.17	144	Female_HEI10OE
Chr1	214	10650001	11650000	6	4.17	144	Female_HEI10OE
Chr1	215	10700001	11700000	7	4.86	144	Female_HEI10OE
Chr1	216	10750001	11750000	8	5.56	144	Female_HEI10OE
Chr1	217	10800001	11800000	8	5.56	144	Female_HEI10OE
Chr1	218	10850001	11850000	8	5.56	144	Female_HEI10OE
Chr1	219	10900001	11900000	8	5.56	144	Female_HEI10OE
Chr1	220	10950001	11950000	8	5.56	144	Female_HEI10OE
Chr1	221	11000001	12000000	8	5.56	144	Female_HEI10OE
Chr1	222	11050001	12050000	7	4.86	144	Female_HEI10OE
Chr1	223	11100001	12100000	6	4.17	144	Female_HEI10OE
Chr1	224	11150001	12150000	5	3.47	144	Female_HEI10OE
Chr1	225	11200001	12200000	7	4.86	144	Female_HEI10OE
Chr1	226	11250001	12250000	7	4.86	144	Female_HEI10OE
Chr1	227	11300001	12300000	7	4.86	144	Female_HEI10OE
Chr1	228	11350001	12350000	7	4.86	144	Female_HEI10OE
Chr1	229	11400001	12400000	9	6.25	144	Female_HEI10OE
Chr1	230	11450001	12450000	9	6.25	144	Female_HEI10OE
Chr1	231	11500001	12500000	13	9.03	144	Female_HEI10OE
Chr1	232	11550001	12550000	12	8.33	144	Female_HEI10OE
Chr1	233	11600001	12600000	12	8.33	144	Female_HEI10OE
Chr1	234	11650001	12650000	12	8.33	144	Female_HEI10OE
Chr1	235	11700001	12700000	12	8.33	144	Female_HEI10OE
Chr1	236	11750001	12750000	12	8.33	144	Female_HEI10OE
Chr1	237	11800001	12800000	11	7.64	144	Female_HEI10OE
Chr1	238	11850001	12850000	11	7.64	144	Female_HEI10OE
Chr1	239	11900001	12900000	11	7.64	144	Female_HEI10OE
Chr1	240	11950001	12950000	11	7.64	144	Female_HEI10OE
Chr1	241	12000001	13000000	13	9.03	144	Female_HEI10OE
Chr1	242	12050001	13050000	15	10.42	144	Female_HEI10OE
Chr1	243	12100001	13100000	17	11.81	144	Female_HEI10OE
Chr1	244	12150001	13150000	17	11.81	144	Female_HEI10OE
Chr1	245	12200001	13200000	15	10.42	144	Female_HEI10OE
Chr1	246	12250001	13250000	14	9.72	144	Female_HEI10OE
Chr1	247	12300001	13300000	14	9.72	144	Female_HEI10OE
Chr1	248	12350001	13350000	14	9.72	144	Female_HEI10OE
Chr1	249	12400001	13400000	12	8.33	144	Female_HEI10OE
Chr1	250	12450001	13450000	12	8.33	144	Female_HEI10OE
Chr1	251	12500001	13500000	9	6.25	144	Female_HEI10OE
Chr1	252	12550001	13550000	9	6.25	144	Female_HEI10OE
Chr1	253	12600001	13600000	9	6.25	144	Female_HEI10OE
Chr1	254	12650001	13650000	9	6.25	144	Female_HEI10OE
Chr1	255	12700001	13700000	8	5.56	144	Female_HEI10OE
Chr1	256	12750001	13750000	7	4.86	144	Female_HEI10OE
Chr1	257	12800001	13800000	7	4.86	144	Female_HEI10OE
Chr1	258	12850001	13850000	7	4.86	144	Female_HEI10OE
Chr1	259	12900001	13900000	7	4.86	144	Female_HEI10OE
Chr1	260	12950001	13950000	7	4.86	144	Female_HEI10OE
Chr1	261	13000001	14000000	5	3.47	144	Female_HEI10OE
Chr1	262	13050001	14050000	3	2.08	144	Female_HEI10OE
Chr1	263	13100001	14100000	1	0.69	144	Female_HEI10OE
Chr1	264	13150001	14150000	1	0.69	144	Female_HEI10OE
Chr1	265	13200001	14200000	2	1.39	144	Female_HEI10OE
Chr1	266	13250001	14250000	2	1.39	144	Female_HEI10OE
Chr1	267	13300001	14300000	2	1.39	144	Female_HEI10OE
Chr1	268	13350001	14350000	2	1.39	144	Female_HEI10OE
Chr1	269	13400001	14400000	2	1.39	144	Female_HEI10OE
Chr1	270	13450001	14450000	2	1.39	144	Female_HEI10OE
Chr1	271	13500001	14500000	1	0.69	144	Female_HEI10OE
Chr1	272	13550001	14550000	1	0.69	144	Female_HEI10OE
Chr1	273	13600001	14600000	1	0.69	144	Female_HEI10OE
Chr1	274	13650001	14650000	1	0.69	144	Female_HEI10OE
Chr1	275	13700001	14700000	1	0.69	144	Female_HEI10OE
Chr1	276	13750001	14750000	1	0.69	144	Female_HEI10OE
Chr1	277	13800001	14800000	1	0.69	144	Female_HEI10OE
Chr1	278	13850001	14850000	1	0.69	144	Female_HEI10OE
Chr1	279	13900001	14900000	1	0.69	144	Female_HEI10OE
Chr1	280	13950001	14950000	1	0.69	144	Female_HEI10OE
Chr1	281	14000001	15000000	1	0.69	144	Female_HEI10OE
Chr1	282	14050001	15050000	1	0.69	144	Female_HEI10OE
Chr1	283	14100001	15100000	1	0.69	144	Female_HEI10OE
Chr1	284	14150001	15150000	1	0.69	144	Female_HEI10OE
Chr1	285	14200001	15200000	0	0	144	Female_HEI10OE
Chr1	286	14250001	15250000	0	0	144	Female_HEI10OE
Chr1	287	14300001	15300000	0	0	144	Female_HEI10OE
Chr1	288	14350001	15350000	0	0	144	Female_HEI10OE
Chr1	289	14400001	15400000	0	0	144	Female_HEI10OE
Chr1	290	14450001	15450000	0	0	144	Female_HEI10OE
Chr1	291	14500001	15500000	0	0	144	Female_HEI10OE
Chr1	292	14550001	15550000	0	0	144	Female_HEI10OE
Chr1	293	14600001	15600000	0	0	144	Female_HEI10OE
Chr1	294	14650001	15650000	0	0	144	Female_HEI10OE
Chr1	295	14700001	15700000	0	0	144	Female_HEI10OE
Chr1	296	14750001	15750000	0	0	144	Female_HEI10OE
Chr1	297	14800001	15800000	0	0	144	Female_HEI10OE
Chr1	298	14850001	15850000	0	0	144	Female_HEI10OE
Chr1	299	14900001	15900000	0	0	144	Female_HEI10OE
Chr1	300	14950001	15950000	0	0	144	Female_HEI10OE
Chr1	301	15000001	16000000	0	0	144	Female_HEI10OE
Chr1	302	15050001	16050000	0	0	144	Female_HEI10OE
Chr1	303	15100001	16100000	0	0	144	Female_HEI10OE
Chr1	304	15150001	16150000	2	1.39	144	Female_HEI10OE
Chr1	305	15200001	16200000	3	2.08	144	Female_HEI10OE
Chr1	306	15250001	16250000	3	2.08	144	Female_HEI10OE
Chr1	307	15300001	16300000	5	3.47	144	Female_HEI10OE
Chr1	308	15350001	16350000	5	3.47	144	Female_HEI10OE
Chr1	309	15400001	16400000	5	3.47	144	Female_HEI10OE
Chr1	310	15450001	16450000	5	3.47	144	Female_HEI10OE
Chr1	311	15500001	16500000	5	3.47	144	Female_HEI10OE
Chr1	312	15550001	16550000	5	3.47	144	Female_HEI10OE
Chr1	313	15600001	16600000	5	3.47	144	Female_HEI10OE
Chr1	314	15650001	16650000	5	3.47	144	Female_HEI10OE
Chr1	315	15700001	16700000	5	3.47	144	Female_HEI10OE
Chr1	316	15750001	16750000	5	3.47	144	Female_HEI10OE
Chr1	317	15800001	16800000	7	4.86	144	Female_HEI10OE
Chr1	318	15850001	16850000	7	4.86	144	Female_HEI10OE
Chr1	319	15900001	16900000	7	4.86	144	Female_HEI10OE
Chr1	320	15950001	16950000	7	4.86	144	Female_HEI10OE
Chr1	321	16000001	17000000	7	4.86	144	Female_HEI10OE
Chr1	322	16050001	17050000	7	4.86	144	Female_HEI10OE
Chr1	323	16100001	17100000	8	5.56	144	Female_HEI10OE
Chr1	324	16150001	17150000	6	4.17	144	Female_HEI10OE
Chr1	325	16200001	17200000	7	4.86	144	Female_HEI10OE
Chr1	326	16250001	17250000	7	4.86	144	Female_HEI10OE
Chr1	327	16300001	17300000	5	3.47	144	Female_HEI10OE
Chr1	328	16350001	17350000	5	3.47	144	Female_HEI10OE
Chr1	329	16400001	17400000	6	4.17	144	Female_HEI10OE
Chr1	330	16450001	17450000	7	4.86	144	Female_HEI10OE
Chr1	331	16500001	17500000	7	4.86	144	Female_HEI10OE
Chr1	332	16550001	17550000	7	4.86	144	Female_HEI10OE
Chr1	333	16600001	17600000	8	5.56	144	Female_HEI10OE
Chr1	334	16650001	17650000	8	5.56	144	Female_HEI10OE
Chr1	335	16700001	17700000	9	6.25	144	Female_HEI10OE
Chr1	336	16750001	17750000	11	7.64	144	Female_HEI10OE
Chr1	337	16800001	17800000	9	6.25	144	Female_HEI10OE
Chr1	338	16850001	17850000	9	6.25	144	Female_HEI10OE
Chr1	339	16900001	17900000	9	6.25	144	Female_HEI10OE
Chr1	340	16950001	17950000	10	6.94	144	Female_HEI10OE
Chr1	341	17000001	18000000	10	6.94	144	Female_HEI10OE
Chr1	342	17050001	18050000	10	6.94	144	Female_HEI10OE
Chr1	343	17100001	18100000	9	6.25	144	Female_HEI10OE
Chr1	344	17150001	18150000	10	6.94	144	Female_HEI10OE
Chr1	345	17200001	18200000	9	6.25	144	Female_HEI10OE
Chr1	346	17250001	18250000	10	6.94	144	Female_HEI10OE
Chr1	347	17300001	18300000	11	7.64	144	Female_HEI10OE
Chr1	348	17350001	18350000	12	8.33	144	Female_HEI10OE
Chr1	349	17400001	18400000	12	8.33	144	Female_HEI10OE
Chr1	350	17450001	18450000	11	7.64	144	Female_HEI10OE
Chr1	351	17500001	18500000	11	7.64	144	Female_HEI10OE
Chr1	352	17550001	18550000	11	7.64	144	Female_HEI10OE
Chr1	353	17600001	18600000	10	6.94	144	Female_HEI10OE
Chr1	354	17650001	18650000	10	6.94	144	Female_HEI10OE
Chr1	355	17700001	18700000	11	7.64	144	Female_HEI10OE
Chr1	356	17750001	18750000	10	6.94	144	Female_HEI10OE
Chr1	357	17800001	18800000	12	8.33	144	Female_HEI10OE
Chr1	358	17850001	18850000	13	9.03	144	Female_HEI10OE
Chr1	359	17900001	18900000	13	9.03	144	Female_HEI10OE
Chr1	360	17950001	18950000	12	8.33	144	Female_HEI10OE
Chr1	361	18000001	19000000	12	8.33	144	Female_HEI10OE
Chr1	362	18050001	19050000	13	9.03	144	Female_HEI10OE
Chr1	363	18100001	19100000	15	10.42	144	Female_HEI10OE
Chr1	364	18150001	19150000	14	9.72	144	Female_HEI10OE
Chr1	365	18200001	19200000	13	9.03	144	Female_HEI10OE
Chr1	366	18250001	19250000	12	8.33	144	Female_HEI10OE
Chr1	367	18300001	19300000	11	7.64	144	Female_HEI10OE
Chr1	368	18350001	19350000	10	6.94	144	Female_HEI10OE
Chr1	369	18400001	19400000	9	6.25	144	Female_HEI10OE
Chr1	370	18450001	19450000	9	6.25	144	Female_HEI10OE
Chr1	371	18500001	19500000	9	6.25	144	Female_HEI10OE
Chr1	372	18550001	19550000	10	6.94	144	Female_HEI10OE
Chr1	373	18600001	19600000	11	7.64	144	Female_HEI10OE
Chr1	374	18650001	19650000	11	7.64	144	Female_HEI10OE
Chr1	375	18700001	19700000	9	6.25	144	Female_HEI10OE
Chr1	376	18750001	19750000	8	5.56	144	Female_HEI10OE
Chr1	377	18800001	19800000	7	4.86	144	Female_HEI10OE
Chr1	378	18850001	19850000	6	4.17	144	Female_HEI10OE
Chr1	379	18900001	19900000	8	5.56	144	Female_HEI10OE
Chr1	380	18950001	19950000	8	5.56	144	Female_HEI10OE
Chr1	381	19000001	20000000	10	6.94	144	Female_HEI10OE
Chr1	382	19050001	20050000	10	6.94	144	Female_HEI10OE
Chr1	383	19100001	20100000	8	5.56	144	Female_HEI10OE
Chr1	384	19150001	20150000	8	5.56	144	Female_HEI10OE
Chr1	385	19200001	20200000	8	5.56	144	Female_HEI10OE
Chr1	386	19250001	20250000	8	5.56	144	Female_HEI10OE
Chr1	387	19300001	20300000	9	6.25	144	Female_HEI10OE
Chr1	388	19350001	20350000	9	6.25	144	Female_HEI10OE
Chr1	389	19400001	20400000	9	6.25	144	Female_HEI10OE
Chr1	390	19450001	20450000	9	6.25	144	Female_HEI10OE
Chr1	391	19500001	20500000	9	6.25	144	Female_HEI10OE
Chr1	392	19550001	20550000	8	5.56	144	Female_HEI10OE
Chr1	393	19600001	20600000	7	4.86	144	Female_HEI10OE
Chr1	394	19650001	20650000	7	4.86	144	Female_HEI10OE
Chr1	395	19700001	20700000	7	4.86	144	Female_HEI10OE
Chr1	396	19750001	20750000	7	4.86	144	Female_HEI10OE
Chr1	397	19800001	20800000	6	4.17	144	Female_HEI10OE
Chr1	398	19850001	20850000	6	4.17	144	Female_HEI10OE
Chr1	399	19900001	20900000	4	2.78	144	Female_HEI10OE
Chr1	400	19950001	20950000	5	3.47	144	Female_HEI10OE
Chr1	401	20000001	21000000	3	2.08	144	Female_HEI10OE
Chr1	402	20050001	21050000	4	2.78	144	Female_HEI10OE
Chr1	403	20100001	21100000	4	2.78	144	Female_HEI10OE
Chr1	404	20150001	21150000	4	2.78	144	Female_HEI10OE
Chr1	405	20200001	21200000	5	3.47	144	Female_HEI10OE
Chr1	406	20250001	21250000	5	3.47	144	Female_HEI10OE
Chr1	407	20300001	21300000	4	2.78	144	Female_HEI10OE
Chr1	408	20350001	21350000	4	2.78	144	Female_HEI10OE
Chr1	409	20400001	21400000	5	3.47	144	Female_HEI10OE
Chr1	410	20450001	21450000	5	3.47	144	Female_HEI10OE
Chr1	411	20500001	21500000	5	3.47	144	Female_HEI10OE
Chr1	412	20550001	21550000	5	3.47	144	Female_HEI10OE
Chr1	413	20600001	21600000	5	3.47	144	Female_HEI10OE
Chr1	414	20650001	21650000	5	3.47	144	Female_HEI10OE
Chr1	415	20700001	21700000	5	3.47	144	Female_HEI10OE
Chr1	416	20750001	21750000	5	3.47	144	Female_HEI10OE
Chr1	417	20800001	21800000	5	3.47	144	Female_HEI10OE
Chr1	418	20850001	21850000	6	4.17	144	Female_HEI10OE
Chr1	419	20900001	21900000	6	4.17	144	Female_HEI10OE
Chr1	420	20950001	21950000	5	3.47	144	Female_HEI10OE
Chr1	421	21000001	22000000	6	4.17	144	Female_HEI10OE
Chr1	422	21050001	22050000	4	2.78	144	Female_HEI10OE
Chr1	423	21100001	22100000	4	2.78	144	Female_HEI10OE
Chr1	424	21150001	22150000	4	2.78	144	Female_HEI10OE
Chr1	425	21200001	22200000	3	2.08	144	Female_HEI10OE
Chr1	426	21250001	22250000	3	2.08	144	Female_HEI10OE
Chr1	427	21300001	22300000	4	2.78	144	Female_HEI10OE
Chr1	428	21350001	22350000	4	2.78	144	Female_HEI10OE
Chr1	429	21400001	22400000	4	2.78	144	Female_HEI10OE
Chr1	430	21450001	22450000	5	3.47	144	Female_HEI10OE
Chr1	431	21500001	22500000	5	3.47	144	Female_HEI10OE
Chr1	432	21550001	22550000	5	3.47	144	Female_HEI10OE
Chr1	433	21600001	22600000	5	3.47	144	Female_HEI10OE
Chr1	434	21650001	22650000	5	3.47	144	Female_HEI10OE
Chr1	435	21700001	22700000	5	3.47	144	Female_HEI10OE
Chr1	436	21750001	22750000	6	4.17	144	Female_HEI10OE
Chr1	437	21800001	22800000	6	4.17	144	Female_HEI10OE
Chr1	438	21850001	22850000	5	3.47	144	Female_HEI10OE
Chr1	439	21900001	22900000	6	4.17	144	Female_HEI10OE
Chr1	440	21950001	22950000	8	5.56	144	Female_HEI10OE
Chr1	441	22000001	23000000	7	4.86	144	Female_HEI10OE
Chr1	442	22050001	23050000	7	4.86	144	Female_HEI10OE
Chr1	443	22100001	23100000	7	4.86	144	Female_HEI10OE
Chr1	444	22150001	23150000	7	4.86	144	Female_HEI10OE
Chr1	445	22200001	23200000	7	4.86	144	Female_HEI10OE
Chr1	446	22250001	23250000	8	5.56	144	Female_HEI10OE
Chr1	447	22300001	23300000	9	6.25	144	Female_HEI10OE
Chr1	448	22350001	23350000	9	6.25	144	Female_HEI10OE
Chr1	449	22400001	23400000	8	5.56	144	Female_HEI10OE
Chr1	450	22450001	23450000	8	5.56	144	Female_HEI10OE
Chr1	451	22500001	23500000	8	5.56	144	Female_HEI10OE
Chr1	452	22550001	23550000	8	5.56	144	Female_HEI10OE
Chr1	453	22600001	23600000	8	5.56	144	Female_HEI10OE
Chr1	454	22650001	23650000	8	5.56	144	Female_HEI10OE
Chr1	455	22700001	23700000	9	6.25	144	Female_HEI10OE
Chr1	456	22750001	23750000	8	5.56	144	Female_HEI10OE
Chr1	457	22800001	23800000	8	5.56	144	Female_HEI10OE
Chr1	458	22850001	23850000	8	5.56	144	Female_HEI10OE
Chr1	459	22900001	23900000	7	4.86	144	Female_HEI10OE
Chr1	460	22950001	23950000	7	4.86	144	Female_HEI10OE
Chr1	461	23000001	24000000	7	4.86	144	Female_HEI10OE
Chr1	462	23050001	24050000	7	4.86	144	Female_HEI10OE
Chr1	463	23100001	24100000	8	5.56	144	Female_HEI10OE
Chr1	464	23150001	24150000	8	5.56	144	Female_HEI10OE
Chr1	465	23200001	24200000	8	5.56	144	Female_HEI10OE
Chr1	466	23250001	24250000	7	4.86	144	Female_HEI10OE
Chr1	467	23300001	24300000	5	3.47	144	Female_HEI10OE
Chr1	468	23350001	24350000	5	3.47	144	Female_HEI10OE
Chr1	469	23400001	24400000	5	3.47	144	Female_HEI10OE
Chr1	470	23450001	24450000	5	3.47	144	Female_HEI10OE
Chr1	471	23500001	24500000	5	3.47	144	Female_HEI10OE
Chr1	472	23550001	24550000	5	3.47	144	Female_HEI10OE
Chr1	473	23600001	24600000	5	3.47	144	Female_HEI10OE
Chr1	474	23650001	24650000	5	3.47	144	Female_HEI10OE
Chr1	475	23700001	24700000	4	2.78	144	Female_HEI10OE
Chr1	476	23750001	24750000	4	2.78	144	Female_HEI10OE
Chr1	477	23800001	24800000	6	4.17	144	Female_HEI10OE
Chr1	478	23850001	24850000	7	4.86	144	Female_HEI10OE
Chr1	479	23900001	24900000	10	6.94	144	Female_HEI10OE
Chr1	480	23950001	24950000	8	5.56	144	Female_HEI10OE
Chr1	481	24000001	25000000	8	5.56	144	Female_HEI10OE
Chr1	482	24050001	25050000	9	6.25	144	Female_HEI10OE
Chr1	483	24100001	25100000	9	6.25	144	Female_HEI10OE
Chr1	484	24150001	25150000	9	6.25	144	Female_HEI10OE
Chr1	485	24200001	25200000	9	6.25	144	Female_HEI10OE
Chr1	486	24250001	25250000	9	6.25	144	Female_HEI10OE
Chr1	487	24300001	25300000	10	6.94	144	Female_HEI10OE
Chr1	488	24350001	25350000	10	6.94	144	Female_HEI10OE
Chr1	489	24400001	25400000	10	6.94	144	Female_HEI10OE
Chr1	490	24450001	25450000	9	6.25	144	Female_HEI10OE
Chr1	491	24500001	25500000	9	6.25	144	Female_HEI10OE
Chr1	492	24550001	25550000	9	6.25	144	Female_HEI10OE
Chr1	493	24600001	25600000	9	6.25	144	Female_HEI10OE
Chr1	494	24650001	25650000	9	6.25	144	Female_HEI10OE
Chr1	495	24700001	25700000	9	6.25	144	Female_HEI10OE
Chr1	496	24750001	25750000	10	6.94	144	Female_HEI10OE
Chr1	497	24800001	25800000	8	5.56	144	Female_HEI10OE
Chr1	498	24850001	25850000	7	4.86	144	Female_HEI10OE
Chr1	499	24900001	25900000	5	3.47	144	Female_HEI10OE
Chr1	500	24950001	25950000	5	3.47	144	Female_HEI10OE
Chr1	501	25000001	26000000	6	4.17	144	Female_HEI10OE
Chr1	502	25050001	26050000	5	3.47	144	Female_HEI10OE
Chr1	503	25100001	26100000	4	2.78	144	Female_HEI10OE
Chr1	504	25150001	26150000	4	2.78	144	Female_HEI10OE
Chr1	505	25200001	26200000	4	2.78	144	Female_HEI10OE
Chr1	506	25250001	26250000	6	4.17	144	Female_HEI10OE
Chr1	507	25300001	26300000	5	3.47	144	Female_HEI10OE
Chr1	508	25350001	26350000	6	4.17	144	Female_HEI10OE
Chr1	509	25400001	26400000	6	4.17	144	Female_HEI10OE
Chr1	510	25450001	26450000	8	5.56	144	Female_HEI10OE
Chr1	511	25500001	26500000	8	5.56	144	Female_HEI10OE
Chr1	512	25550001	26550000	8	5.56	144	Female_HEI10OE
Chr1	513	25600001	26600000	8	5.56	144	Female_HEI10OE
Chr1	514	25650001	26650000	10	6.94	144	Female_HEI10OE
Chr1	515	25700001	26700000	12	8.33	144	Female_HEI10OE
Chr1	516	25750001	26750000	11	7.64	144	Female_HEI10OE
Chr1	517	25800001	26800000	11	7.64	144	Female_HEI10OE
Chr1	518	25850001	26850000	12	8.33	144	Female_HEI10OE
Chr1	519	25900001	26900000	12	8.33	144	Female_HEI10OE
Chr1	520	25950001	26950000	12	8.33	144	Female_HEI10OE
Chr1	521	26000001	27000000	11	7.64	144	Female_HEI10OE
Chr1	522	26050001	27050000	11	7.64	144	Female_HEI10OE
Chr1	523	26100001	27100000	11	7.64	144	Female_HEI10OE
Chr1	524	26150001	27150000	11	7.64	144	Female_HEI10OE
Chr1	525	26200001	27200000	11	7.64	144	Female_HEI10OE
Chr1	526	26250001	27250000	9	6.25	144	Female_HEI10OE
Chr1	527	26300001	27300000	9	6.25	144	Female_HEI10OE
Chr1	528	26350001	27350000	9	6.25	144	Female_HEI10OE
Chr1	529	26400001	27400000	9	6.25	144	Female_HEI10OE
Chr1	530	26450001	27450000	7	4.86	144	Female_HEI10OE
Chr1	531	26500001	27500000	7	4.86	144	Female_HEI10OE
Chr1	532	26550001	27550000	7	4.86	144	Female_HEI10OE
Chr1	533	26600001	27600000	7	4.86	144	Female_HEI10OE
Chr1	534	26650001	27650000	5	3.47	144	Female_HEI10OE
Chr1	535	26700001	27700000	3	2.08	144	Female_HEI10OE
Chr1	536	26750001	27750000	3	2.08	144	Female_HEI10OE
Chr1	537	26800001	27800000	4	2.78	144	Female_HEI10OE
Chr1	538	26850001	27850000	3	2.08	144	Female_HEI10OE
Chr1	539	26900001	27900000	2	1.39	144	Female_HEI10OE
Chr1	540	26950001	27950000	2	1.39	144	Female_HEI10OE
Chr1	541	27000001	28000000	2	1.39	144	Female_HEI10OE
Chr1	542	27050001	28050000	3	2.08	144	Female_HEI10OE
Chr1	543	27100001	28100000	3	2.08	144	Female_HEI10OE
Chr1	544	27150001	28150000	3	2.08	144	Female_HEI10OE
Chr1	545	27200001	28200000	3	2.08	144	Female_HEI10OE
Chr1	546	27250001	28250000	3	2.08	144	Female_HEI10OE
Chr1	547	27300001	28300000	6	4.17	144	Female_HEI10OE
Chr1	548	27350001	28350000	7	4.86	144	Female_HEI10OE
Chr1	549	27400001	28400000	7	4.86	144	Female_HEI10OE
Chr1	550	27450001	28450000	7	4.86	144	Female_HEI10OE
Chr1	551	27500001	28500000	7	4.86	144	Female_HEI10OE
Chr1	552	27550001	28550000	7	4.86	144	Female_HEI10OE
Chr1	553	27600001	28600000	8	5.56	144	Female_HEI10OE
Chr1	554	27650001	28650000	8	5.56	144	Female_HEI10OE
Chr1	555	27700001	28700000	8	5.56	144	Female_HEI10OE
Chr1	556	27750001	28750000	9	6.25	144	Female_HEI10OE
Chr1	557	27800001	28800000	8	5.56	144	Female_HEI10OE
Chr1	558	27850001	28850000	8	5.56	144	Female_HEI10OE
Chr1	559	27900001	28900000	10	6.94	144	Female_HEI10OE
Chr1	560	27950001	28950000	12	8.33	144	Female_HEI10OE
Chr1	561	28000001	29000000	12	8.33	144	Female_HEI10OE
Chr1	562	28050001	29050000	11	7.64	144	Female_HEI10OE
Chr1	563	28100001	29100000	12	8.33	144	Female_HEI10OE
Chr1	564	28150001	29150000	12	8.33	144	Female_HEI10OE
Chr1	565	28200001	29200000	13	9.03	144	Female_HEI10OE
Chr1	566	28250001	29250000	13	9.03	144	Female_HEI10OE
Chr1	567	28300001	29300000	12	8.33	144	Female_HEI10OE
Chr1	568	28350001	29350000	10	6.94	144	Female_HEI10OE
Chr1	569	28400001	29400000	10	6.94	144	Female_HEI10OE
Chr1	570	28450001	29450000	10	6.94	144	Female_HEI10OE
Chr1	571	28500001	29500000	10	6.94	144	Female_HEI10OE
Chr1	572	28550001	29550000	10	6.94	144	Female_HEI10OE
Chr1	573	28600001	29600000	10	6.94	144	Female_HEI10OE
Chr1	574	28650001	29650000	11	7.64	144	Female_HEI10OE
Chr1	575	28700001	29700000	11	7.64	144	Female_HEI10OE
Chr1	576	28750001	29750000	10	6.94	144	Female_HEI10OE
Chr1	577	28800001	29800000	13	9.03	144	Female_HEI10OE
Chr1	578	28850001	29850000	13	9.03	144	Female_HEI10OE
Chr1	579	28900001	29900000	12	8.33	144	Female_HEI10OE
Chr1	580	28950001	29950000	10	6.94	144	Female_HEI10OE
Chr1	581	29000001	30000000	10	6.94	144	Female_HEI10OE
Chr1	582	29050001	30050000	10	6.94	144	Female_HEI10OE
Chr1	583	29100001	30100000	9	6.25	144	Female_HEI10OE
Chr1	584	29150001	30150000	9	6.25	144	Female_HEI10OE
Chr1	585	29200001	30200000	8	5.56	144	Female_HEI10OE
Chr1	586	29250001	30250000	8	5.56	144	Female_HEI10OE
Chr1	587	29300001	30300000	6	4.17	144	Female_HEI10OE
Chr1	588	29350001	30350000	7	4.86	144	Female_HEI10OE
Chr1	589	29400001	30400000	7	4.86	144	Female_HEI10OE
Chr1	590	29450001	30427671	7	4.86	144	Female_HEI10OE
Chr1	1	1	1000000	27	19.01	142	Female_ZYP1_HEI10OE
Chr1	2	50001	1050000	27	19.01	142	Female_ZYP1_HEI10OE
Chr1	3	100001	1100000	29	20.42	142	Female_ZYP1_HEI10OE
Chr1	4	150001	1150000	32	22.54	142	Female_ZYP1_HEI10OE
Chr1	5	200001	1200000	32	22.54	142	Female_ZYP1_HEI10OE
Chr1	6	250001	1250000	29	20.42	142	Female_ZYP1_HEI10OE
Chr1	7	300001	1300000	29	20.42	142	Female_ZYP1_HEI10OE
Chr1	8	350001	1350000	28	19.72	142	Female_ZYP1_HEI10OE
Chr1	9	400001	1400000	27	19.01	142	Female_ZYP1_HEI10OE
Chr1	10	450001	1450000	29	20.42	142	Female_ZYP1_HEI10OE
Chr1	11	500001	1500000	31	21.83	142	Female_ZYP1_HEI10OE
Chr1	12	550001	1550000	33	23.24	142	Female_ZYP1_HEI10OE
Chr1	13	600001	1600000	31	21.83	142	Female_ZYP1_HEI10OE
Chr1	14	650001	1650000	32	22.54	142	Female_ZYP1_HEI10OE
Chr1	15	700001	1700000	31	21.83	142	Female_ZYP1_HEI10OE
Chr1	16	750001	1750000	28	19.72	142	Female_ZYP1_HEI10OE
Chr1	17	800001	1800000	31	21.83	142	Female_ZYP1_HEI10OE
Chr1	18	850001	1850000	33	23.24	142	Female_ZYP1_HEI10OE
Chr1	19	900001	1900000	35	24.65	142	Female_ZYP1_HEI10OE
Chr1	20	950001	1950000	35	24.65	142	Female_ZYP1_HEI10OE
Chr1	21	1000001	2000000	33	23.24	142	Female_ZYP1_HEI10OE
Chr1	22	1050001	2050000	34	23.94	142	Female_ZYP1_HEI10OE
Chr1	23	1100001	2100000	33	23.24	142	Female_ZYP1_HEI10OE
Chr1	24	1150001	2150000	32	22.54	142	Female_ZYP1_HEI10OE
Chr1	25	1200001	2200000	33	23.24	142	Female_ZYP1_HEI10OE
Chr1	26	1250001	2250000	40	28.17	142	Female_ZYP1_HEI10OE
Chr1	27	1300001	2300000	43	30.28	142	Female_ZYP1_HEI10OE
Chr1	28	1350001	2350000	48	33.8	142	Female_ZYP1_HEI10OE
Chr1	29	1400001	2400000	50	35.21	142	Female_ZYP1_HEI10OE
Chr1	30	1450001	2450000	49	34.51	142	Female_ZYP1_HEI10OE
Chr1	31	1500001	2500000	46	32.39	142	Female_ZYP1_HEI10OE
Chr1	32	1550001	2550000	42	29.58	142	Female_ZYP1_HEI10OE
Chr1	33	1600001	2600000	43	30.28	142	Female_ZYP1_HEI10OE
Chr1	34	1650001	2650000	41	28.87	142	Female_ZYP1_HEI10OE
Chr1	35	1700001	2700000	41	28.87	142	Female_ZYP1_HEI10OE
Chr1	36	1750001	2750000	41	28.87	142	Female_ZYP1_HEI10OE
Chr1	37	1800001	2800000	40	28.17	142	Female_ZYP1_HEI10OE
Chr1	38	1850001	2850000	40	28.17	142	Female_ZYP1_HEI10OE
Chr1	39	1900001	2900000	44	30.99	142	Female_ZYP1_HEI10OE
Chr1	40	1950001	2950000	44	30.99	142	Female_ZYP1_HEI10OE
Chr1	41	2000001	3000000	44	30.99	142	Female_ZYP1_HEI10OE
Chr1	42	2050001	3050000	43	30.28	142	Female_ZYP1_HEI10OE
Chr1	43	2100001	3100000	45	31.69	142	Female_ZYP1_HEI10OE
Chr1	44	2150001	3150000	43	30.28	142	Female_ZYP1_HEI10OE
Chr1	45	2200001	3200000	40	28.17	142	Female_ZYP1_HEI10OE
Chr1	46	2250001	3250000	33	23.24	142	Female_ZYP1_HEI10OE
Chr1	47	2300001	3300000	30	21.13	142	Female_ZYP1_HEI10OE
Chr1	48	2350001	3350000	25	17.61	142	Female_ZYP1_HEI10OE
Chr1	49	2400001	3400000	24	16.9	142	Female_ZYP1_HEI10OE
Chr1	50	2450001	3450000	26	18.31	142	Female_ZYP1_HEI10OE
Chr1	51	2500001	3500000	27	19.01	142	Female_ZYP1_HEI10OE
Chr1	52	2550001	3550000	28	19.72	142	Female_ZYP1_HEI10OE
Chr1	53	2600001	3600000	29	20.42	142	Female_ZYP1_HEI10OE
Chr1	54	2650001	3650000	30	21.13	142	Female_ZYP1_HEI10OE
Chr1	55	2700001	3700000	30	21.13	142	Female_ZYP1_HEI10OE
Chr1	56	2750001	3750000	31	21.83	142	Female_ZYP1_HEI10OE
Chr1	57	2800001	3800000	30	21.13	142	Female_ZYP1_HEI10OE
Chr1	58	2850001	3850000	29	20.42	142	Female_ZYP1_HEI10OE
Chr1	59	2900001	3900000	25	17.61	142	Female_ZYP1_HEI10OE
Chr1	60	2950001	3950000	26	18.31	142	Female_ZYP1_HEI10OE
Chr1	61	3000001	4000000	25	17.61	142	Female_ZYP1_HEI10OE
Chr1	62	3050001	4050000	26	18.31	142	Female_ZYP1_HEI10OE
Chr1	63	3100001	4100000	24	16.9	142	Female_ZYP1_HEI10OE
Chr1	64	3150001	4150000	25	17.61	142	Female_ZYP1_HEI10OE
Chr1	65	3200001	4200000	26	18.31	142	Female_ZYP1_HEI10OE
Chr1	66	3250001	4250000	26	18.31	142	Female_ZYP1_HEI10OE
Chr1	67	3300001	4300000	26	18.31	142	Female_ZYP1_HEI10OE
Chr1	68	3350001	4350000	27	19.01	142	Female_ZYP1_HEI10OE
Chr1	69	3400001	4400000	26	18.31	142	Female_ZYP1_HEI10OE
Chr1	70	3450001	4450000	25	17.61	142	Female_ZYP1_HEI10OE
Chr1	71	3500001	4500000	26	18.31	142	Female_ZYP1_HEI10OE
Chr1	72	3550001	4550000	27	19.01	142	Female_ZYP1_HEI10OE
Chr1	73	3600001	4600000	26	18.31	142	Female_ZYP1_HEI10OE
Chr1	74	3650001	4650000	25	17.61	142	Female_ZYP1_HEI10OE
Chr1	75	3700001	4700000	28	19.72	142	Female_ZYP1_HEI10OE
Chr1	76	3750001	4750000	30	21.13	142	Female_ZYP1_HEI10OE
Chr1	77	3800001	4800000	32	22.54	142	Female_ZYP1_HEI10OE
Chr1	78	3850001	4850000	31	21.83	142	Female_ZYP1_HEI10OE
Chr1	79	3900001	4900000	30	21.13	142	Female_ZYP1_HEI10OE
Chr1	80	3950001	4950000	31	21.83	142	Female_ZYP1_HEI10OE
Chr1	81	4000001	5000000	33	23.24	142	Female_ZYP1_HEI10OE
Chr1	82	4050001	5050000	34	23.94	142	Female_ZYP1_HEI10OE
Chr1	83	4100001	5100000	34	23.94	142	Female_ZYP1_HEI10OE
Chr1	84	4150001	5150000	34	23.94	142	Female_ZYP1_HEI10OE
Chr1	85	4200001	5200000	32	22.54	142	Female_ZYP1_HEI10OE
Chr1	86	4250001	5250000	34	23.94	142	Female_ZYP1_HEI10OE
Chr1	87	4300001	5300000	33	23.24	142	Female_ZYP1_HEI10OE
Chr1	88	4350001	5350000	32	22.54	142	Female_ZYP1_HEI10OE
Chr1	89	4400001	5400000	35	24.65	142	Female_ZYP1_HEI10OE
Chr1	90	4450001	5450000	38	26.76	142	Female_ZYP1_HEI10OE
Chr1	91	4500001	5500000	40	28.17	142	Female_ZYP1_HEI10OE
Chr1	92	4550001	5550000	42	29.58	142	Female_ZYP1_HEI10OE
Chr1	93	4600001	5600000	41	28.87	142	Female_ZYP1_HEI10OE
Chr1	94	4650001	5650000	44	30.99	142	Female_ZYP1_HEI10OE
Chr1	95	4700001	5700000	42	29.58	142	Female_ZYP1_HEI10OE
Chr1	96	4750001	5750000	39	27.46	142	Female_ZYP1_HEI10OE
Chr1	97	4800001	5800000	35	24.65	142	Female_ZYP1_HEI10OE
Chr1	98	4850001	5850000	36	25.35	142	Female_ZYP1_HEI10OE
Chr1	99	4900001	5900000	38	26.76	142	Female_ZYP1_HEI10OE
Chr1	100	4950001	5950000	35	24.65	142	Female_ZYP1_HEI10OE
Chr1	101	5000001	6000000	38	26.76	142	Female_ZYP1_HEI10OE
Chr1	102	5050001	6050000	37	26.06	142	Female_ZYP1_HEI10OE
Chr1	103	5100001	6100000	37	26.06	142	Female_ZYP1_HEI10OE
Chr1	104	5150001	6150000	37	26.06	142	Female_ZYP1_HEI10OE
Chr1	105	5200001	6200000	37	26.06	142	Female_ZYP1_HEI10OE
Chr1	106	5250001	6250000	36	25.35	142	Female_ZYP1_HEI10OE
Chr1	107	5300001	6300000	37	26.06	142	Female_ZYP1_HEI10OE
Chr1	108	5350001	6350000	41	28.87	142	Female_ZYP1_HEI10OE
Chr1	109	5400001	6400000	40	28.17	142	Female_ZYP1_HEI10OE
Chr1	110	5450001	6450000	36	25.35	142	Female_ZYP1_HEI10OE
Chr1	111	5500001	6500000	33	23.24	142	Female_ZYP1_HEI10OE
Chr1	112	5550001	6550000	29	20.42	142	Female_ZYP1_HEI10OE
Chr1	113	5600001	6600000	31	21.83	142	Female_ZYP1_HEI10OE
Chr1	114	5650001	6650000	30	21.13	142	Female_ZYP1_HEI10OE
Chr1	115	5700001	6700000	33	23.24	142	Female_ZYP1_HEI10OE
Chr1	116	5750001	6750000	34	23.94	142	Female_ZYP1_HEI10OE
Chr1	117	5800001	6800000	36	25.35	142	Female_ZYP1_HEI10OE
Chr1	118	5850001	6850000	37	26.06	142	Female_ZYP1_HEI10OE
Chr1	119	5900001	6900000	38	26.76	142	Female_ZYP1_HEI10OE
Chr1	120	5950001	6950000	39	27.46	142	Female_ZYP1_HEI10OE
Chr1	121	6000001	7000000	35	24.65	142	Female_ZYP1_HEI10OE
Chr1	122	6050001	7050000	37	26.06	142	Female_ZYP1_HEI10OE
Chr1	123	6100001	7100000	39	27.46	142	Female_ZYP1_HEI10OE
Chr1	124	6150001	7150000	40	28.17	142	Female_ZYP1_HEI10OE
Chr1	125	6200001	7200000	41	28.87	142	Female_ZYP1_HEI10OE
Chr1	126	6250001	7250000	42	29.58	142	Female_ZYP1_HEI10OE
Chr1	127	6300001	7300000	41	28.87	142	Female_ZYP1_HEI10OE
Chr1	128	6350001	7350000	39	27.46	142	Female_ZYP1_HEI10OE
Chr1	129	6400001	7400000	40	28.17	142	Female_ZYP1_HEI10OE
Chr1	130	6450001	7450000	39	27.46	142	Female_ZYP1_HEI10OE
Chr1	131	6500001	7500000	38	26.76	142	Female_ZYP1_HEI10OE
Chr1	132	6550001	7550000	38	26.76	142	Female_ZYP1_HEI10OE
Chr1	133	6600001	7600000	36	25.35	142	Female_ZYP1_HEI10OE
Chr1	134	6650001	7650000	36	25.35	142	Female_ZYP1_HEI10OE
Chr1	135	6700001	7700000	35	24.65	142	Female_ZYP1_HEI10OE
Chr1	136	6750001	7750000	37	26.06	142	Female_ZYP1_HEI10OE
Chr1	137	6800001	7800000	38	26.76	142	Female_ZYP1_HEI10OE
Chr1	138	6850001	7850000	38	26.76	142	Female_ZYP1_HEI10OE
Chr1	139	6900001	7900000	35	24.65	142	Female_ZYP1_HEI10OE
Chr1	140	6950001	7950000	33	23.24	142	Female_ZYP1_HEI10OE
Chr1	141	7000001	8000000	33	23.24	142	Female_ZYP1_HEI10OE
Chr1	142	7050001	8050000	32	22.54	142	Female_ZYP1_HEI10OE
Chr1	143	7100001	8100000	29	20.42	142	Female_ZYP1_HEI10OE
Chr1	144	7150001	8150000	28	19.72	142	Female_ZYP1_HEI10OE
Chr1	145	7200001	8200000	29	20.42	142	Female_ZYP1_HEI10OE
Chr1	146	7250001	8250000	28	19.72	142	Female_ZYP1_HEI10OE
Chr1	147	7300001	8300000	30	21.13	142	Female_ZYP1_HEI10OE
Chr1	148	7350001	8350000	31	21.83	142	Female_ZYP1_HEI10OE
Chr1	149	7400001	8400000	31	21.83	142	Female_ZYP1_HEI10OE
Chr1	150	7450001	8450000	31	21.83	142	Female_ZYP1_HEI10OE
Chr1	151	7500001	8500000	31	21.83	142	Female_ZYP1_HEI10OE
Chr1	152	7550001	8550000	32	22.54	142	Female_ZYP1_HEI10OE
Chr1	153	7600001	8600000	35	24.65	142	Female_ZYP1_HEI10OE
Chr1	154	7650001	8650000	33	23.24	142	Female_ZYP1_HEI10OE
Chr1	155	7700001	8700000	30	21.13	142	Female_ZYP1_HEI10OE
Chr1	156	7750001	8750000	27	19.01	142	Female_ZYP1_HEI10OE
Chr1	157	7800001	8800000	24	16.9	142	Female_ZYP1_HEI10OE
Chr1	158	7850001	8850000	22	15.49	142	Female_ZYP1_HEI10OE
Chr1	159	7900001	8900000	22	15.49	142	Female_ZYP1_HEI10OE
Chr1	160	7950001	8950000	24	16.9	142	Female_ZYP1_HEI10OE
Chr1	161	8000001	9000000	28	19.72	142	Female_ZYP1_HEI10OE
Chr1	162	8050001	9050000	27	19.01	142	Female_ZYP1_HEI10OE
Chr1	163	8100001	9100000	29	20.42	142	Female_ZYP1_HEI10OE
Chr1	164	8150001	9150000	29	20.42	142	Female_ZYP1_HEI10OE
Chr1	165	8200001	9200000	27	19.01	142	Female_ZYP1_HEI10OE
Chr1	166	8250001	9250000	26	18.31	142	Female_ZYP1_HEI10OE
Chr1	167	8300001	9300000	23	16.2	142	Female_ZYP1_HEI10OE
Chr1	168	8350001	9350000	20	14.08	142	Female_ZYP1_HEI10OE
Chr1	169	8400001	9400000	18	12.68	142	Female_ZYP1_HEI10OE
Chr1	170	8450001	9450000	18	12.68	142	Female_ZYP1_HEI10OE
Chr1	171	8500001	9500000	19	13.38	142	Female_ZYP1_HEI10OE
Chr1	172	8550001	9550000	18	12.68	142	Female_ZYP1_HEI10OE
Chr1	173	8600001	9600000	15	10.56	142	Female_ZYP1_HEI10OE
Chr1	174	8650001	9650000	15	10.56	142	Female_ZYP1_HEI10OE
Chr1	175	8700001	9700000	16	11.27	142	Female_ZYP1_HEI10OE
Chr1	176	8750001	9750000	16	11.27	142	Female_ZYP1_HEI10OE
Chr1	177	8800001	9800000	16	11.27	142	Female_ZYP1_HEI10OE
Chr1	178	8850001	9850000	20	14.08	142	Female_ZYP1_HEI10OE
Chr1	179	8900001	9900000	22	15.49	142	Female_ZYP1_HEI10OE
Chr1	180	8950001	9950000	20	14.08	142	Female_ZYP1_HEI10OE
Chr1	181	9000001	10000000	15	10.56	142	Female_ZYP1_HEI10OE
Chr1	182	9050001	10050000	17	11.97	142	Female_ZYP1_HEI10OE
Chr1	183	9100001	10100000	19	13.38	142	Female_ZYP1_HEI10OE
Chr1	184	9150001	10150000	20	14.08	142	Female_ZYP1_HEI10OE
Chr1	185	9200001	10200000	20	14.08	142	Female_ZYP1_HEI10OE
Chr1	186	9250001	10250000	19	13.38	142	Female_ZYP1_HEI10OE
Chr1	187	9300001	10300000	23	16.2	142	Female_ZYP1_HEI10OE
Chr1	188	9350001	10350000	24	16.9	142	Female_ZYP1_HEI10OE
Chr1	189	9400001	10400000	25	17.61	142	Female_ZYP1_HEI10OE
Chr1	190	9450001	10450000	25	17.61	142	Female_ZYP1_HEI10OE
Chr1	191	9500001	10500000	24	16.9	142	Female_ZYP1_HEI10OE
Chr1	192	9550001	10550000	25	17.61	142	Female_ZYP1_HEI10OE
Chr1	193	9600001	10600000	26	18.31	142	Female_ZYP1_HEI10OE
Chr1	194	9650001	10650000	27	19.01	142	Female_ZYP1_HEI10OE
Chr1	195	9700001	10700000	30	21.13	142	Female_ZYP1_HEI10OE
Chr1	196	9750001	10750000	30	21.13	142	Female_ZYP1_HEI10OE
Chr1	197	9800001	10800000	30	21.13	142	Female_ZYP1_HEI10OE
Chr1	198	9850001	10850000	27	19.01	142	Female_ZYP1_HEI10OE
Chr1	199	9900001	10900000	29	20.42	142	Female_ZYP1_HEI10OE
Chr1	200	9950001	10950000	29	20.42	142	Female_ZYP1_HEI10OE
Chr1	201	10000001	11000000	32	22.54	142	Female_ZYP1_HEI10OE
Chr1	202	10050001	11050000	29	20.42	142	Female_ZYP1_HEI10OE
Chr1	203	10100001	11100000	25	17.61	142	Female_ZYP1_HEI10OE
Chr1	204	10150001	11150000	26	18.31	142	Female_ZYP1_HEI10OE
Chr1	205	10200001	11200000	26	18.31	142	Female_ZYP1_HEI10OE
Chr1	206	10250001	11250000	30	21.13	142	Female_ZYP1_HEI10OE
Chr1	207	10300001	11300000	26	18.31	142	Female_ZYP1_HEI10OE
Chr1	208	10350001	11350000	25	17.61	142	Female_ZYP1_HEI10OE
Chr1	209	10400001	11400000	24	16.9	142	Female_ZYP1_HEI10OE
Chr1	210	10450001	11450000	25	17.61	142	Female_ZYP1_HEI10OE
Chr1	211	10500001	11500000	30	21.13	142	Female_ZYP1_HEI10OE
Chr1	212	10550001	11550000	29	20.42	142	Female_ZYP1_HEI10OE
Chr1	213	10600001	11600000	29	20.42	142	Female_ZYP1_HEI10OE
Chr1	214	10650001	11650000	32	22.54	142	Female_ZYP1_HEI10OE
Chr1	215	10700001	11700000	29	20.42	142	Female_ZYP1_HEI10OE
Chr1	216	10750001	11750000	29	20.42	142	Female_ZYP1_HEI10OE
Chr1	217	10800001	11800000	30	21.13	142	Female_ZYP1_HEI10OE
Chr1	218	10850001	11850000	29	20.42	142	Female_ZYP1_HEI10OE
Chr1	219	10900001	11900000	26	18.31	142	Female_ZYP1_HEI10OE
Chr1	220	10950001	11950000	27	19.01	142	Female_ZYP1_HEI10OE
Chr1	221	11000001	12000000	24	16.9	142	Female_ZYP1_HEI10OE
Chr1	222	11050001	12050000	26	18.31	142	Female_ZYP1_HEI10OE
Chr1	223	11100001	12100000	27	19.01	142	Female_ZYP1_HEI10OE
Chr1	224	11150001	12150000	25	17.61	142	Female_ZYP1_HEI10OE
Chr1	225	11200001	12200000	25	17.61	142	Female_ZYP1_HEI10OE
Chr1	226	11250001	12250000	21	14.79	142	Female_ZYP1_HEI10OE
Chr1	227	11300001	12300000	21	14.79	142	Female_ZYP1_HEI10OE
Chr1	228	11350001	12350000	21	14.79	142	Female_ZYP1_HEI10OE
Chr1	229	11400001	12400000	21	14.79	142	Female_ZYP1_HEI10OE
[truncated: 361 more rows]

## Sheet: Figure 2B male
chr	win_id	start	stop	co_num	co_cm	sample_num	class
Chr1	1	1	1000000	5	2.99	167	Male_WT
Chr1	2	50001	1050000	5	2.99	167	Male_WT
Chr1	3	100001	1100000	5	2.99	167	Male_WT
Chr1	4	150001	1150000	6	3.59	167	Male_WT
Chr1	5	200001	1200000	6	3.59	167	Male_WT
Chr1	6	250001	1250000	8	4.79	167	Male_WT
Chr1	7	300001	1300000	9	5.39	167	Male_WT
Chr1	8	350001	1350000	9	5.39	167	Male_WT
Chr1	9	400001	1400000	9	5.39	167	Male_WT
Chr1	10	450001	1450000	10	5.99	167	Male_WT
Chr1	11	500001	1500000	10	5.99	167	Male_WT
Chr1	12	550001	1550000	10	5.99	167	Male_WT
Chr1	13	600001	1600000	10	5.99	167	Male_WT
Chr1	14	650001	1650000	9	5.39	167	Male_WT
Chr1	15	700001	1700000	8	4.79	167	Male_WT
Chr1	16	750001	1750000	7	4.19	167	Male_WT
Chr1	17	800001	1800000	8	4.79	167	Male_WT
Chr1	18	850001	1850000	8	4.79	167	Male_WT
Chr1	19	900001	1900000	8	4.79	167	Male_WT
Chr1	20	950001	1950000	8	4.79	167	Male_WT
Chr1	21	1000001	2000000	8	4.79	167	Male_WT
Chr1	22	1050001	2050000	8	4.79	167	Male_WT
Chr1	23	1100001	2100000	8	4.79	167	Male_WT
Chr1	24	1150001	2150000	8	4.79	167	Male_WT
Chr1	25	1200001	2200000	9	5.39	167	Male_WT
Chr1	26	1250001	2250000	7	4.19	167	Male_WT
Chr1	27	1300001	2300000	7	4.19	167	Male_WT
Chr1	28	1350001	2350000	7	4.19	167	Male_WT
Chr1	29	1400001	2400000	7	4.19	167	Male_WT
Chr1	30	1450001	2450000	6	3.59	167	Male_WT
Chr1	31	1500001	2500000	7	4.19	167	Male_WT
Chr1	32	1550001	2550000	6	3.59	167	Male_WT
Chr1	33	1600001	2600000	6	3.59	167	Male_WT
Chr1	34	1650001	2650000	6	3.59	167	Male_WT
Chr1	35	1700001	2700000	6	3.59	167	Male_WT
Chr1	36	1750001	2750000	6	3.59	167	Male_WT
Chr1	37	1800001	2800000	6	3.59	167	Male_WT
Chr1	38	1850001	2850000	7	4.19	167	Male_WT
Chr1	39	1900001	2900000	7	4.19	167	Male_WT
Chr1	40	1950001	2950000	7	4.19	167	Male_WT
Chr1	41	2000001	3000000	6	3.59	167	Male_WT
Chr1	42	2050001	3050000	6	3.59	167	Male_WT
Chr1	43	2100001	3100000	7	4.19	167	Male_WT
Chr1	44	2150001	3150000	6	3.59	167	Male_WT
Chr1	45	2200001	3200000	5	2.99	167	Male_WT
Chr1	46	2250001	3250000	5	2.99	167	Male_WT
Chr1	47	2300001	3300000	4	2.4	167	Male_WT
Chr1	48	2350001	3350000	4	2.4	167	Male_WT
Chr1	49	2400001	3400000	4	2.4	167	Male_WT
Chr1	50	2450001	3450000	4	2.4	167	Male_WT
Chr1	51	2500001	3500000	3	1.8	167	Male_WT
Chr1	52	2550001	3550000	3	1.8	167	Male_WT
Chr1	53	2600001	3600000	3	1.8	167	Male_WT
Chr1	54	2650001	3650000	3	1.8	167	Male_WT
Chr1	55	2700001	3700000	3	1.8	167	Male_WT
Chr1	56	2750001	3750000	3	1.8	167	Male_WT
Chr1	57	2800001	3800000	2	1.2	167	Male_WT
Chr1	58	2850001	3850000	2	1.2	167	Male_WT
Chr1	59	2900001	3900000	3	1.8	167	Male_WT
Chr1	60	2950001	3950000	3	1.8	167	Male_WT
Chr1	61	3000001	4000000	3	1.8	167	Male_WT
Chr1	62	3050001	4050000	4	2.4	167	Male_WT
Chr1	63	3100001	4100000	4	2.4	167	Male_WT
Chr1	64	3150001	4150000	4	2.4	167	Male_WT
Chr1	65	3200001	4200000	6	3.59	167	Male_WT
Chr1	66	3250001	4250000	7	4.19	167	Male_WT
Chr1	67	3300001	4300000	7	4.19	167	Male_WT
Chr1	68	3350001	4350000	8	4.79	167	Male_WT
Chr1	69	3400001	4400000	8	4.79	167	Male_WT
Chr1	70	3450001	4450000	10	5.99	167	Male_WT
Chr1	71	3500001	4500000	10	5.99	167	Male_WT
Chr1	72	3550001	4550000	10	5.99	167	Male_WT
Chr1	73	3600001	4600000	10	5.99	167	Male_WT
Chr1	74	3650001	4650000	10	5.99	167	Male_WT
Chr1	75	3700001	4700000	10	5.99	167	Male_WT
Chr1	76	3750001	4750000	10	5.99	167	Male_WT
Chr1	77	3800001	4800000	11	6.59	167	Male_WT
Chr1	78	3850001	4850000	10	5.99	167	Male_WT
Chr1	79	3900001	4900000	9	5.39	167	Male_WT
Chr1	80	3950001	4950000	9	5.39	167	Male_WT
Chr1	81	4000001	5000000	10	5.99	167	Male_WT
Chr1	82	4050001	5050000	9	5.39	167	Male_WT
Chr1	83	4100001	5100000	8	4.79	167	Male_WT
Chr1	84	4150001	5150000	8	4.79	167	Male_WT
Chr1	85	4200001	5200000	6	3.59	167	Male_WT
Chr1	86	4250001	5250000	5	2.99	167	Male_WT
Chr1	87	4300001	5300000	5	2.99	167	Male_WT
Chr1	88	4350001	5350000	5	2.99	167	Male_WT
Chr1	89	4400001	5400000	5	2.99	167	Male_WT
Chr1	90	4450001	5450000	3	1.8	167	Male_WT
Chr1	91	4500001	5500000	3	1.8	167	Male_WT
Chr1	92	4550001	5550000	3	1.8	167	Male_WT
Chr1	93	4600001	5600000	3	1.8	167	Male_WT
Chr1	94	4650001	5650000	4	2.4	167	Male_WT
Chr1	95	4700001	5700000	4	2.4	167	Male_WT
Chr1	96	4750001	5750000	4	2.4	167	Male_WT
Chr1	97	4800001	5800000	3	1.8	167	Male_WT
Chr1	98	4850001	5850000	3	1.8	167	Male_WT
Chr1	99	4900001	5900000	3	1.8	167	Male_WT
Chr1	100	4950001	5950000	3	1.8	167	Male_WT
Chr1	101	5000001	6000000	2	1.2	167	Male_WT
Chr1	102	5050001	6050000	2	1.2	167	Male_WT
Chr1	103	5100001	6100000	2	1.2	167	Male_WT
Chr1	104	5150001	6150000	2	1.2	167	Male_WT
Chr1	105	5200001	6200000	2	1.2	167	Male_WT
Chr1	106	5250001	6250000	3	1.8	167	Male_WT
Chr1	107	5300001	6300000	3	1.8	167	Male_WT
Chr1	108	5350001	6350000	2	1.2	167	Male_WT
Chr1	109	5400001	6400000	3	1.8	167	Male_WT
Chr1	110	5450001	6450000	3	1.8	167	Male_WT
Chr1	111	5500001	6500000	3	1.8	167	Male_WT
Chr1	112	5550001	6550000	4	2.4	167	Male_WT
Chr1	113	5600001	6600000	4	2.4	167	Male_WT
Chr1	114	5650001	6650000	3	1.8	167	Male_WT
Chr1	115	5700001	6700000	3	1.8	167	Male_WT
Chr1	116	5750001	6750000	3	1.8	167	Male_WT
Chr1	117	5800001	6800000	6	3.59	167	Male_WT
Chr1	118	5850001	6850000	6	3.59	167	Male_WT
Chr1	119	5900001	6900000	7	4.19	167	Male_WT
Chr1	120	5950001	6950000	7	4.19	167	Male_WT
Chr1	121	6000001	7000000	7	4.19	167	Male_WT
Chr1	122	6050001	7050000	7	4.19	167	Male_WT
Chr1	123	6100001	7100000	7	4.19	167	Male_WT
Chr1	124	6150001	7150000	7	4.19	167	Male_WT
Chr1	125	6200001	7200000	7	4.19	167	Male_WT
Chr1	126	6250001	7250000	6	3.59	167	Male_WT
Chr1	127	6300001	7300000	6	3.59	167	Male_WT
Chr1	128	6350001	7350000	6	3.59	167	Male_WT
Chr1	129	6400001	7400000	6	3.59	167	Male_WT
Chr1	130	6450001	7450000	6	3.59	167	Male_WT
Chr1	131	6500001	7500000	7	4.19	167	Male_WT
Chr1	132	6550001	7550000	6	3.59	167	Male_WT
Chr1	133	6600001	7600000	6	3.59	167	Male_WT
Chr1	134	6650001	7650000	6	3.59	167	Male_WT
Chr1	135	6700001	7700000	9	5.39	167	Male_WT
Chr1	136	6750001	7750000	9	5.39	167	Male_WT
Chr1	137	6800001	7800000	6	3.59	167	Male_WT
Chr1	138	6850001	7850000	7	4.19	167	Male_WT
Chr1	139	6900001	7900000	8	4.79	167	Male_WT
Chr1	140	6950001	7950000	8	4.79	167	Male_WT
Chr1	141	7000001	8000000	8	4.79	167	Male_WT
Chr1	142	7050001	8050000	9	5.39	167	Male_WT
Chr1	143	7100001	8100000	9	5.39	167	Male_WT
Chr1	144	7150001	8150000	10	5.99	167	Male_WT
Chr1	145	7200001	8200000	11	6.59	167	Male_WT
Chr1	146	7250001	8250000	11	6.59	167	Male_WT
Chr1	147	7300001	8300000	11	6.59	167	Male_WT
Chr1	148	7350001	8350000	11	6.59	167	Male_WT
Chr1	149	7400001	8400000	11	6.59	167	Male_WT
Chr1	150	7450001	8450000	11	6.59	167	Male_WT
Chr1	151	7500001	8500000	10	5.99	167	Male_WT
Chr1	152	7550001	8550000	10	5.99	167	Male_WT
Chr1	153	7600001	8600000	10	5.99	167	Male_WT
Chr1	154	7650001	8650000	10	5.99	167	Male_WT
Chr1	155	7700001	8700000	7	4.19	167	Male_WT
Chr1	156	7750001	8750000	7	4.19	167	Male_WT
Chr1	157	7800001	8800000	7	4.19	167	Male_WT
Chr1	158	7850001	8850000	6	3.59	167	Male_WT
Chr1	159	7900001	8900000	5	2.99	167	Male_WT
Chr1	160	7950001	8950000	6	3.59	167	Male_WT
Chr1	161	8000001	9000000	7	4.19	167	Male_WT
Chr1	162	8050001	9050000	6	3.59	167	Male_WT
Chr1	163	8100001	9100000	6	3.59	167	Male_WT
Chr1	164	8150001	9150000	5	2.99	167	Male_WT
Chr1	165	8200001	9200000	5	2.99	167	Male_WT
Chr1	166	8250001	9250000	6	3.59	167	Male_WT
Chr1	167	8300001	9300000	6	3.59	167	Male_WT
Chr1	168	8350001	9350000	6	3.59	167	Male_WT
Chr1	169	8400001	9400000	7	4.19	167	Male_WT
Chr1	170	8450001	9450000	7	4.19	167	Male_WT
Chr1	171	8500001	9500000	7	4.19	167	Male_WT
Chr1	172	8550001	9550000	9	5.39	167	Male_WT
Chr1	173	8600001	9600000	9	5.39	167	Male_WT
Chr1	174	8650001	9650000	9	5.39	167	Male_WT
Chr1	175	8700001	9700000	9	5.39	167	Male_WT
Chr1	176	8750001	9750000	9	5.39	167	Male_WT
Chr1	177	8800001	9800000	9	5.39	167	Male_WT
Chr1	178	8850001	9850000	11	6.59	167	Male_WT
Chr1	179	8900001	9900000	10	5.99	167	Male_WT
Chr1	180	8950001	9950000	9	5.39	167	Male_WT
Chr1	181	9000001	10000000	8	4.79	167	Male_WT
Chr1	182	9050001	10050000	10	5.99	167	Male_WT
Chr1	183	9100001	10100000	10	5.99	167	Male_WT
Chr1	184	9150001	10150000	10	5.99	167	Male_WT
Chr1	185	9200001	10200000	9	5.39	167	Male_WT
Chr1	186	9250001	10250000	9	5.39	167	Male_WT
Chr1	187	9300001	10300000	9	5.39	167	Male_WT
Chr1	188	9350001	10350000	9	5.39	167	Male_WT
Chr1	189	9400001	10400000	8	4.79	167	Male_WT
Chr1	190	9450001	10450000	9	5.39	167	Male_WT
Chr1	191	9500001	10500000	9	5.39	167	Male_WT
Chr1	192	9550001	10550000	7	4.19	167	Male_WT
Chr1	193	9600001	10600000	7	4.19	167	Male_WT
Chr1	194	9650001	10650000	7	4.19	167	Male_WT
Chr1	195	9700001	10700000	9	5.39	167	Male_WT
Chr1	196	9750001	10750000	9	5.39	167	Male_WT
Chr1	197	9800001	10800000	9	5.39	167	Male_WT
Chr1	198	9850001	10850000	7	4.19	167	Male_WT
Chr1	199	9900001	10900000	7	4.19	167	Male_WT
Chr1	200	9950001	10950000	7	4.19	167	Male_WT
Chr1	201	10000001	11000000	7	4.19	167	Male_WT
Chr1	202	10050001	11050000	6	3.59	167	Male_WT
Chr1	203	10100001	11100000	6	3.59	167	Male_WT
Chr1	204	10150001	11150000	7	4.19	167	Male_WT
Chr1	205	10200001	11200000	7	4.19	167	Male_WT
Chr1	206	10250001	11250000	8	4.79	167	Male_WT
Chr1	207	10300001	11300000	8	4.79	167	Male_WT
Chr1	208	10350001	11350000	8	4.79	167	Male_WT
Chr1	209	10400001	11400000	7	4.19	167	Male_WT
Chr1	210	10450001	11450000	6	3.59	167	Male_WT
Chr1	211	10500001	11500000	7	4.19	167	Male_WT
Chr1	212	10550001	11550000	7	4.19	167	Male_WT
Chr1	213	10600001	11600000	9	5.39	167	Male_WT
Chr1	214	10650001	11650000	9	5.39	167	Male_WT
Chr1	215	10700001	11700000	8	4.79	167	Male_WT
Chr1	216	10750001	11750000	9	5.39	167	Male_WT
Chr1	217	10800001	11800000	9	5.39	167	Male_WT
Chr1	218	10850001	11850000	9	5.39	167	Male_WT
Chr1	219	10900001	11900000	10	5.99	167	Male_WT
Chr1	220	10950001	11950000	10	5.99	167	Male_WT
Chr1	221	11000001	12000000	10	5.99	167	Male_WT
Chr1	222	11050001	12050000	9	5.39	167	Male_WT
Chr1	223	11100001	12100000	9	5.39	167	Male_WT
Chr1	224	11150001	12150000	8	4.79	167	Male_WT
Chr1	225	11200001	12200000	9	5.39	167	Male_WT
Chr1	226	11250001	12250000	7	4.19	167	Male_WT
Chr1	227	11300001	12300000	7	4.19	167	Male_WT
Chr1	228	11350001	12350000	7	4.19	167	Male_WT
Chr1	229	11400001	12400000	8	4.79	167	Male_WT
Chr1	230	11450001	12450000	8	4.79	167	Male_WT
Chr1	231	11500001	12500000	7	4.19	167	Male_WT
Chr1	232	11550001	12550000	7	4.19	167	Male_WT
Chr1	233	11600001	12600000	6	3.59	167	Male_WT
Chr1	234	11650001	12650000	7	4.19	167	Male_WT
Chr1	235	11700001	12700000	6	3.59	167	Male_WT
Chr1	236	11750001	12750000	7	4.19	167	Male_WT
Chr1	237	11800001	12800000	7	4.19	167	Male_WT
Chr1	238	11850001	12850000	7	4.19	167	Male_WT
Chr1	239	11900001	12900000	7	4.19	167	Male_WT
Chr1	240	11950001	12950000	7	4.19	167	Male_WT
Chr1	241	12000001	13000000	8	4.79	167	Male_WT
Chr1	242	12050001	13050000	9	5.39	167	Male_WT
Chr1	243	12100001	13100000	9	5.39	167	Male_WT
Chr1	244	12150001	13150000	9	5.39	167	Male_WT
Chr1	245	12200001	13200000	9	5.39	167	Male_WT
Chr1	246	12250001	13250000	9	5.39	167	Male_WT
Chr1	247	12300001	13300000	9	5.39	167	Male_WT
Chr1	248	12350001	13350000	9	5.39	167	Male_WT
Chr1	249	12400001	13400000	8	4.79	167	Male_WT
Chr1	250	12450001	13450000	9	5.39	167	Male_WT
Chr1	251	12500001	13500000	9	5.39	167	Male_WT
Chr1	252	12550001	13550000	9	5.39	167	Male_WT
Chr1	253	12600001	13600000	8	4.79	167	Male_WT
Chr1	254	12650001	13650000	7	4.19	167	Male_WT
Chr1	255	12700001	13700000	7	4.19	167	Male_WT
Chr1	256	12750001	13750000	5	2.99	167	Male_WT
Chr1	257	12800001	13800000	5	2.99	167	Male_WT
Chr1	258	12850001	13850000	5	2.99	167	Male_WT
Chr1	259	12900001	13900000	4	2.4	167	Male_WT
Chr1	260	12950001	13950000	4	2.4	167	Male_WT
Chr1	261	13000001	14000000	3	1.8	167	Male_WT
Chr1	262	13050001	14050000	2	1.2	167	Male_WT
Chr1	263	13100001	14100000	2	1.2	167	Male_WT
Chr1	264	13150001	14150000	2	1.2	167	Male_WT
Chr1	265	13200001	14200000	1	0.6	167	Male_WT
Chr1	266	13250001	14250000	1	0.6	167	Male_WT
Chr1	267	13300001	14300000	1	0.6	167	Male_WT
Chr1	268	13350001	14350000	1	0.6	167	Male_WT
Chr1	269	13400001	14400000	1	0.6	167	Male_WT
Chr1	270	13450001	14450000	0	0	167	Male_WT
Chr1	271	13500001	14500000	0	0	167	Male_WT
Chr1	272	13550001	14550000	0	0	167	Male_WT
Chr1	273	13600001	14600000	0	0	167	Male_WT
Chr1	274	13650001	14650000	0	0	167	Male_WT
Chr1	275	13700001	14700000	0	0	167	Male_WT
Chr1	276	13750001	14750000	0	0	167	Male_WT
Chr1	277	13800001	14800000	0	0	167	Male_WT
Chr1	278	13850001	14850000	0	0	167	Male_WT
Chr1	279	13900001	14900000	0	0	167	Male_WT
Chr1	280	13950001	14950000	0	0	167	Male_WT
Chr1	281	14000001	15000000	0	0	167	Male_WT
Chr1	282	14050001	15050000	0	0	167	Male_WT
Chr1	283	14100001	15100000	0	0	167	Male_WT
Chr1	284	14150001	15150000	0	0	167	Male_WT
Chr1	285	14200001	15200000	0	0	167	Male_WT
Chr1	286	14250001	15250000	0	0	167	Male_WT
Chr1	287	14300001	15300000	0	0	167	Male_WT
Chr1	288	14350001	15350000	0	0	167	Male_WT
Chr1	289	14400001	15400000	0	0	167	Male_WT
Chr1	290	14450001	15450000	0	0	167	Male_WT
Chr1	291	14500001	15500000	0	0	167	Male_WT
Chr1	292	14550001	15550000	0	0	167	Male_WT
Chr1	293	14600001	15600000	0	0	167	Male_WT
Chr1	294	14650001	15650000	0	0	167	Male_WT
Chr1	295	14700001	15700000	0	0	167	Male_WT
Chr1	296	14750001	15750000	1	0.6	167	Male_WT
Chr1	297	14800001	15800000	1	0.6	167	Male_WT
Chr1	298	14850001	15850000	1	0.6	167	Male_WT
Chr1	299	14900001	15900000	1	0.6	167	Male_WT
Chr1	300	14950001	15950000	2	1.2	167	Male_WT
Chr1	301	15000001	16000000	2	1.2	167	Male_WT
Chr1	302	15050001	16050000	2	1.2	167	Male_WT
Chr1	303	15100001	16100000	2	1.2	167	Male_WT
Chr1	304	15150001	16150000	3	1.8	167	Male_WT
Chr1	305	15200001	16200000	3	1.8	167	Male_WT
Chr1	306	15250001	16250000	3	1.8	167	Male_WT
Chr1	307	15300001	16300000	3	1.8	167	Male_WT
Chr1	308	15350001	16350000	3	1.8	167	Male_WT
Chr1	309	15400001	16400000	3	1.8	167	Male_WT
Chr1	310	15450001	16450000	3	1.8	167	Male_WT
Chr1	311	15500001	16500000	3	1.8	167	Male_WT
Chr1	312	15550001	16550000	4	2.4	167	Male_WT
Chr1	313	15600001	16600000	4	2.4	167	Male_WT
Chr1	314	15650001	16650000	4	2.4	167	Male_WT
Chr1	315	15700001	16700000	4	2.4	167	Male_WT
Chr1	316	15750001	16750000	4	2.4	167	Male_WT
Chr1	317	15800001	16800000	5	2.99	167	Male_WT
Chr1	318	15850001	16850000	6	3.59	167	Male_WT
Chr1	319	15900001	16900000	8	4.79	167	Male_WT
Chr1	320	15950001	16950000	8	4.79	167	Male_WT
Chr1	321	16000001	17000000	8	4.79	167	Male_WT
Chr1	322	16050001	17050000	8	4.79	167	Male_WT
Chr1	323	16100001	17100000	9	5.39	167	Male_WT
Chr1	324	16150001	17150000	8	4.79	167	Male_WT
Chr1	325	16200001	17200000	8	4.79	167	Male_WT
Chr1	326	16250001	17250000	8	4.79	167	Male_WT
Chr1	327	16300001	17300000	8	4.79	167	Male_WT
Chr1	328	16350001	17350000	9	5.39	167	Male_WT
Chr1	329	16400001	17400000	11	6.59	167	Male_WT
Chr1	330	16450001	17450000	11	6.59	167	Male_WT
Chr1	331	16500001	17500000	11	6.59	167	Male_WT
Chr1	332	16550001	17550000	10	5.99	167	Male_WT
Chr1	333	16600001	17600000	10	5.99	167	Male_WT
Chr1	334	16650001	17650000	11	6.59	167	Male_WT
Chr1	335	16700001	17700000	12	7.19	167	Male_WT
Chr1	336	16750001	17750000	11	6.59	167	Male_WT
Chr1	337	16800001	17800000	12	7.19	167	Male_WT
Chr1	338	16850001	17850000	11	6.59	167	Male_WT
Chr1	339	16900001	17900000	9	5.39	167	Male_WT
Chr1	340	16950001	17950000	8	4.79	167	Male_WT
Chr1	341	17000001	18000000	9	5.39	167	Male_WT
Chr1	342	17050001	18050000	9	5.39	167	Male_WT
Chr1	343	17100001	18100000	8	4.79	167	Male_WT
Chr1	344	17150001	18150000	8	4.79	167	Male_WT
Chr1	345	17200001	18200000	9	5.39	167	Male_WT
Chr1	346	17250001	18250000	9	5.39	167	Male_WT
Chr1	347	17300001	18300000	9	5.39	167	Male_WT
Chr1	348	17350001	18350000	9	5.39	167	Male_WT
Chr1	349	17400001	18400000	7	4.19	167	Male_WT
Chr1	350	17450001	18450000	7	4.19	167	Male_WT
Chr1	351	17500001	18500000	7	4.19	167	Male_WT
Chr1	352	17550001	18550000	7	4.19	167	Male_WT
Chr1	353	17600001	18600000	7	4.19	167	Male_WT
Chr1	354	17650001	18650000	6	3.59	167	Male_WT
Chr1	355	17700001	18700000	5	2.99	167	Male_WT
Chr1	356	17750001	18750000	5	2.99	167	Male_WT
Chr1	357	17800001	18800000	4	2.4	167	Male_WT
Chr1	358	17850001	18850000	4	2.4	167	Male_WT
Chr1	359	17900001	18900000	4	2.4	167	Male_WT
Chr1	360	17950001	18950000	4	2.4	167	Male_WT
Chr1	361	18000001	19000000	3	1.8	167	Male_WT
Chr1	362	18050001	19050000	3	1.8	167	Male_WT
Chr1	363	18100001	19100000	3	1.8	167	Male_WT
Chr1	364	18150001	19150000	3	1.8	167	Male_WT
Chr1	365	18200001	19200000	2	1.2	167	Male_WT
Chr1	366	18250001	19250000	2	1.2	167	Male_WT
Chr1	367	18300001	19300000	2	1.2	167	Male_WT
Chr1	368	18350001	19350000	1	0.6	167	Male_WT
Chr1	369	18400001	19400000	1	0.6	167	Male_WT
Chr1	370	18450001	19450000	1	0.6	167	Male_WT
Chr1	371	18500001	19500000	1	0.6	167	Male_WT
Chr1	372	18550001	19550000	2	1.2	167	Male_WT
Chr1	373	18600001	19600000	2	1.2	167	Male_WT
Chr1	374	18650001	19650000	2	1.2	167	Male_WT
Chr1	375	18700001	19700000	2	1.2	167	Male_WT
Chr1	376	18750001	19750000	2	1.2	167	Male_WT
Chr1	377	18800001	19800000	1	0.6	167	Male_WT
Chr1	378	18850001	19850000	2	1.2	167	Male_WT
Chr1	379	18900001	19900000	2	1.2	167	Male_WT
Chr1	380	18950001	19950000	3	1.8	167	Male_WT
Chr1	381	19000001	20000000	3	1.8	167	Male_WT
Chr1	382	19050001	20050000	4	2.4	167	Male_WT
Chr1	383	19100001	20100000	4	2.4	167	Male_WT
Chr1	384	19150001	20150000	4	2.4	167	Male_WT
Chr1	385	19200001	20200000	4	2.4	167	Male_WT
Chr1	386	19250001	20250000	4	2.4	167	Male_WT
Chr1	387	19300001	20300000	4	2.4	167	Male_WT
Chr1	388	19350001	20350000	5	2.99	167	Male_WT
Chr1	389	19400001	20400000	6	3.59	167	Male_WT
Chr1	390	19450001	20450000	6	3.59	167	Male_WT
Chr1	391	19500001	20500000	6	3.59	167	Male_WT
Chr1	392	19550001	20550000	5	2.99	167	Male_WT
Chr1	393	19600001	20600000	5	2.99	167	Male_WT
Chr1	394	19650001	20650000	5	2.99	167	Male_WT
Chr1	395	19700001	20700000	5	2.99	167	Male_WT
Chr1	396	19750001	20750000	6	3.59	167	Male_WT
Chr1	397	19800001	20800000	6	3.59	167	Male_WT
Chr1	398	19850001	20850000	5	2.99	167	Male_WT
Chr1	399	19900001	20900000	5	2.99	167	Male_WT
Chr1	400	19950001	20950000	4	2.4	167	Male_WT
Chr1	401	20000001	21000000	5	2.99	167	Male_WT
Chr1	402	20050001	21050000	5	2.99	167	Male_WT
Chr1	403	20100001	21100000	6	3.59	167	Male_WT
Chr1	404	20150001	21150000	6	3.59	167	Male_WT
Chr1	405	20200001	21200000	8	4.79	167	Male_WT
Chr1	406	20250001	21250000	8	4.79	167	Male_WT
Chr1	407	20300001	21300000	8	4.79	167	Male_WT
Chr1	408	20350001	21350000	7	4.19	167	Male_WT
Chr1	409	20400001	21400000	7	4.19	167	Male_WT
Chr1	410	20450001	21450000	7	4.19	167	Male_WT
Chr1	411	20500001	21500000	8	4.79	167	Male_WT
Chr1	412	20550001	21550000	8	4.79	167	Male_WT
Chr1	413	20600001	21600000	8	4.79	167	Male_WT
Chr1	414	20650001	21650000	8	4.79	167	Male_WT
Chr1	415	20700001	21700000	8	4.79	167	Male_WT
Chr1	416	20750001	21750000	7	4.19	167	Male_WT
Chr1	417	20800001	21800000	8	4.79	167	Male_WT
Chr1	418	20850001	21850000	8	4.79	167	Male_WT
Chr1	419	20900001	21900000	8	4.79	167	Male_WT
Chr1	420	20950001	21950000	8	4.79	167	Male_WT
Chr1	421	21000001	22000000	7	4.19	167	Male_WT
Chr1	422	21050001	22050000	6	3.59	167	Male_WT
Chr1	423	21100001	22100000	5	2.99	167	Male_WT
Chr1	424	21150001	22150000	5	2.99	167	Male_WT
Chr1	425	21200001	22200000	3	1.8	167	Male_WT
Chr1	426	21250001	22250000	3	1.8	167	Male_WT
Chr1	427	21300001	22300000	3	1.8	167	Male_WT
Chr1	428	21350001	22350000	3	1.8	167	Male_WT
Chr1	429	21400001	22400000	2	1.2	167	Male_WT
Chr1	430	21450001	22450000	2	1.2	167	Male_WT
Chr1	431	21500001	22500000	1	0.6	167	Male_WT
Chr1	432	21550001	22550000	2	1.2	167	Male_WT
Chr1	433	21600001	22600000	3	1.8	167	Male_WT
Chr1	434	21650001	22650000	3	1.8	167	Male_WT
Chr1	435	21700001	22700000	4	2.4	167	Male_WT
Chr1	436	21750001	22750000	5	2.99	167	Male_WT
Chr1	437	21800001	22800000	4	2.4	167	Male_WT
Chr1	438	21850001	22850000	4	2.4	167	Male_WT
Chr1	439	21900001	22900000	5	2.99	167	Male_WT
Chr1	440	21950001	22950000	5	2.99	167	Male_WT
Chr1	441	22000001	23000000	5	2.99	167	Male_WT
Chr1	442	22050001	23050000	6	3.59	167	Male_WT
Chr1	443	22100001	23100000	7	4.19	167	Male_WT
Chr1	444	22150001	23150000	8	4.79	167	Male_WT
Chr1	445	22200001	23200000	9	5.39	167	Male_WT
Chr1	446	22250001	23250000	9	5.39	167	Male_WT
Chr1	447	22300001	23300000	10	5.99	167	Male_WT
Chr1	448	22350001	23350000	11	6.59	167	Male_WT
Chr1	449	22400001	23400000	13	7.78	167	Male_WT
Chr1	450	22450001	23450000	13	7.78	167	Male_WT
Chr1	451	22500001	23500000	14	8.38	167	Male_WT
Chr1	452	22550001	23550000	14	8.38	167	Male_WT
Chr1	453	22600001	23600000	13	7.78	167	Male_WT
Chr1	454	22650001	23650000	13	7.78	167	Male_WT
Chr1	455	22700001	23700000	12	7.19	167	Male_WT
Chr1	456	22750001	23750000	11	6.59	167	Male_WT
Chr1	457	22800001	23800000	11	6.59	167	Male_WT
Chr1	458	22850001	23850000	11	6.59	167	Male_WT
Chr1	459	22900001	23900000	10	5.99	167	Male_WT
Chr1	460	22950001	23950000	11	6.59	167	Male_WT
Chr1	461	23000001	24000000	11	6.59	167	Male_WT
Chr1	462	23050001	24050000	10	5.99	167	Male_WT
Chr1	463	23100001	24100000	9	5.39	167	Male_WT
Chr1	464	23150001	24150000	9	5.39	167	Male_WT
Chr1	465	23200001	24200000	8	4.79	167	Male_WT
Chr1	466	23250001	24250000	8	4.79	167	Male_WT
Chr1	467	23300001	24300000	7	4.19	167	Male_WT
Chr1	468	23350001	24350000	6	3.59	167	Male_WT
Chr1	469	23400001	24400000	5	2.99	167	Male_WT
Chr1	470	23450001	24450000	6	3.59	167	Male_WT
Chr1	471	23500001	24500000	7	4.19	167	Male_WT
Chr1	472	23550001	24550000	6	3.59	167	Male_WT
Chr1	473	23600001	24600000	6	3.59	167	Male_WT
Chr1	474	23650001	24650000	7	4.19	167	Male_WT
Chr1	475	23700001	24700000	9	5.39	167	Male_WT
Chr1	476	23750001	24750000	9	5.39	167	Male_WT
Chr1	477	23800001	24800000	9	5.39	167	Male_WT
Chr1	478	23850001	24850000	10	5.99	167	Male_WT
Chr1	479	23900001	24900000	10	5.99	167	Male_WT
Chr1	480	23950001	24950000	10	5.99	167	Male_WT
Chr1	481	24000001	25000000	10	5.99	167	Male_WT
Chr1	482	24050001	25050000	10	5.99	167	Male_WT
Chr1	483	24100001	25100000	10	5.99	167	Male_WT
Chr1	484	24150001	25150000	9	5.39	167	Male_WT
Chr1	485	24200001	25200000	10	5.99	167	Male_WT
Chr1	486	24250001	25250000	11	6.59	167	Male_WT
Chr1	487	24300001	25300000	12	7.19	167	Male_WT
Chr1	488	24350001	25350000	12	7.19	167	Male_WT
Chr1	489	24400001	25400000	11	6.59	167	Male_WT
Chr1	490	24450001	25450000	10	5.99	167	Male_WT
Chr1	491	24500001	25500000	8	4.79	167	Male_WT
Chr1	492	24550001	25550000	8	4.79	167	Male_WT
Chr1	493	24600001	25600000	8	4.79	167	Male_WT
Chr1	494	24650001	25650000	8	4.79	167	Male_WT
Chr1	495	24700001	25700000	6	3.59	167	Male_WT
Chr1	496	24750001	25750000	9	5.39	167	Male_WT
Chr1	497	24800001	25800000	9	5.39	167	Male_WT
Chr1	498	24850001	25850000	8	4.79	167	Male_WT
Chr1	499	24900001	25900000	9	5.39	167	Male_WT
Chr1	500	24950001	25950000	8	4.79	167	Male_WT
Chr1	501	25000001	26000000	8	4.79	167	Male_WT
Chr1	502	25050001	26050000	8	4.79	167	Male_WT
Chr1	503	25100001	26100000	8	4.79	167	Male_WT
Chr1	504	25150001	26150000	9	5.39	167	Male_WT
Chr1	505	25200001	26200000	8	4.79	167	Male_WT
Chr1	506	25250001	26250000	7	4.19	167	Male_WT
Chr1	507	25300001	26300000	7	4.19	167	Male_WT
Chr1	508	25350001	26350000	9	5.39	167	Male_WT
Chr1	509	25400001	26400000	11	6.59	167	Male_WT
Chr1	510	25450001	26450000	13	7.78	167	Male_WT
Chr1	511	25500001	26500000	13	7.78	167	Male_WT
Chr1	512	25550001	26550000	13	7.78	167	Male_WT
Chr1	513	25600001	26600000	15	8.98	167	Male_WT
Chr1	514	25650001	26650000	15	8.98	167	Male_WT
Chr1	515	25700001	26700000	16	9.58	167	Male_WT
Chr1	516	25750001	26750000	14	8.38	167	Male_WT
Chr1	517	25800001	26800000	14	8.38	167	Male_WT
Chr1	518	25850001	26850000	14	8.38	167	Male_WT
Chr1	519	25900001	26900000	14	8.38	167	Male_WT
Chr1	520	25950001	26950000	15	8.98	167	Male_WT
Chr1	521	26000001	27000000	15	8.98	167	Male_WT
Chr1	522	26050001	27050000	15	8.98	167	Male_WT
Chr1	523	26100001	27100000	15	8.98	167	Male_WT
Chr1	524	26150001	27150000	15	8.98	167	Male_WT
Chr1	525	26200001	27200000	15	8.98	167	Male_WT
Chr1	526	26250001	27250000	15	8.98	167	Male_WT
Chr1	527	26300001	27300000	14	8.38	167	Male_WT
Chr1	528	26350001	27350000	13	7.78	167	Male_WT
Chr1	529	26400001	27400000	11	6.59	167	Male_WT
Chr1	530	26450001	27450000	9	5.39	167	Male_WT
Chr1	531	26500001	27500000	9	5.39	167	Male_WT
Chr1	532	26550001	27550000	9	5.39	167	Male_WT
Chr1	533	26600001	27600000	7	4.19	167	Male_WT
Chr1	534	26650001	27650000	6	3.59	167	Male_WT
Chr1	535	26700001	27700000	5	2.99	167	Male_WT
Chr1	536	26750001	27750000	5	2.99	167	Male_WT
Chr1	537	26800001	27800000	6	3.59	167	Male_WT
Chr1	538	26850001	27850000	6	3.59	167	Male_WT
Chr1	539	26900001	27900000	5	2.99	167	Male_WT
Chr1	540	26950001	27950000	4	2.4	167	Male_WT
Chr1	541	27000001	28000000	4	2.4	167	Male_WT
Chr1	542	27050001	28050000	4	2.4	167	Male_WT
Chr1	543	27100001	28100000	4	2.4	167	Male_WT
Chr1	544	27150001	28150000	3	1.8	167	Male_WT
Chr1	545	27200001	28200000	4	2.4	167	Male_WT
Chr1	546	27250001	28250000	5	2.99	167	Male_WT
Chr1	547	27300001	28300000	5	2.99	167	Male_WT
Chr1	548	27350001	28350000	4	2.4	167	Male_WT
Chr1	549	27400001	28400000	4	2.4	167	Male_WT
Chr1	550	27450001	28450000	4	2.4	167	Male_WT
Chr1	551	27500001	28500000	5	2.99	167	Male_WT
Chr1	552	27550001	28550000	5	2.99	167	Male_WT
Chr1	553	27600001	28600000	5	2.99	167	Male_WT
Chr1	554	27650001	28650000	5	2.99	167	Male_WT
Chr1	555	27700001	28700000	5	2.99	167	Male_WT
Chr1	556	27750001	28750000	4	2.4	167	Male_WT
Chr1	557	27800001	28800000	3	1.8	167	Male_WT
Chr1	558	27850001	28850000	4	2.4	167	Male_WT
Chr1	559	27900001	28900000	4	2.4	167	Male_WT
Chr1	560	27950001	28950000	5	2.99	167	Male_WT
Chr1	561	28000001	29000000	6	3.59	167	Male_WT
Chr1	562	28050001	29050000	6	3.59	167	Male_WT
Chr1	563	28100001	29100000	6	3.59	167	Male_WT
Chr1	564	28150001	29150000	6	3.59	167	Male_WT
Chr1	565	28200001	29200000	5	2.99	167	Male_WT
Chr1	566	28250001	29250000	5	2.99	167	Male_WT
Chr1	567	28300001	29300000	5	2.99	167	Male_WT
Chr1	568	28350001	29350000	5	2.99	167	Male_WT
Chr1	569	28400001	29400000	6	3.59	167	Male_WT
Chr1	570	28450001	29450000	6	3.59	167	Male_WT
Chr1	571	28500001	29500000	6	3.59	167	Male_WT
Chr1	572	28550001	29550000	8	4.79	167	Male_WT
Chr1	573	28600001	29600000	8	4.79	167	Male_WT
Chr1	574	28650001	29650000	8	4.79	167	Male_WT
Chr1	575	28700001	29700000	8	4.79	167	Male_WT
Chr1	576	28750001	29750000	8	4.79	167	Male_WT
Chr1	577	28800001	29800000	9	5.39	167	Male_WT
Chr1	578	28850001	29850000	8	4.79	167	Male_WT
Chr1	579	28900001	29900000	8	4.79	167	Male_WT
Chr1	580	28950001	29950000	7	4.19	167	Male_WT
Chr1	581	29000001	30000000	6	3.59	167	Male_WT
Chr1	582	29050001	30050000	6	3.59	167	Male_WT
Chr1	583	29100001	30100000	6	3.59	167	Male_WT
Chr1	584	29150001	30150000	7	4.19	167	Male_WT
Chr1	585	29200001	30200000	7	4.19	167	Male_WT
Chr1	586	29250001	30250000	8	4.79	167	Male_WT
Chr1	587	29300001	30300000	8	4.79	167	Male_WT
Chr1	588	29350001	30350000	8	4.79	167	Male_WT
Chr1	589	29400001	30400000	7	4.19	167	Male_WT
Chr1	590	29450001	30427671	7	4.19	167	Male_WT
Chr1	1	1	1000000	23	10.22	225	Male_ZYP1
Chr1	2	50001	1050000	23	10.22	225	Male_ZYP1
Chr1	3	100001	1100000	23	10.22	225	Male_ZYP1
Chr1	4	150001	1150000	26	11.56	225	Male_ZYP1
Chr1	5	200001	1200000	23	10.22	225	Male_ZYP1
Chr1	6	250001	1250000	24	10.67	225	Male_ZYP1
Chr1	7	300001	1300000	25	11.11	225	Male_ZYP1
Chr1	8	350001	1350000	25	11.11	225	Male_ZYP1
Chr1	9	400001	1400000	24	10.67	225	Male_ZYP1
Chr1	10	450001	1450000	24	10.67	225	Male_ZYP1
Chr1	11	500001	1500000	22	9.78	225	Male_ZYP1
Chr1	12	550001	1550000	21	9.33	225	Male_ZYP1
Chr1	13	600001	1600000	17	7.56	225	Male_ZYP1
Chr1	14	650001	1650000	14	6.22	225	Male_ZYP1
Chr1	15	700001	1700000	11	4.89	225	Male_ZYP1
Chr1	16	750001	1750000	11	4.89	225	Male_ZYP1
Chr1	17	800001	1800000	11	4.89	225	Male_ZYP1
Chr1	18	850001	1850000	11	4.89	225	Male_ZYP1
Chr1	19	900001	1900000	12	5.33	225	Male_ZYP1
Chr1	20	950001	1950000	11	4.89	225	Male_ZYP1
Chr1	21	1000001	2000000	12	5.33	225	Male_ZYP1
Chr1	22	1050001	2050000	12	5.33	225	Male_ZYP1
Chr1	23	1100001	2100000	12	5.33	225	Male_ZYP1
Chr1	24	1150001	2150000	9	4	225	Male_ZYP1
Chr1	25	1200001	2200000	9	4	225	Male_ZYP1
Chr1	26	1250001	2250000	7	3.11	225	Male_ZYP1
Chr1	27	1300001	2300000	7	3.11	225	Male_ZYP1
Chr1	28	1350001	2350000	9	4	225	Male_ZYP1
Chr1	29	1400001	2400000	10	4.44	225	Male_ZYP1
Chr1	30	1450001	2450000	10	4.44	225	Male_ZYP1
Chr1	31	1500001	2500000	10	4.44	225	Male_ZYP1
Chr1	32	1550001	2550000	10	4.44	225	Male_ZYP1
Chr1	33	1600001	2600000	11	4.89	225	Male_ZYP1
Chr1	34	1650001	2650000	11	4.89	225	Male_ZYP1
Chr1	35	1700001	2700000	13	5.78	225	Male_ZYP1
Chr1	36	1750001	2750000	13	5.78	225	Male_ZYP1
Chr1	37	1800001	2800000	13	5.78	225	Male_ZYP1
Chr1	38	1850001	2850000	13	5.78	225	Male_ZYP1
Chr1	39	1900001	2900000	13	5.78	225	Male_ZYP1
Chr1	40	1950001	2950000	13	5.78	225	Male_ZYP1
Chr1	41	2000001	3000000	12	5.33	225	Male_ZYP1
Chr1	42	2050001	3050000	13	5.78	225	Male_ZYP1
Chr1	43	2100001	3100000	13	5.78	225	Male_ZYP1
Chr1	44	2150001	3150000	13	5.78	225	Male_ZYP1
Chr1	45	2200001	3200000	14	6.22	225	Male_ZYP1
Chr1	46	2250001	3250000	13	5.78	225	Male_ZYP1
Chr1	47	2300001	3300000	13	5.78	225	Male_ZYP1
Chr1	48	2350001	3350000	13	5.78	225	Male_ZYP1
Chr1	49	2400001	3400000	12	5.33	225	Male_ZYP1
Chr1	50	2450001	3450000	11	4.89	225	Male_ZYP1
Chr1	51	2500001	3500000	12	5.33	225	Male_ZYP1
Chr1	52	2550001	3550000	11	4.89	225	Male_ZYP1
Chr1	53	2600001	3600000	9	4	225	Male_ZYP1
Chr1	54	2650001	3650000	9	4	225	Male_ZYP1
Chr1	55	2700001	3700000	7	3.11	225	Male_ZYP1
Chr1	56	2750001	3750000	10	4.44	225	Male_ZYP1
Chr1	57	2800001	3800000	10	4.44	225	Male_ZYP1
Chr1	58	2850001	3850000	10	4.44	225	Male_ZYP1
Chr1	59	2900001	3900000	9	4	225	Male_ZYP1
Chr1	60	2950001	3950000	9	4	225	Male_ZYP1
Chr1	61	3000001	4000000	9	4	225	Male_ZYP1
Chr1	62	3050001	4050000	8	3.56	225	Male_ZYP1
Chr1	63	3100001	4100000	9	4	225	Male_ZYP1
Chr1	64	3150001	4150000	11	4.89	225	Male_ZYP1
Chr1	65	3200001	4200000	10	4.44	225	Male_ZYP1
Chr1	66	3250001	4250000	13	5.78	225	Male_ZYP1
Chr1	67	3300001	4300000	13	5.78	225	Male_ZYP1
Chr1	68	3350001	4350000	11	4.89	225	Male_ZYP1
Chr1	69	3400001	4400000	12	5.33	225	Male_ZYP1
Chr1	70	3450001	4450000	12	5.33	225	Male_ZYP1
Chr1	71	3500001	4500000	14	6.22	225	Male_ZYP1
Chr1	72	3550001	4550000	14	6.22	225	Male_ZYP1
Chr1	73	3600001	4600000	14	6.22	225	Male_ZYP1
Chr1	74	3650001	4650000	16	7.11	225	Male_ZYP1
Chr1	75	3700001	4700000	16	7.11	225	Male_ZYP1
Chr1	76	3750001	4750000	14	6.22	225	Male_ZYP1
Chr1	77	3800001	4800000	15	6.67	225	Male_ZYP1
Chr1	78	3850001	4850000	15	6.67	225	Male_ZYP1
Chr1	79	3900001	4900000	15	6.67	225	Male_ZYP1
Chr1	80	3950001	4950000	15	6.67	225	Male_ZYP1
Chr1	81	4000001	5000000	16	7.11	225	Male_ZYP1
Chr1	82	4050001	5050000	16	7.11	225	Male_ZYP1
Chr1	83	4100001	5100000	15	6.67	225	Male_ZYP1
Chr1	84	4150001	5150000	13	5.78	225	Male_ZYP1
Chr1	85	4200001	5200000	13	5.78	225	Male_ZYP1
Chr1	86	4250001	5250000	11	4.89	225	Male_ZYP1
Chr1	87	4300001	5300000	10	4.44	225	Male_ZYP1
Chr1	88	4350001	5350000	12	5.33	225	Male_ZYP1
Chr1	89	4400001	5400000	12	5.33	225	Male_ZYP1
Chr1	90	4450001	5450000	14	6.22	225	Male_ZYP1
Chr1	91	4500001	5500000	11	4.89	225	Male_ZYP1
Chr1	92	4550001	5550000	11	4.89	225	Male_ZYP1
Chr1	93	4600001	5600000	11	4.89	225	Male_ZYP1
Chr1	94	4650001	5650000	9	4	225	Male_ZYP1
Chr1	95	4700001	5700000	9	4	225	Male_ZYP1
Chr1	96	4750001	5750000	9	4	225	Male_ZYP1
Chr1	97	4800001	5800000	8	3.56	225	Male_ZYP1
Chr1	98	4850001	5850000	8	3.56	225	Male_ZYP1
Chr1	99	4900001	5900000	9	4	225	Male_ZYP1
Chr1	100	4950001	5950000	9	4	225	Male_ZYP1
Chr1	101	5000001	6000000	8	3.56	225	Male_ZYP1
Chr1	102	5050001	6050000	8	3.56	225	Male_ZYP1
Chr1	103	5100001	6100000	8	3.56	225	Male_ZYP1
Chr1	104	5150001	6150000	9	4	225	Male_ZYP1
Chr1	105	5200001	6200000	9	4	225	Male_ZYP1
Chr1	106	5250001	6250000	8	3.56	225	Male_ZYP1
Chr1	107	5300001	6300000	8	3.56	225	Male_ZYP1
Chr1	108	5350001	6350000	6	2.67	225	Male_ZYP1
Chr1	109	5400001	6400000	5	2.22	225	Male_ZYP1
Chr1	110	5450001	6450000	3	1.33	225	Male_ZYP1
Chr1	111	5500001	6500000	3	1.33	225	Male_ZYP1
Chr1	112	5550001	6550000	3	1.33	225	Male_ZYP1
Chr1	113	5600001	6600000	3	1.33	225	Male_ZYP1
Chr1	114	5650001	6650000	5	2.22	225	Male_ZYP1
Chr1	115	5700001	6700000	6	2.67	225	Male_ZYP1
Chr1	116	5750001	6750000	6	2.67	225	Male_ZYP1
Chr1	117	5800001	6800000	6	2.67	225	Male_ZYP1
Chr1	118	5850001	6850000	7	3.11	225	Male_ZYP1
Chr1	119	5900001	6900000	6	2.67	225	Male_ZYP1
Chr1	120	5950001	6950000	6	2.67	225	Male_ZYP1
Chr1	121	6000001	7000000	6	2.67	225	Male_ZYP1
Chr1	122	6050001	7050000	6	2.67	225	Male_ZYP1
Chr1	123	6100001	7100000	6	2.67	225	Male_ZYP1
Chr1	124	6150001	7150000	6	2.67	225	Male_ZYP1
Chr1	125	6200001	7200000	6	2.67	225	Male_ZYP1
Chr1	126	6250001	7250000	6	2.67	225	Male_ZYP1
Chr1	127	6300001	7300000	6	2.67	225	Male_ZYP1
Chr1	128	6350001	7350000	6	2.67	225	Male_ZYP1
Chr1	129	6400001	7400000	6	2.67	225	Male_ZYP1
Chr1	130	6450001	7450000	6	2.67	225	Male_ZYP1
Chr1	131	6500001	7500000	6	2.67	225	Male_ZYP1
Chr1	132	6550001	7550000	6	2.67	225	Male_ZYP1
Chr1	133	6600001	7600000	6	2.67	225	Male_ZYP1
Chr1	134	6650001	7650000	4	1.78	225	Male_ZYP1
Chr1	135	6700001	7700000	4	1.78	225	Male_ZYP1
Chr1	136	6750001	7750000	3	1.33	225	Male_ZYP1
Chr1	137	6800001	7800000	3	1.33	225	Male_ZYP1
Chr1	138	6850001	7850000	3	1.33	225	Male_ZYP1
Chr1	139	6900001	7900000	4	1.78	225	Male_ZYP1
Chr1	140	6950001	7950000	4	1.78	225	Male_ZYP1
Chr1	141	7000001	8000000	4	1.78	225	Male_ZYP1
Chr1	142	7050001	8050000	5	2.22	225	Male_ZYP1
Chr1	143	7100001	8100000	5	2.22	225	Male_ZYP1
Chr1	144	7150001	8150000	7	3.11	225	Male_ZYP1
Chr1	145	7200001	8200000	8	3.56	225	Male_ZYP1
Chr1	146	7250001	8250000	8	3.56	225	Male_ZYP1
Chr1	147	7300001	8300000	9	4	225	Male_ZYP1
Chr1	148	7350001	8350000	10	4.44	225	Male_ZYP1
Chr1	149	7400001	8400000	10	4.44	225	Male_ZYP1
Chr1	150	7450001	8450000	12	5.33	225	Male_ZYP1
Chr1	151	7500001	8500000	13	5.78	225	Male_ZYP1
Chr1	152	7550001	8550000	13	5.78	225	Male_ZYP1
Chr1	153	7600001	8600000	14	6.22	225	Male_ZYP1
Chr1	154	7650001	8650000	14	6.22	225	Male_ZYP1
Chr1	155	7700001	8700000	14	6.22	225	Male_ZYP1
Chr1	156	7750001	8750000	15	6.67	225	Male_ZYP1
Chr1	157	7800001	8800000	15	6.67	225	Male_ZYP1
Chr1	158	7850001	8850000	14	6.22	225	Male_ZYP1
Chr1	159	7900001	8900000	13	5.78	225	Male_ZYP1
Chr1	160	7950001	8950000	13	5.78	225	Male_ZYP1
Chr1	161	8000001	9000000	13	5.78	225	Male_ZYP1
Chr1	162	8050001	9050000	12	5.33	225	Male_ZYP1
Chr1	163	8100001	9100000	12	5.33	225	Male_ZYP1
Chr1	164	8150001	9150000	9	4	225	Male_ZYP1
Chr1	165	8200001	9200000	8	3.56	225	Male_ZYP1
Chr1	166	8250001	9250000	9	4	225	Male_ZYP1
Chr1	167	8300001	9300000	9	4	225	Male_ZYP1
Chr1	168	8350001	9350000	9	4	225	Male_ZYP1
Chr1	169	8400001	9400000	10	4.44	225	Male_ZYP1
Chr1	170	8450001	9450000	9	4	225	Male_ZYP1
Chr1	171	8500001	9500000	9	4	225	Male_ZYP1
Chr1	172	8550001	9550000	9	4	225	Male_ZYP1
Chr1	173	8600001	9600000	8	3.56	225	Male_ZYP1
Chr1	174	8650001	9650000	10	4.44	225	Male_ZYP1
Chr1	175	8700001	9700000	9	4	225	Male_ZYP1
Chr1	176	8750001	9750000	8	3.56	225	Male_ZYP1
Chr1	177	8800001	9800000	8	3.56	225	Male_ZYP1
Chr1	178	8850001	9850000	9	4	225	Male_ZYP1
Chr1	179	8900001	9900000	9	4	225	Male_ZYP1
Chr1	180	8950001	9950000	9	4	225	Male_ZYP1
Chr1	181	9000001	10000000	10	4.44	225	Male_ZYP1
Chr1	182	9050001	10050000	12	5.33	225	Male_ZYP1
Chr1	183	9100001	10100000	12	5.33	225	Male_ZYP1
Chr1	184	9150001	10150000	12	5.33	225	Male_ZYP1
Chr1	185	9200001	10200000	12	5.33	225	Male_ZYP1
Chr1	186	9250001	10250000	13	5.78	225	Male_ZYP1
Chr1	187	9300001	10300000	13	5.78	225	Male_ZYP1
Chr1	188	9350001	10350000	12	5.33	225	Male_ZYP1
Chr1	189	9400001	10400000	11	4.89	225	Male_ZYP1
Chr1	190	9450001	10450000	10	4.44	225	Male_ZYP1
Chr1	191	9500001	10500000	9	4	225	Male_ZYP1
Chr1	192	9550001	10550000	11	4.89	225	Male_ZYP1
Chr1	193	9600001	10600000	11	4.89	225	Male_ZYP1
Chr1	194	9650001	10650000	9	4	225	Male_ZYP1
Chr1	195	9700001	10700000	10	4.44	225	Male_ZYP1
Chr1	196	9750001	10750000	11	4.89	225	Male_ZYP1
Chr1	197	9800001	10800000	11	4.89	225	Male_ZYP1
Chr1	198	9850001	10850000	10	4.44	225	Male_ZYP1
Chr1	199	9900001	10900000	11	4.89	225	Male_ZYP1
Chr1	200	9950001	10950000	13	5.78	225	Male_ZYP1
Chr1	201	10000001	11000000	14	6.22	225	Male_ZYP1
Chr1	202	10050001	11050000	13	5.78	225	Male_ZYP1
Chr1	203	10100001	11100000	13	5.78	225	Male_ZYP1
Chr1	204	10150001	11150000	14	6.22	225	Male_ZYP1
Chr1	205	10200001	11200000	14	6.22	225	Male_ZYP1
Chr1	206	10250001	11250000	17	7.56	225	Male_ZYP1
Chr1	207	10300001	11300000	16	7.11	225	Male_ZYP1
Chr1	208	10350001	11350000	16	7.11	225	Male_ZYP1
Chr1	209	10400001	11400000	17	7.56	225	Male_ZYP1
Chr1	210	10450001	11450000	17	7.56	225	Male_ZYP1
Chr1	211	10500001	11500000	18	8	225	Male_ZYP1
Chr1	212	10550001	11550000	17	7.56	225	Male_ZYP1
Chr1	213	10600001	11600000	18	8	225	Male_ZYP1
Chr1	214	10650001	11650000	18	8	225	Male_ZYP1
Chr1	215	10700001	11700000	19	8.44	225	Male_ZYP1
Chr1	216	10750001	11750000	18	8	225	Male_ZYP1
Chr1	217	10800001	11800000	20	8.89	225	Male_ZYP1
Chr1	218	10850001	11850000	22	9.78	225	Male_ZYP1
Chr1	219	10900001	11900000	21	9.33	225	Male_ZYP1
Chr1	220	10950001	11950000	19	8.44	225	Male_ZYP1
Chr1	221	11000001	12000000	18	8	225	Male_ZYP1
Chr1	222	11050001	12050000	18	8	225	Male_ZYP1
Chr1	223	11100001	12100000	18	8	225	Male_ZYP1
Chr1	224	11150001	12150000	17	7.56	225	Male_ZYP1
Chr1	225	11200001	12200000	18	8	225	Male_ZYP1
Chr1	226	11250001	12250000	13	5.78	225	Male_ZYP1
Chr1	227	11300001	12300000	14	6.22	225	Male_ZYP1
Chr1	228	11350001	12350000	14	6.22	225	Male_ZYP1
Chr1	229	11400001	12400000	13	5.78	225	Male_ZYP1
Chr1	230	11450001	12450000	13	5.78	225	Male_ZYP1
Chr1	231	11500001	12500000	13	5.78	225	Male_ZYP1
Chr1	232	11550001	12550000	13	5.78	225	Male_ZYP1
Chr1	233	11600001	12600000	12	5.33	225	Male_ZYP1
Chr1	234	11650001	12650000	14	6.22	225	Male_ZYP1
Chr1	235	11700001	12700000	12	5.33	225	Male_ZYP1
Chr1	236	11750001	12750000	13	5.78	225	Male_ZYP1
Chr1	237	11800001	12800000	11	4.89	225	Male_ZYP1
Chr1	238	11850001	12850000	9	4	225	Male_ZYP1
Chr1	239	11900001	12900000	9	4	225	Male_ZYP1
Chr1	240	11950001	12950000	9	4	225	Male_ZYP1
Chr1	241	12000001	13000000	9	4	225	Male_ZYP1
Chr1	242	12050001	13050000	9	4	225	Male_ZYP1
Chr1	243	12100001	13100000	10	4.44	225	Male_ZYP1
Chr1	244	12150001	13150000	11	4.89	225	Male_ZYP1
Chr1	245	12200001	13200000	10	4.44	225	Male_ZYP1
Chr1	246	12250001	13250000	10	4.44	225	Male_ZYP1
Chr1	247	12300001	13300000	9	4	225	Male_ZYP1
Chr1	248	12350001	13350000	9	4	225	Male_ZYP1
Chr1	249	12400001	13400000	9	4	225	Male_ZYP1
Chr1	250	12450001	13450000	9	4	225	Male_ZYP1
Chr1	251	12500001	13500000	8	3.56	225	Male_ZYP1
Chr1	252	12550001	13550000	7	3.11	225	Male_ZYP1
Chr1	253	12600001	13600000	7	3.11	225	Male_ZYP1
Chr1	254	12650001	13650000	5	2.22	225	Male_ZYP1
Chr1	255	12700001	13700000	5	2.22	225	Male_ZYP1
Chr1	256	12750001	13750000	4	1.78	225	Male_ZYP1
Chr1	257	12800001	13800000	4	1.78	225	Male_ZYP1
Chr1	258	12850001	13850000	4	1.78	225	Male_ZYP1
Chr1	259	12900001	13900000	4	1.78	225	Male_ZYP1
Chr1	260	12950001	13950000	4	1.78	225	Male_ZYP1
Chr1	261	13000001	14000000	3	1.33	225	Male_ZYP1
Chr1	262	13050001	14050000	2	0.89	225	Male_ZYP1
Chr1	263	13100001	14100000	1	0.44	225	Male_ZYP1
Chr1	264	13150001	14150000	0	0	225	Male_ZYP1
Chr1	265	13200001	14200000	0	0	225	Male_ZYP1
Chr1	266	13250001	14250000	0	0	225	Male_ZYP1
Chr1	267	13300001	14300000	0	0	225	Male_ZYP1
Chr1	268	13350001	14350000	0	0	225	Male_ZYP1
Chr1	269	13400001	14400000	0	0	225	Male_ZYP1
Chr1	270	13450001	14450000	0	0	225	Male_ZYP1
Chr1	271	13500001	14500000	0	0	225	Male_ZYP1
Chr1	272	13550001	14550000	0	0	225	Male_ZYP1
Chr1	273	13600001	14600000	0	0	225	Male_ZYP1
Chr1	274	13650001	14650000	0	0	225	Male_ZYP1
Chr1	275	13700001	14700000	0	0	225	Male_ZYP1
Chr1	276	13750001	14750000	0	0	225	Male_ZYP1
Chr1	277	13800001	14800000	0	0	225	Male_ZYP1
Chr1	278	13850001	14850000	0	0	225	Male_ZYP1
Chr1	279	13900001	14900000	0	0	225	Male_ZYP1
Chr1	280	13950001	14950000	0	0	225	Male_ZYP1
Chr1	281	14000001	15000000	0	0	225	Male_ZYP1
Chr1	282	14050001	15050000	0	0	225	Male_ZYP1
Chr1	283	14100001	15100000	0	0	225	Male_ZYP1
Chr1	284	14150001	15150000	0	0	225	Male_ZYP1
Chr1	285	14200001	15200000	0	0	225	Male_ZYP1
Chr1	286	14250001	15250000	0	0	225	Male_ZYP1
Chr1	287	14300001	15300000	0	0	225	Male_ZYP1
Chr1	288	14350001	15350000	0	0	225	Male_ZYP1
Chr1	289	14400001	15400000	0	0	225	Male_ZYP1
Chr1	290	14450001	15450000	0	0	225	Male_ZYP1
Chr1	291	14500001	15500000	0	0	225	Male_ZYP1
Chr1	292	14550001	15550000	0	0	225	Male_ZYP1
Chr1	293	14600001	15600000	0	0	225	Male_ZYP1
Chr1	294	14650001	15650000	0	0	225	Male_ZYP1
Chr1	295	14700001	15700000	0	0	225	Male_ZYP1
Chr1	296	14750001	15750000	1	0.44	225	Male_ZYP1
Chr1	297	14800001	15800000	1	0.44	225	Male_ZYP1
Chr1	298	14850001	15850000	1	0.44	225	Male_ZYP1
Chr1	299	14900001	15900000	1	0.44	225	Male_ZYP1
Chr1	300	14950001	15950000	1	0.44	225	Male_ZYP1
Chr1	301	15000001	16000000	1	0.44	225	Male_ZYP1
Chr1	302	15050001	16050000	1	0.44	225	Male_ZYP1
Chr1	303	15100001	16100000	1	0.44	225	Male_ZYP1
Chr1	304	15150001	16150000	1	0.44	225	Male_ZYP1
Chr1	305	15200001	16200000	1	0.44	225	Male_ZYP1
Chr1	306	15250001	16250000	1	0.44	225	Male_ZYP1
Chr1	307	15300001	16300000	1	0.44	225	Male_ZYP1
Chr1	308	15350001	16350000	1	0.44	225	Male_ZYP1
Chr1	309	15400001	16400000	1	0.44	225	Male_ZYP1
Chr1	310	15450001	16450000	1	0.44	225	Male_ZYP1
Chr1	311	15500001	16500000	2	0.89	225	Male_ZYP1
Chr1	312	15550001	16550000	2	0.89	225	Male_ZYP1
Chr1	313	15600001	16600000	2	0.89	225	Male_ZYP1
Chr1	314	15650001	16650000	2	0.89	225	Male_ZYP1
Chr1	315	15700001	16700000	2	0.89	225	Male_ZYP1
Chr1	316	15750001	16750000	1	0.44	225	Male_ZYP1
Chr1	317	15800001	16800000	1	0.44	225	Male_ZYP1
Chr1	318	15850001	16850000	3	1.33	225	Male_ZYP1
Chr1	319	15900001	16900000	5	2.22	225	Male_ZYP1
Chr1	320	15950001	16950000	5	2.22	225	Male_ZYP1
Chr1	321	16000001	17000000	5	2.22	225	Male_ZYP1
Chr1	322	16050001	17050000	5	2.22	225	Male_ZYP1
Chr1	323	16100001	17100000	6	2.67	225	Male_ZYP1
Chr1	324	16150001	17150000	6	2.67	225	Male_ZYP1
Chr1	325	16200001	17200000	7	3.11	225	Male_ZYP1
Chr1	326	16250001	17250000	9	4	225	Male_ZYP1
Chr1	327	16300001	17300000	11	4.89	225	Male_ZYP1
Chr1	328	16350001	17350000	14	6.22	225	Male_ZYP1
Chr1	329	16400001	17400000	17	7.56	225	Male_ZYP1
Chr1	330	16450001	17450000	18	8	225	Male_ZYP1
Chr1	331	16500001	17500000	17	7.56	225	Male_ZYP1
Chr1	332	16550001	17550000	18	8	225	Male_ZYP1
Chr1	333	16600001	17600000	18	8	225	Male_ZYP1
Chr1	334	16650001	17650000	18	8	225	Male_ZYP1
Chr1	335	16700001	17700000	18	8	225	Male_ZYP1
Chr1	336	16750001	17750000	18	8	225	Male_ZYP1
Chr1	337	16800001	17800000	18	8	225	Male_ZYP1
Chr1	338	16850001	17850000	16	7.11	225	Male_ZYP1
Chr1	339	16900001	17900000	15	6.67	225	Male_ZYP1
Chr1	340	16950001	17950000	15	6.67	225	Male_ZYP1
Chr1	341	17000001	18000000	16	7.11	225	Male_ZYP1
Chr1	342	17050001	18050000	16	7.11	225	Male_ZYP1
Chr1	343	17100001	18100000	16	7.11	225	Male_ZYP1
Chr1	344	17150001	18150000	19	8.44	225	Male_ZYP1
Chr1	345	17200001	18200000	18	8	225	Male_ZYP1
Chr1	346	17250001	18250000	16	7.11	225	Male_ZYP1
Chr1	347	17300001	18300000	14	6.22	225	Male_ZYP1
Chr1	348	17350001	18350000	11	4.89	225	Male_ZYP1
Chr1	349	17400001	18400000	8	3.56	225	Male_ZYP1
Chr1	350	17450001	18450000	8	3.56	225	Male_ZYP1
Chr1	351	17500001	18500000	8	3.56	225	Male_ZYP1
Chr1	352	17550001	18550000	7	3.11	225	Male_ZYP1
Chr1	353	17600001	18600000	7	3.11	225	Male_ZYP1
Chr1	354	17650001	18650000	7	3.11	225	Male_ZYP1
Chr1	355	17700001	18700000	9	4	225	Male_ZYP1
Chr1	356	17750001	18750000	9	4	225	Male_ZYP1
Chr1	357	17800001	18800000	9	4	225	Male_ZYP1
Chr1	358	17850001	18850000	11	4.89	225	Male_ZYP1
Chr1	359	17900001	18900000	10	4.44	225	Male_ZYP1
Chr1	360	17950001	18950000	11	4.89	225	Male_ZYP1
Chr1	361	18000001	19000000	10	4.44	225	Male_ZYP1
Chr1	362	18050001	19050000	11	4.89	225	Male_ZYP1
Chr1	363	18100001	19100000	11	4.89	225	Male_ZYP1
Chr1	364	18150001	19150000	8	3.56	225	Male_ZYP1
Chr1	365	18200001	19200000	8	3.56	225	Male_ZYP1
Chr1	366	18250001	19250000	10	4.44	225	Male_ZYP1
Chr1	367	18300001	19300000	11	4.89	225	Male_ZYP1
Chr1	368	18350001	19350000	11	4.89	225	Male_ZYP1
Chr1	369	18400001	19400000	11	4.89	225	Male_ZYP1
Chr1	370	18450001	19450000	12	5.33	225	Male_ZYP1
Chr1	371	18500001	19500000	13	5.78	225	Male_ZYP1
Chr1	372	18550001	19550000	15	6.67	225	Male_ZYP1
Chr1	373	18600001	19600000	16	7.11	225	Male_ZYP1
Chr1	374	18650001	19650000	17	7.56	225	Male_ZYP1
Chr1	375	18700001	19700000	15	6.67	225	Male_ZYP1
Chr1	376	18750001	19750000	15	6.67	225	Male_ZYP1
Chr1	377	18800001	19800000	15	6.67	225	Male_ZYP1
Chr1	378	18850001	19850000	13	5.78	225	Male_ZYP1
Chr1	379	18900001	19900000	13	5.78	225	Male_ZYP1
Chr1	380	18950001	19950000	12	5.33	225	Male_ZYP1
Chr1	381	19000001	20000000	13	5.78	225	Male_ZYP1
Chr1	382	19050001	20050000	16	7.11	225	Male_ZYP1
Chr1	383	19100001	20100000	16	7.11	225	Male_ZYP1
Chr1	384	19150001	20150000	19	8.44	225	Male_ZYP1
Chr1	385	19200001	20200000	19	8.44	225	Male_ZYP1
Chr1	386	19250001	20250000	17	7.56	225	Male_ZYP1
Chr1	387	19300001	20300000	16	7.11	225	Male_ZYP1
Chr1	388	19350001	20350000	16	7.11	225	Male_ZYP1
Chr1	389	19400001	20400000	16	7.11	225	Male_ZYP1
Chr1	390	19450001	20450000	15	6.67	225	Male_ZYP1
Chr1	391	19500001	20500000	14	6.22	225	Male_ZYP1
Chr1	392	19550001	20550000	12	5.33	225	Male_ZYP1
Chr1	393	19600001	20600000	11	4.89	225	Male_ZYP1
Chr1	394	19650001	20650000	10	4.44	225	Male_ZYP1
Chr1	395	19700001	20700000	10	4.44	225	Male_ZYP1
Chr1	396	19750001	20750000	13	5.78	225	Male_ZYP1
Chr1	397	19800001	20800000	15	6.67	225	Male_ZYP1
Chr1	398	19850001	20850000	15	6.67	225	Male_ZYP1
Chr1	399	19900001	20900000	15	6.67	225	Male_ZYP1
Chr1	400	19950001	20950000	15	6.67	225	Male_ZYP1
Chr1	401	20000001	21000000	14	6.22	225	Male_ZYP1
Chr1	402	20050001	21050000	10	4.44	225	Male_ZYP1
Chr1	403	20100001	21100000	9	4	225	Male_ZYP1
Chr1	404	20150001	21150000	6	2.67	225	Male_ZYP1
Chr1	405	20200001	21200000	8	3.56	225	Male_ZYP1
Chr1	406	20250001	21250000	8	3.56	225	Male_ZYP1
Chr1	407	20300001	21300000	8	3.56	225	Male_ZYP1
Chr1	408	20350001	21350000	9	4	225	Male_ZYP1
Chr1	409	20400001	21400000	9	4	225	Male_ZYP1
Chr1	410	20450001	21450000	9	4	225	Male_ZYP1
Chr1	411	20500001	21500000	9	4	225	Male_ZYP1
Chr1	412	20550001	21550000	9	4	225	Male_ZYP1
Chr1	413	20600001	21600000	9	4	225	Male_ZYP1
Chr1	414	20650001	21650000	10	4.44	225	Male_ZYP1
Chr1	415	20700001	21700000	11	4.89	225	Male_ZYP1
Chr1	416	20750001	21750000	8	3.56	225	Male_ZYP1
Chr1	417	20800001	21800000	6	2.67	225	Male_ZYP1
Chr1	418	20850001	21850000	6	2.67	225	Male_ZYP1
Chr1	419	20900001	21900000	6	2.67	225	Male_ZYP1
Chr1	420	20950001	21950000	7	3.11	225	Male_ZYP1
Chr1	421	21000001	22000000	7	3.11	225	Male_ZYP1
Chr1	422	21050001	22050000	7	3.11	225	Male_ZYP1
Chr1	423	21100001	22100000	7	3.11	225	Male_ZYP1
Chr1	424	21150001	22150000	7	3.11	225	Male_ZYP1
Chr1	425	21200001	22200000	5	2.22	225	Male_ZYP1
Chr1	426	21250001	22250000	6	2.67	225	Male_ZYP1
Chr1	427	21300001	22300000	6	2.67	225	Male_ZYP1
Chr1	428	21350001	22350000	6	2.67	225	Male_ZYP1
Chr1	429	21400001	22400000	6	2.67	225	Male_ZYP1
Chr1	430	21450001	22450000	5	2.22	225	Male_ZYP1
Chr1	431	21500001	22500000	5	2.22	225	Male_ZYP1
Chr1	432	21550001	22550000	5	2.22	225	Male_ZYP1
Chr1	433	21600001	22600000	5	2.22	225	Male_ZYP1
Chr1	434	21650001	22650000	4	1.78	225	Male_ZYP1
Chr1	435	21700001	22700000	3	1.33	225	Male_ZYP1
Chr1	436	21750001	22750000	3	1.33	225	Male_ZYP1
Chr1	437	21800001	22800000	3	1.33	225	Male_ZYP1
Chr1	438	21850001	22850000	3	1.33	225	Male_ZYP1
Chr1	439	21900001	22900000	5	2.22	225	Male_ZYP1
Chr1	440	21950001	22950000	7	3.11	225	Male_ZYP1
Chr1	441	22000001	23000000	7	3.11	225	Male_ZYP1
Chr1	442	22050001	23050000	10	4.44	225	Male_ZYP1
Chr1	443	22100001	23100000	11	4.89	225	Male_ZYP1
Chr1	444	22150001	23150000	11	4.89	225	Male_ZYP1
Chr1	445	22200001	23200000	12	5.33	225	Male_ZYP1
Chr1	446	22250001	23250000	11	4.89	225	Male_ZYP1
Chr1	447	22300001	23300000	11	4.89	225	Male_ZYP1
Chr1	448	22350001	23350000	10	4.44	225	Male_ZYP1
Chr1	449	22400001	23400000	10	4.44	225	Male_ZYP1
Chr1	450	22450001	23450000	10	4.44	225	Male_ZYP1
Chr1	451	22500001	23500000	10	4.44	225	Male_ZYP1
Chr1	452	22550001	23550000	11	4.89	225	Male_ZYP1
Chr1	453	22600001	23600000	11	4.89	225	Male_ZYP1
Chr1	454	22650001	23650000	12	5.33	225	Male_ZYP1
Chr1	455	22700001	23700000	12	5.33	225	Male_ZYP1
Chr1	456	22750001	23750000	13	5.78	225	Male_ZYP1
Chr1	457	22800001	23800000	15	6.67	225	Male_ZYP1
Chr1	458	22850001	23850000	17	7.56	225	Male_ZYP1
Chr1	459	22900001	23900000	15	6.67	225	Male_ZYP1
Chr1	460	22950001	23950000	12	5.33	225	Male_ZYP1
Chr1	461	23000001	24000000	12	5.33	225	Male_ZYP1
Chr1	462	23050001	24050000	11	4.89	225	Male_ZYP1
Chr1	463	23100001	24100000	10	4.44	225	Male_ZYP1
Chr1	464	23150001	24150000	10	4.44	225	Male_ZYP1
Chr1	465	23200001	24200000	9	4	225	Male_ZYP1
Chr1	466	23250001	24250000	9	4	225	Male_ZYP1
Chr1	467	23300001	24300000	10	4.44	225	Male_ZYP1
Chr1	468	23350001	24350000	10	4.44	225	Male_ZYP1
Chr1	469	23400001	24400000	10	4.44	225	Male_ZYP1
Chr1	470	23450001	24450000	11	4.89	225	Male_ZYP1
Chr1	471	23500001	24500000	11	4.89	225	Male_ZYP1
Chr1	472	23550001	24550000	10	4.44	225	Male_ZYP1
Chr1	473	23600001	24600000	10	4.44	225	Male_ZYP1
Chr1	474	23650001	24650000	11	4.89	225	Male_ZYP1
Chr1	475	23700001	24700000	11	4.89	225	Male_ZYP1
Chr1	476	23750001	24750000	11	4.89	225	Male_ZYP1
Chr1	477	23800001	24800000	10	4.44	225	Male_ZYP1
Chr1	478	23850001	24850000	9	4	225	Male_ZYP1
Chr1	479	23900001	24900000	10	4.44	225	Male_ZYP1
Chr1	480	23950001	24950000	13	5.78	225	Male_ZYP1
Chr1	481	24000001	25000000	13	5.78	225	Male_ZYP1
Chr1	482	24050001	25050000	11	4.89	225	Male_ZYP1
Chr1	483	24100001	25100000	11	4.89	225	Male_ZYP1
Chr1	484	24150001	25150000	11	4.89	225	Male_ZYP1
Chr1	485	24200001	25200000	12	5.33	225	Male_ZYP1
Chr1	486	24250001	25250000	12	5.33	225	Male_ZYP1
Chr1	487	24300001	25300000	12	5.33	225	Male_ZYP1
Chr1	488	24350001	25350000	12	5.33	225	Male_ZYP1
Chr1	489	24400001	25400000	13	5.78	225	Male_ZYP1
Chr1	490	24450001	25450000	13	5.78	225	Male_ZYP1
Chr1	491	24500001	25500000	14	6.22	225	Male_ZYP1
Chr1	492	24550001	25550000	14	6.22	225	Male_ZYP1
Chr1	493	24600001	25600000	14	6.22	225	Male_ZYP1
Chr1	494	24650001	25650000	13	5.78	225	Male_ZYP1
Chr1	495	24700001	25700000	15	6.67	225	Male_ZYP1
Chr1	496	24750001	25750000	16	7.11	225	Male_ZYP1
Chr1	497	24800001	25800000	15	6.67	225	Male_ZYP1
Chr1	498	24850001	25850000	14	6.22	225	Male_ZYP1
Chr1	499	24900001	25900000	13	5.78	225	Male_ZYP1
Chr1	500	24950001	25950000	10	4.44	225	Male_ZYP1
Chr1	501	25000001	26000000	10	4.44	225	Male_ZYP1
Chr1	502	25050001	26050000	10	4.44	225	Male_ZYP1
Chr1	503	25100001	26100000	11	4.89	225	Male_ZYP1
Chr1	504	25150001	26150000	12	5.33	225	Male_ZYP1
Chr1	505	25200001	26200000	11	4.89	225	Male_ZYP1
Chr1	506	25250001	26250000	11	4.89	225	Male_ZYP1
Chr1	507	25300001	26300000	11	4.89	225	Male_ZYP1
Chr1	508	25350001	26350000	12	5.33	225	Male_ZYP1
Chr1	509	25400001	26400000	13	5.78	225	Male_ZYP1
Chr1	510	25450001	26450000	15	6.67	225	Male_ZYP1
Chr1	511	25500001	26500000	16	7.11	225	Male_ZYP1
Chr1	512	25550001	26550000	18	8	225	Male_ZYP1
Chr1	513	25600001	26600000	18	8	225	Male_ZYP1
Chr1	514	25650001	26650000	18	8	225	Male_ZYP1
Chr1	515	25700001	26700000	18	8	225	Male_ZYP1
Chr1	516	25750001	26750000	19	8.44	225	Male_ZYP1
Chr1	517	25800001	26800000	20	8.89	225	Male_ZYP1
Chr1	518	25850001	26850000	20	8.89	225	Male_ZYP1
Chr1	519	25900001	26900000	22	9.78	225	Male_ZYP1
Chr1	520	25950001	26950000	22	9.78	225	Male_ZYP1
Chr1	521	26000001	27000000	23	10.22	225	Male_ZYP1
Chr1	522	26050001	27050000	24	10.67	225	Male_ZYP1
Chr1	523	26100001	27100000	24	10.67	225	Male_ZYP1
Chr1	524	26150001	27150000	23	10.22	225	Male_ZYP1
Chr1	525	26200001	27200000	25	11.11	225	Male_ZYP1
Chr1	526	26250001	27250000	26	11.56	225	Male_ZYP1
Chr1	527	26300001	27300000	26	11.56	225	Male_ZYP1
Chr1	528	26350001	27350000	25	11.11	225	Male_ZYP1
Chr1	529	26400001	27400000	23	10.22	225	Male_ZYP1
Chr1	530	26450001	27450000	22	9.78	225	Male_ZYP1
Chr1	531	26500001	27500000	20	8.89	225	Male_ZYP1
Chr1	532	26550001	27550000	19	8.44	225	Male_ZYP1
Chr1	533	26600001	27600000	20	8.89	225	Male_ZYP1
Chr1	534	26650001	27650000	21	9.33	225	Male_ZYP1
Chr1	535	26700001	27700000	21	9.33	225	Male_ZYP1
Chr1	536	26750001	27750000	19	8.44	225	Male_ZYP1
Chr1	537	26800001	27800000	18	8	225	Male_ZYP1
Chr1	538	26850001	27850000	18	8	225	Male_ZYP1
Chr1	539	26900001	27900000	17	7.56	225	Male_ZYP1
Chr1	540	26950001	27950000	18	8	225	Male_ZYP1
Chr1	541	27000001	28000000	17	7.56	225	Male_ZYP1
Chr1	542	27050001	28050000	19	8.44	225	Male_ZYP1
Chr1	543	27100001	28100000	18	8	225	Male_ZYP1
Chr1	544	27150001	28150000	19	8.44	225	Male_ZYP1
Chr1	545	27200001	28200000	19	8.44	225	Male_ZYP1
Chr1	546	27250001	28250000	19	8.44	225	Male_ZYP1
Chr1	547	27300001	28300000	19	8.44	225	Male_ZYP1
Chr1	548	27350001	28350000	20	8.89	225	Male_ZYP1
Chr1	549	27400001	28400000	23	10.22	225	Male_ZYP1
Chr1	550	27450001	28450000	21	9.33	225	Male_ZYP1
Chr1	551	27500001	28500000	22	9.78	225	Male_ZYP1
Chr1	552	27550001	28550000	24	10.67	225	Male_ZYP1
Chr1	553	27600001	28600000	27	12	225	Male_ZYP1
Chr1	554	27650001	28650000	26	11.56	225	Male_ZYP1
Chr1	555	27700001	28700000	24	10.67	225	Male_ZYP1
Chr1	556	27750001	28750000	24	10.67	225	Male_ZYP1
Chr1	557	27800001	28800000	24	10.67	225	Male_ZYP1
Chr1	558	27850001	28850000	24	10.67	225	Male_ZYP1
Chr1	559	27900001	28900000	26	11.56	225	Male_ZYP1
Chr1	560	27950001	28950000	30	13.33	225	Male_ZYP1
Chr1	561	28000001	29000000	33	14.67	225	Male_ZYP1
Chr1	562	28050001	29050000	30	13.33	225	Male_ZYP1
Chr1	563	28100001	29100000	31	13.78	225	Male_ZYP1
Chr1	564	28150001	29150000	30	13.33	225	Male_ZYP1
Chr1	565	28200001	29200000	28	12.44	225	Male_ZYP1
Chr1	566	28250001	29250000	31	13.78	225	Male_ZYP1
Chr1	567	28300001	29300000	30	13.33	225	Male_ZYP1
Chr1	568	28350001	29350000	31	13.78	225	Male_ZYP1
Chr1	569	28400001	29400000	31	13.78	225	Male_ZYP1
Chr1	570	28450001	29450000	35	15.56	225	Male_ZYP1
Chr1	571	28500001	29500000	35	15.56	225	Male_ZYP1
Chr1	572	28550001	29550000	34	15.11	225	Male_ZYP1
Chr1	573	28600001	29600000	31	13.78	225	Male_ZYP1
Chr1	574	28650001	29650000	30	13.33	225	Male_ZYP1
Chr1	575	28700001	29700000	30	13.33	225	Male_ZYP1
Chr1	576	28750001	29750000	31	13.78	225	Male_ZYP1
Chr1	577	28800001	29800000	34	15.11	225	Male_ZYP1
Chr1	578	28850001	29850000	35	15.56	225	Male_ZYP1
Chr1	579	28900001	29900000	32	14.22	225	Male_ZYP1
Chr1	580	28950001	29950000	29	12.89	225	Male_ZYP1
Chr1	581	29000001	30000000	26	11.56	225	Male_ZYP1
Chr1	582	29050001	30050000	26	11.56	225	Male_ZYP1
Chr1	583	29100001	30100000	25	11.11	225	Male_ZYP1
Chr1	584	29150001	30150000	25	11.11	225	Male_ZYP1
Chr1	585	29200001	30200000	26	11.56	225	Male_ZYP1
Chr1	586	29250001	30250000	22	9.78	225	Male_ZYP1
Chr1	587	29300001	30300000	24	10.67	225	Male_ZYP1
Chr1	588	29350001	30350000	25	11.11	225	Male_ZYP1
Chr1	589	29400001	30400000	22	9.78	225	Male_ZYP1
Chr1	590	29450001	30427671	18	8	225	Male_ZYP1
Chr1	1	1	1000000	24	17.02	141	Male_HEI10OE
Chr1	2	50001	1050000	24	17.02	141	Male_HEI10OE
Chr1	3	100001	1100000	24	17.02	141	Male_HEI10OE
Chr1	4	150001	1150000	26	18.44	141	Male_HEI10OE
Chr1	5	200001	1200000	26	18.44	141	Male_HEI10OE
Chr1	6	250001	1250000	25	17.73	141	Male_HEI10OE
Chr1	7	300001	1300000	25	17.73	141	Male_HEI10OE
Chr1	8	350001	1350000	25	17.73	141	Male_HEI10OE
Chr1	9	400001	1400000	25	17.73	141	Male_HEI10OE
Chr1	10	450001	1450000	24	17.02	141	Male_HEI10OE
Chr1	11	500001	1500000	23	16.31	141	Male_HEI10OE
Chr1	12	550001	1550000	26	18.44	141	Male_HEI10OE
Chr1	13	600001	1600000	25	17.73	141	Male_HEI10OE
Chr1	14	650001	1650000	22	15.6	141	Male_HEI10OE
Chr1	15	700001	1700000	19	13.48	141	Male_HEI10OE
Chr1	16	750001	1750000	18	12.77	141	Male_HEI10OE
Chr1	17	800001	1800000	20	14.18	141	Male_HEI10OE
Chr1	18	850001	1850000	22	15.6	141	Male_HEI10OE
Chr1	19	900001	1900000	23	16.31	141	Male_HEI10OE
Chr1	20	950001	1950000	22	15.6	141	Male_HEI10OE
Chr1	21	1000001	2000000	18	12.77	141	Male_HEI10OE
Chr1	22	1050001	2050000	19	13.48	141	Male_HEI10OE
Chr1	23	1100001	2100000	19	13.48	141	Male_HEI10OE
Chr1	24	1150001	2150000	17	12.06	141	Male_HEI10OE
Chr1	25	1200001	2200000	17	12.06	141	Male_HEI10OE
Chr1	26	1250001	2250000	20	14.18	141	Male_HEI10OE
Chr1	27	1300001	2300000	20	14.18	141	Male_HEI10OE
Chr1	28	1350001	2350000	20	14.18	141	Male_HEI10OE
Chr1	29	1400001	2400000	22	15.6	141	Male_HEI10OE
Chr1	30	1450001	2450000	22	15.6	141	Male_HEI10OE
Chr1	31	1500001	2500000	21	14.89	141	Male_HEI10OE
Chr1	32	1550001	2550000	18	12.77	141	Male_HEI10OE
Chr1	33	1600001	2600000	17	12.06	141	Male_HEI10OE
Chr1	34	1650001	2650000	16	11.35	141	Male_HEI10OE
Chr1	35	1700001	2700000	17	12.06	141	Male_HEI10OE
Chr1	36	1750001	2750000	17	12.06	141	Male_HEI10OE
Chr1	37	1800001	2800000	16	11.35	141	Male_HEI10OE
Chr1	38	1850001	2850000	14	9.93	141	Male_HEI10OE
Chr1	39	1900001	2900000	12	8.51	141	Male_HEI10OE
Chr1	40	1950001	2950000	12	8.51	141	Male_HEI10OE
Chr1	41	2000001	3000000	13	9.22	141	Male_HEI10OE
Chr1	42	2050001	3050000	12	8.51	141	Male_HEI10OE
Chr1	43	2100001	3100000	12	8.51	141	Male_HEI10OE
Chr1	44	2150001	3150000	11	7.8	141	Male_HEI10OE
Chr1	45	2200001	3200000	10	7.09	141	Male_HEI10OE
Chr1	46	2250001	3250000	8	5.67	141	Male_HEI10OE
Chr1	47	2300001	3300000	8	5.67	141	Male_HEI10OE
Chr1	48	2350001	3350000	9	6.38	141	Male_HEI10OE
Chr1	49	2400001	3400000	9	6.38	141	Male_HEI10OE
Chr1	50	2450001	3450000	11	7.8	141	Male_HEI10OE
Chr1	51	2500001	3500000	11	7.8	141	Male_HEI10OE
Chr1	52	2550001	3550000	12	8.51	141	Male_HEI10OE
Chr1	53	2600001	3600000	12	8.51	141	Male_HEI10OE
Chr1	54	2650001	3650000	11	7.8	141	Male_HEI10OE
Chr1	55	2700001	3700000	9	6.38	141	Male_HEI10OE
Chr1	56	2750001	3750000	11	7.8	141	Male_HEI10OE
Chr1	57	2800001	3800000	12	8.51	141	Male_HEI10OE
Chr1	58	2850001	3850000	12	8.51	141	Male_HEI10OE
Chr1	59	2900001	3900000	12	8.51	141	Male_HEI10OE
Chr1	60	2950001	3950000	12	8.51	141	Male_HEI10OE
Chr1	61	3000001	4000000	12	8.51	141	Male_HEI10OE
Chr1	62	3050001	4050000	13	9.22	141	Male_HEI10OE
Chr1	63	3100001	4100000	13	9.22	141	Male_HEI10OE
Chr1	64	3150001	4150000	13	9.22	141	Male_HEI10OE
Chr1	65	3200001	4200000	14	9.93	141	Male_HEI10OE
Chr1	66	3250001	4250000	14	9.93	141	Male_HEI10OE
Chr1	67	3300001	4300000	16	11.35	141	Male_HEI10OE
Chr1	68	3350001	4350000	15	10.64	141	Male_HEI10OE
Chr1	69	3400001	4400000	14	9.93	141	Male_HEI10OE
Chr1	70	3450001	4450000	13	9.22	141	Male_HEI10OE
Chr1	71	3500001	4500000	13	9.22	141	Male_HEI10OE
Chr1	72	3550001	4550000	12	8.51	141	Male_HEI10OE
Chr1	73	3600001	4600000	14	9.93	141	Male_HEI10OE
Chr1	74	3650001	4650000	14	9.93	141	Male_HEI10OE
Chr1	75	3700001	4700000	14	9.93	141	Male_HEI10OE
Chr1	76	3750001	4750000	12	8.51	141	Male_HEI10OE
Chr1	77	3800001	4800000	10	7.09	141	Male_HEI10OE
Chr1	78	3850001	4850000	11	7.8	141	Male_HEI10OE
Chr1	79	3900001	4900000	13	9.22	141	Male_HEI10OE
Chr1	80	3950001	4950000	13	9.22	141	Male_HEI10OE
Chr1	81	4000001	5000000	15	10.64	141	Male_HEI10OE
Chr1	82	4050001	5050000	14	9.93	141	Male_HEI10OE
Chr1	83	4100001	5100000	15	10.64	141	Male_HEI10OE
Chr1	84	4150001	5150000	15	10.64	141	Male_HEI10OE
Chr1	85	4200001	5200000	14	9.93	141	Male_HEI10OE
Chr1	86	4250001	5250000	14	9.93	141	Male_HEI10OE
Chr1	87	4300001	5300000	13	9.22	141	Male_HEI10OE
Chr1	88	4350001	5350000	13	9.22	141	Male_HEI10OE
Chr1	89	4400001	5400000	13	9.22	141	Male_HEI10OE
Chr1	90	4450001	5450000	12	8.51	141	Male_HEI10OE
Chr1	91	4500001	5500000	12	8.51	141	Male_HEI10OE
Chr1	92	4550001	5550000	12	8.51	141	Male_HEI10OE
Chr1	93	4600001	5600000	10	7.09	141	Male_HEI10OE
Chr1	94	4650001	5650000	11	7.8	141	Male_HEI10OE
Chr1	95	4700001	5700000	11	7.8	141	Male_HEI10OE
Chr1	96	4750001	5750000	12	8.51	141	Male_HEI10OE
Chr1	97	4800001	5800000	12	8.51	141	Male_HEI10OE
Chr1	98	4850001	5850000	12	8.51	141	Male_HEI10OE
Chr1	99	4900001	5900000	10	7.09	141	Male_HEI10OE
Chr1	100	4950001	5950000	11	7.8	141	Male_HEI10OE
Chr1	101	5000001	6000000	10	7.09	141	Male_HEI10OE
Chr1	102	5050001	6050000	10	7.09	141	Male_HEI10OE
Chr1	103	5100001	6100000	9	6.38	141	Male_HEI10OE
Chr1	104	5150001	6150000	11	7.8	141	Male_HEI10OE
Chr1	105	5200001	6200000	11	7.8	141	Male_HEI10OE
Chr1	106	5250001	6250000	11	7.8	141	Male_HEI10OE
Chr1	107	5300001	6300000	10	7.09	141	Male_HEI10OE
Chr1	108	5350001	6350000	11	7.8	141	Male_HEI10OE
Chr1	109	5400001	6400000	10	7.09	141	Male_HEI10OE
Chr1	110	5450001	6450000	10	7.09	141	Male_HEI10OE
Chr1	111	5500001	6500000	10	7.09	141	Male_HEI10OE
Chr1	112	5550001	6550000	10	7.09	141	Male_HEI10OE
Chr1	113	5600001	6600000	10	7.09	141	Male_HEI10OE
Chr1	114	5650001	6650000	9	6.38	141	Male_HEI10OE
Chr1	115	5700001	6700000	10	7.09	141	Male_HEI10OE
Chr1	116	5750001	6750000	9	6.38	141	Male_HEI10OE
Chr1	117	5800001	6800000	10	7.09	141	Male_HEI10OE
Chr1	118	5850001	6850000	9	6.38	141	Male_HEI10OE
Chr1	119	5900001	6900000	9	6.38	141	Male_HEI10OE
Chr1	120	5950001	6950000	9	6.38	141	Male_HEI10OE
Chr1	121	6000001	7000000	7	4.96	141	Male_HEI10OE
Chr1	122	6050001	7050000	7	4.96	141	Male_HEI10OE
Chr1	123	6100001	7100000	9	6.38	141	Male_HEI10OE
Chr1	124	6150001	7150000	7	4.96	141	Male_HEI10OE
Chr1	125	6200001	7200000	8	5.67	141	Male_HEI10OE
Chr1	126	6250001	7250000	7	4.96	141	Male_HEI10OE
Chr1	127	6300001	7300000	8	5.67	141	Male_HEI10OE
Chr1	128	6350001	7350000	7	4.96	141	Male_HEI10OE
Chr1	129	6400001	7400000	8	5.67	141	Male_HEI10OE
Chr1	130	6450001	7450000	9	6.38	141	Male_HEI10OE
Chr1	131	6500001	7500000	10	7.09	141	Male_HEI10OE
Chr1	132	6550001	7550000	10	7.09	141	Male_HEI10OE
Chr1	133	6600001	7600000	11	7.8	141	Male_HEI10OE
Chr1	134	6650001	7650000	12	8.51	141	Male_HEI10OE
Chr1	135	6700001	7700000	11	7.8	141	Male_HEI10OE
Chr1	136	6750001	7750000	12	8.51	141	Male_HEI10OE
Chr1	137	6800001	7800000	11	7.8	141	Male_HEI10OE
Chr1	138	6850001	7850000	11	7.8	141	Male_HEI10OE
Chr1	139	6900001	7900000	12	8.51	141	Male_HEI10OE
Chr1	140	6950001	7950000	11	7.8	141	Male_HEI10OE
Chr1	141	7000001	8000000	12	8.51	141	Male_HEI10OE
Chr1	142	7050001	8050000	12	8.51	141	Male_HEI10OE
Chr1	143	7100001	8100000	10	7.09	141	Male_HEI10OE
Chr1	144	7150001	8150000	11	7.8	141	Male_HEI10OE
Chr1	145	7200001	8200000	10	7.09	141	Male_HEI10OE
Chr1	146	7250001	8250000	10	7.09	141	Male_HEI10OE
Chr1	147	7300001	8300000	11	7.8	141	Male_HEI10OE
Chr1	148	7350001	8350000	12	8.51	141	Male_HEI10OE
Chr1	149	7400001	8400000	11	7.8	141	Male_HEI10OE
Chr1	150	7450001	8450000	10	7.09	141	Male_HEI10OE
Chr1	151	7500001	8500000	10	7.09	141	Male_HEI10OE
Chr1	152	7550001	8550000	10	7.09	141	Male_HEI10OE
Chr1	153	7600001	8600000	12	8.51	141	Male_HEI10OE
Chr1	154	7650001	8650000	11	7.8	141	Male_HEI10OE
Chr1	155	7700001	8700000	11	7.8	141	Male_HEI10OE
Chr1	156	7750001	8750000	10	7.09	141	Male_HEI10OE
Chr1	157	7800001	8800000	10	7.09	141	Male_HEI10OE
Chr1	158	7850001	8850000	10	7.09	141	Male_HEI10OE
Chr1	159	7900001	8900000	10	7.09	141	Male_HEI10OE
Chr1	160	7950001	8950000	12	8.51	141	Male_HEI10OE
Chr1	161	8000001	9000000	11	7.8	141	Male_HEI10OE
Chr1	162	8050001	9050000	11	7.8	141	Male_HEI10OE
Chr1	163	8100001	9100000	12	8.51	141	Male_HEI10OE
Chr1	164	8150001	9150000	11	7.8	141	Male_HEI10OE
Chr1	165	8200001	9200000	11	7.8	141	Male_HEI10OE
Chr1	166	8250001	9250000	12	8.51	141	Male_HEI10OE
Chr1	167	8300001	9300000	11	7.8	141	Male_HEI10OE
Chr1	168	8350001	9350000	10	7.09	141	Male_HEI10OE
Chr1	169	8400001	9400000	11	7.8	141	Male_HEI10OE
Chr1	170	8450001	9450000	13	9.22	141	Male_HEI10OE
Chr1	171	8500001	9500000	13	9.22	141	Male_HEI10OE
Chr1	172	8550001	9550000	14	9.93	141	Male_HEI10OE
Chr1	173	8600001	9600000	11	7.8	141	Male_HEI10OE
Chr1	174	8650001	9650000	11	7.8	141	Male_HEI10OE
Chr1	175	8700001	9700000	11	7.8	141	Male_HEI10OE
Chr1	176	8750001	9750000	12	8.51	141	Male_HEI10OE
Chr1	177	8800001	9800000	12	8.51	141	Male_HEI10OE
Chr1	178	8850001	9850000	12	8.51	141	Male_HEI10OE
Chr1	179	8900001	9900000	13	9.22	141	Male_HEI10OE
Chr1	180	8950001	9950000	11	7.8	141	Male_HEI10OE
Chr1	181	9000001	10000000	13	9.22	141	Male_HEI10OE
Chr1	182	9050001	10050000	13	9.22	141	Male_HEI10OE
Chr1	183	9100001	10100000	13	9.22	141	Male_HEI10OE
Chr1	184	9150001	10150000	13	9.22	141	Male_HEI10OE
Chr1	185	9200001	10200000	14	9.93	141	Male_HEI10OE
Chr1	186	9250001	10250000	13	9.22	141	Male_HEI10OE
Chr1	187	9300001	10300000	14	9.93	141	Male_HEI10OE
Chr1	188	9350001	10350000	14	9.93	141	Male_HEI10OE
Chr1	189	9400001	10400000	14	9.93	141	Male_HEI10OE
Chr1	190	9450001	10450000	12	8.51	141	Male_HEI10OE
Chr1	191	9500001	10500000	12	8.51	141	Male_HEI10OE
Chr1	192	9550001	10550000	11	7.8	141	Male_HEI10OE
Chr1	193	9600001	10600000	12	8.51	141	Male_HEI10OE
Chr1	194	9650001	10650000	13	9.22	141	Male_HEI10OE
Chr1	195	9700001	10700000	13	9.22	141	Male_HEI10OE
Chr1	196	9750001	10750000	13	9.22	141	Male_HEI10OE
Chr1	197	9800001	10800000	13	9.22	141	Male_HEI10OE
Chr1	198	9850001	10850000	13	9.22	141	Male_HEI10OE
Chr1	199	9900001	10900000	11	7.8	141	Male_HEI10OE
Chr1	200	9950001	10950000	11	7.8	141	Male_HEI10OE
Chr1	201	10000001	11000000	11	7.8	141	Male_HEI10OE
Chr1	202	10050001	11050000	13	9.22	141	Male_HEI10OE
Chr1	203	10100001	11100000	12	8.51	141	Male_HEI10OE
Chr1	204	10150001	11150000	12	8.51	141	Male_HEI10OE
Chr1	205	10200001	11200000	11	7.8	141	Male_HEI10OE
Chr1	206	10250001	11250000	12	8.51	141	Male_HEI10OE
Chr1	207	10300001	11300000	10	7.09	141	Male_HEI10OE
Chr1	208	10350001	11350000	10	7.09	141	Male_HEI10OE
Chr1	209	10400001	11400000	9	6.38	141	Male_HEI10OE
Chr1	210	10450001	11450000	9	6.38	141	Male_HEI10OE
Chr1	211	10500001	11500000	8	5.67	141	Male_HEI10OE
Chr1	212	10550001	11550000	8	5.67	141	Male_HEI10OE
Chr1	213	10600001	11600000	9	6.38	141	Male_HEI10OE
Chr1	214	10650001	11650000	8	5.67	141	Male_HEI10OE
Chr1	215	10700001	11700000	8	5.67	141	Male_HEI10OE
Chr1	216	10750001	11750000	7	4.96	141	Male_HEI10OE
Chr1	217	10800001	11800000	7	4.96	141	Male_HEI10OE
Chr1	218	10850001	11850000	8	5.67	141	Male_HEI10OE
Chr1	219	10900001	11900000	8	5.67	141	Male_HEI10OE
Chr1	220	10950001	11950000	9	6.38	141	Male_HEI10OE
Chr1	221	11000001	12000000	7	4.96	141	Male_HEI10OE
Chr1	222	11050001	12050000	6	4.26	141	Male_HEI10OE
Chr1	223	11100001	12100000	8	5.67	141	Male_HEI10OE
Chr1	224	11150001	12150000	8	5.67	141	Male_HEI10OE
Chr1	225	11200001	12200000	8	5.67	141	Male_HEI10OE
Chr1	226	11250001	12250000	7	4.96	141	Male_HEI10OE
Chr1	227	11300001	12300000	8	5.67	141	Male_HEI10OE
Chr1	228	11350001	12350000	8	5.67	141	Male_HEI10OE
Chr1	229	11400001	12400000	8	5.67	141	Male_HEI10OE
Chr1	230	11450001	12450000	9	6.38	141	Male_HEI10OE
Chr1	231	11500001	12500000	10	7.09	141	Male_HEI10OE
Chr1	232	11550001	12550000	12	8.51	141	Male_HEI10OE
Chr1	233	11600001	12600000	10	7.09	141	Male_HEI10OE
Chr1	234	11650001	12650000	11	7.8	141	Male_HEI10OE
Chr1	235	11700001	12700000	13	9.22	141	Male_HEI10OE
Chr1	236	11750001	12750000	13	9.22	141	Male_HEI10OE
Chr1	237	11800001	12800000	13	9.22	141	Male_HEI10OE
Chr1	238	11850001	12850000	12	8.51	141	Male_HEI10OE
Chr1	239	11900001	12900000	12	8.51	141	Male_HEI10OE
Chr1	240	11950001	12950000	12	8.51	141	Male_HEI10OE
Chr1	241	12000001	13000000	13	9.22	141	Male_HEI10OE
Chr1	242	12050001	13050000	14	9.93	141	Male_HEI10OE
Chr1	243	12100001	13100000	13	9.22	141	Male_HEI10OE
Chr1	244	12150001	13150000	13	9.22	141	Male_HEI10OE
Chr1	245	12200001	13200000	13	9.22	141	Male_HEI10OE
Chr1	246	12250001	13250000	14	9.93	141	Male_HEI10OE
Chr1	247	12300001	13300000	14	9.93	141	Male_HEI10OE
Chr1	248	12350001	13350000	19	13.48	141	Male_HEI10OE
Chr1	249	12400001	13400000	19	13.48	141	Male_HEI10OE
Chr1	250	12450001	13450000	18	12.77	141	Male_HEI10OE
Chr1	251	12500001	13500000	17	12.06	141	Male_HEI10OE
Chr1	252	12550001	13550000	15	10.64	141	Male_HEI10OE
Chr1	253	12600001	13600000	15	10.64	141	Male_HEI10OE
Chr1	254	12650001	13650000	14	9.93	141	Male_HEI10OE
Chr1	255	12700001	13700000	12	8.51	141	Male_HEI10OE
Chr1	256	12750001	13750000	12	8.51	141	Male_HEI10OE
Chr1	257	12800001	13800000	12	8.51	141	Male_HEI10OE
Chr1	258	12850001	13850000	12	8.51	141	Male_HEI10OE
Chr1	259	12900001	13900000	12	8.51	141	Male_HEI10OE
Chr1	260	12950001	13950000	11	7.8	141	Male_HEI10OE
Chr1	261	13000001	14000000	10	7.09	141	Male_HEI10OE
Chr1	262	13050001	14050000	8	5.67	141	Male_HEI10OE
Chr1	263	13100001	14100000	7	4.96	141	Male_HEI10OE
Chr1	264	13150001	14150000	7	4.96	141	Male_HEI10OE
Chr1	265	13200001	14200000	7	4.96	141	Male_HEI10OE
Chr1	266	13250001	14250000	6	4.26	141	Male_HEI10OE
Chr1	267	13300001	14300000	5	3.55	141	Male_HEI10OE
Chr1	268	13350001	14350000	0	0	141	Male_HEI10OE
Chr1	269	13400001	14400000	0	0	141	Male_HEI10OE
Chr1	270	13450001	14450000	0	0	141	Male_HEI10OE
Chr1	271	13500001	14500000	0	0	141	Male_HEI10OE
Chr1	272	13550001	14550000	0	0	141	Male_HEI10OE
Chr1	273	13600001	14600000	0	0	141	Male_HEI10OE
Chr1	274	13650001	14650000	0	0	141	Male_HEI10OE
Chr1	275	13700001	14700000	0	0	141	Male_HEI10OE
Chr1	276	13750001	14750000	0	0	141	Male_HEI10OE
Chr1	277	13800001	14800000	0	0	141	Male_HEI10OE
Chr1	278	13850001	14850000	0	0	141	Male_HEI10OE
Chr1	279	13900001	14900000	0	0	141	Male_HEI10OE
Chr1	280	13950001	14950000	0	0	141	Male_HEI10OE
Chr1	281	14000001	15000000	0	0	141	Male_HEI10OE
Chr1	282	14050001	15050000	0	0	141	Male_HEI10OE
Chr1	283	14100001	15100000	0	0	141	Male_HEI10OE
Chr1	284	14150001	15150000	0	0	141	Male_HEI10OE
Chr1	285	14200001	15200000	0	0	141	Male_HEI10OE
Chr1	286	14250001	15250000	0	0	141	Male_HEI10OE
Chr1	287	14300001	15300000	0	0	141	Male_HEI10OE
Chr1	288	14350001	15350000	0	0	141	Male_HEI10OE
Chr1	289	14400001	15400000	0	0	141	Male_HEI10OE
Chr1	290	14450001	15450000	0	0	141	Male_HEI10OE
Chr1	291	14500001	15500000	0	0	141	Male_HEI10OE
Chr1	292	14550001	15550000	0	0	141	Male_HEI10OE
Chr1	293	14600001	15600000	0	0	141	Male_HEI10OE
Chr1	294	14650001	15650000	0	0	141	Male_HEI10OE
Chr1	295	14700001	15700000	1	0.71	141	Male_HEI10OE
Chr1	296	14750001	15750000	1	0.71	141	Male_HEI10OE
Chr1	297	14800001	15800000	1	0.71	141	Male_HEI10OE
Chr1	298	14850001	15850000	1	0.71	141	Male_HEI10OE
Chr1	299	14900001	15900000	1	0.71	141	Male_HEI10OE
Chr1	300	14950001	15950000	1	0.71	141	Male_HEI10OE
Chr1	301	15000001	16000000	1	0.71	141	Male_HEI10OE
Chr1	302	15050001	16050000	1	0.71	141	Male_HEI10OE
Chr1	303	15100001	16100000	1	0.71	141	Male_HEI10OE
Chr1	304	15150001	16150000	1	0.71	141	Male_HEI10OE
Chr1	305	15200001	16200000	3	2.13	141	Male_HEI10OE
Chr1	306	15250001	16250000	3	2.13	141	Male_HEI10OE
Chr1	307	15300001	16300000	4	2.84	141	Male_HEI10OE
Chr1	308	15350001	16350000	4	2.84	141	Male_HEI10OE
Chr1	309	15400001	16400000	4	2.84	141	Male_HEI10OE
Chr1	310	15450001	16450000	4	2.84	141	Male_HEI10OE
Chr1	311	15500001	16500000	4	2.84	141	Male_HEI10OE
Chr1	312	15550001	16550000	4	2.84	141	Male_HEI10OE
Chr1	313	15600001	16600000	4	2.84	141	Male_HEI10OE
Chr1	314	15650001	16650000	7	4.96	141	Male_HEI10OE
Chr1	315	15700001	16700000	6	4.26	141	Male_HEI10OE
Chr1	316	15750001	16750000	7	4.96	141	Male_HEI10OE
Chr1	317	15800001	16800000	7	4.96	141	Male_HEI10OE
Chr1	318	15850001	16850000	8	5.67	141	Male_HEI10OE
Chr1	319	15900001	16900000	9	6.38	141	Male_HEI10OE
Chr1	320	15950001	16950000	10	7.09	141	Male_HEI10OE
Chr1	321	16000001	17000000	10	7.09	141	Male_HEI10OE
Chr1	322	16050001	17050000	10	7.09	141	Male_HEI10OE
Chr1	323	16100001	17100000	10	7.09	141	Male_HEI10OE
Chr1	324	16150001	17150000	10	7.09	141	Male_HEI10OE
Chr1	325	16200001	17200000	10	7.09	141	Male_HEI10OE
Chr1	326	16250001	17250000	12	8.51	141	Male_HEI10OE
Chr1	327	16300001	17300000	11	7.8	141	Male_HEI10OE
Chr1	328	16350001	17350000	12	8.51	141	Male_HEI10OE
Chr1	329	16400001	17400000	13	9.22	141	Male_HEI10OE
Chr1	330	16450001	17450000	13	9.22	141	Male_HEI10OE
Chr1	331	16500001	17500000	13	9.22	141	Male_HEI10OE
Chr1	332	16550001	17550000	13	9.22	141	Male_HEI10OE
Chr1	333	16600001	17600000	13	9.22	141	Male_HEI10OE
Chr1	334	16650001	17650000	11	7.8	141	Male_HEI10OE
Chr1	335	16700001	17700000	11	7.8	141	Male_HEI10OE
Chr1	336	16750001	17750000	11	7.8	141	Male_HEI10OE
Chr1	337	16800001	17800000	11	7.8	141	Male_HEI10OE
Chr1	338	16850001	17850000	11	7.8	141	Male_HEI10OE
Chr1	339	16900001	17900000	10	7.09	141	Male_HEI10OE
Chr1	340	16950001	17950000	9	6.38	141	Male_HEI10OE
Chr1	341	17000001	18000000	12	8.51	141	Male_HEI10OE
Chr1	342	17050001	18050000	12	8.51	141	Male_HEI10OE
Chr1	343	17100001	18100000	12	8.51	141	Male_HEI10OE
Chr1	344	17150001	18150000	12	8.51	141	Male_HEI10OE
Chr1	345	17200001	18200000	10	7.09	141	Male_HEI10OE
Chr1	346	17250001	18250000	8	5.67	141	Male_HEI10OE
Chr1	347	17300001	18300000	8	5.67	141	Male_HEI10OE
Chr1	348	17350001	18350000	8	5.67	141	Male_HEI10OE
Chr1	349	17400001	18400000	8	5.67	141	Male_HEI10OE
Chr1	350	17450001	18450000	9	6.38	141	Male_HEI10OE
Chr1	351	17500001	18500000	9	6.38	141	Male_HEI10OE
Chr1	352	17550001	18550000	9	6.38	141	Male_HEI10OE
Chr1	353	17600001	18600000	9	6.38	141	Male_HEI10OE
Chr1	354	17650001	18650000	8	5.67	141	Male_HEI10OE
Chr1	355	17700001	18700000	8	5.67	141	Male_HEI10OE
Chr1	356	17750001	18750000	8	5.67	141	Male_HEI10OE
Chr1	357	17800001	18800000	9	6.38	141	Male_HEI10OE
Chr1	358	17850001	18850000	9	6.38	141	Male_HEI10OE
Chr1	359	17900001	18900000	9	6.38	141	Male_HEI10OE
Chr1	360	17950001	18950000	9	6.38	141	Male_HEI10OE
Chr1	361	18000001	19000000	7	4.96	141	Male_HEI10OE
Chr1	362	18050001	19050000	8	5.67	141	Male_HEI10OE
Chr1	363	18100001	19100000	8	5.67	141	Male_HEI10OE
Chr1	364	18150001	19150000	10	7.09	141	Male_HEI10OE
Chr1	365	18200001	19200000	10	7.09	141	Male_HEI10OE
Chr1	366	18250001	19250000	10	7.09	141	Male_HEI10OE
Chr1	367	18300001	19300000	10	7.09	141	Male_HEI10OE
Chr1	368	18350001	19350000	9	6.38	141	Male_HEI10OE
Chr1	369	18400001	19400000	8	5.67	141	Male_HEI10OE
Chr1	370	18450001	19450000	7	4.96	141	Male_HEI10OE
Chr1	371	18500001	19500000	9	6.38	141	Male_HEI10OE
Chr1	372	18550001	19550000	13	9.22	141	Male_HEI10OE
Chr1	373	18600001	19600000	13	9.22	141	Male_HEI10OE
Chr1	374	18650001	19650000	14	9.93	141	Male_HEI10OE
Chr1	375	18700001	19700000	15	10.64	141	Male_HEI10OE
Chr1	376	18750001	19750000	14	9.93	141	Male_HEI10OE
Chr1	377	18800001	19800000	14	9.93	141	Male_HEI10OE
Chr1	378	18850001	19850000	13	9.22	141	Male_HEI10OE
Chr1	379	18900001	19900000	18	12.77	141	Male_HEI10OE
Chr1	380	18950001	19950000	19	13.48	141	Male_HEI10OE
Chr1	381	19000001	20000000	18	12.77	141	Male_HEI10OE
Chr1	382	19050001	20050000	17	12.06	141	Male_HEI10OE
Chr1	383	19100001	20100000	17	12.06	141	Male_HEI10OE
Chr1	384	19150001	20150000	15	10.64	141	Male_HEI10OE
Chr1	385	19200001	20200000	18	12.77	141	Male_HEI10OE
Chr1	386	19250001	20250000	18	12.77	141	Male_HEI10OE
Chr1	387	19300001	20300000	19	13.48	141	Male_HEI10OE
Chr1	388	19350001	20350000	19	13.48	141	Male_HEI10OE
Chr1	389	19400001	20400000	19	13.48	141	Male_HEI10OE
Chr1	390	19450001	20450000	19	13.48	141	Male_HEI10OE
Chr1	391	19500001	20500000	17	12.06	141	Male_HEI10OE
Chr1	392	19550001	20550000	13	9.22	141	Male_HEI10OE
Chr1	393	19600001	20600000	15	10.64	141	Male_HEI10OE
Chr1	394	19650001	20650000	14	9.93	141	Male_HEI10OE
Chr1	395	19700001	20700000	13	9.22	141	Male_HEI10OE
Chr1	396	19750001	20750000	13	9.22	141	Male_HEI10OE
Chr1	397	19800001	20800000	12	8.51	141	Male_HEI10OE
Chr1	398	19850001	20850000	13	9.22	141	Male_HEI10OE
Chr1	399	19900001	20900000	8	5.67	141	Male_HEI10OE
Chr1	400	19950001	20950000	8	5.67	141	Male_HEI10OE
Chr1	401	20000001	21000000	8	5.67	141	Male_HEI10OE
Chr1	402	20050001	21050000	8	5.67	141	Male_HEI10OE
Chr1	403	20100001	21100000	8	5.67	141	Male_HEI10OE
Chr1	404	20150001	21150000	8	5.67	141	Male_HEI10OE
Chr1	405	20200001	21200000	6	4.26	141	Male_HEI10OE
Chr1	406	20250001	21250000	6	4.26	141	Male_HEI10OE
Chr1	407	20300001	21300000	5	3.55	141	Male_HEI10OE
Chr1	408	20350001	21350000	5	3.55	141	Male_HEI10OE
Chr1	409	20400001	21400000	6	4.26	141	Male_HEI10OE
Chr1	410	20450001	21450000	7	4.96	141	Male_HEI10OE
Chr1	411	20500001	21500000	7	4.96	141	Male_HEI10OE
Chr1	412	20550001	21550000	9	6.38	141	Male_HEI10OE
Chr1	413	20600001	21600000	8	5.67	141	Male_HEI10OE
Chr1	414	20650001	21650000	8	5.67	141	Male_HEI10OE
Chr1	415	20700001	21700000	9	6.38	141	Male_HEI10OE
Chr1	416	20750001	21750000	9	6.38	141	Male_HEI10OE
Chr1	417	20800001	21800000	9	6.38	141	Male_HEI10OE
Chr1	418	20850001	21850000	8	5.67	141	Male_HEI10OE
Chr1	419	20900001	21900000	9	6.38	141	Male_HEI10OE
Chr1	420	20950001	21950000	9	6.38	141	Male_HEI10OE
Chr1	421	21000001	22000000	9	6.38	141	Male_HEI10OE
Chr1	422	21050001	22050000	9	6.38	141	Male_HEI10OE
Chr1	423	21100001	22100000	9	6.38	141	Male_HEI10OE
Chr1	424	21150001	22150000	9	6.38	141	Male_HEI10OE
Chr1	425	21200001	22200000	9	6.38	141	Male_HEI10OE
Chr1	426	21250001	22250000	9	6.38	141	Male_HEI10OE
Chr1	427	21300001	22300000	9	6.38	141	Male_HEI10OE
Chr1	428	21350001	22350000	9	6.38	141	Male_HEI10OE
Chr1	429	21400001	22400000	9	6.38	141	Male_HEI10OE
Chr1	430	21450001	22450000	8	5.67	141	Male_HEI10OE
Chr1	431	21500001	22500000	10	7.09	141	Male_HEI10OE
Chr1	432	21550001	22550000	9	6.38	141	Male_HEI10OE
Chr1	433	21600001	22600000	8	5.67	141	Male_HEI10OE
Chr1	434	21650001	22650000	9	6.38	141	Male_HEI10OE
Chr1	435	21700001	22700000	8	5.67	141	Male_HEI10OE
Chr1	436	21750001	22750000	8	5.67	141	Male_HEI10OE
Chr1	437	21800001	22800000	8	5.67	141	Male_HEI10OE
Chr1	438	21850001	22850000	11	7.8	141	Male_HEI10OE
Chr1	439	21900001	22900000	10	7.09	141	Male_HEI10OE
Chr1	440	21950001	22950000	9	6.38	141	Male_HEI10OE
Chr1	441	22000001	23000000	9	6.38	141	Male_HEI10OE
Chr1	442	22050001	23050000	15	10.64	141	Male_HEI10OE
Chr1	443	22100001	23100000	15	10.64	141	Male_HEI10OE
Chr1	444	22150001	23150000	15	10.64	141	Male_HEI10OE
Chr1	445	22200001	23200000	14	9.93	141	Male_HEI10OE
Chr1	446	22250001	23250000	14	9.93	141	Male_HEI10OE
Chr1	447	22300001	23300000	15	10.64	141	Male_HEI10OE
Chr1	448	22350001	23350000	15	10.64	141	Male_HEI10OE
Chr1	449	22400001	23400000	14	9.93	141	Male_HEI10OE
Chr1	450	22450001	23450000	17	12.06	141	Male_HEI10OE
Chr1	451	22500001	23500000	16	11.35	141	Male_HEI10OE
Chr1	452	22550001	23550000	16	11.35	141	Male_HEI10OE
Chr1	453	22600001	23600000	16	11.35	141	Male_HEI10OE
Chr1	454	22650001	23650000	15	10.64	141	Male_HEI10OE
Chr1	455	22700001	23700000	15	10.64	141	Male_HEI10OE
Chr1	456	22750001	23750000	15	10.64	141	Male_HEI10OE
Chr1	457	22800001	23800000	16	11.35	141	Male_HEI10OE
Chr1	458	22850001	23850000	14	9.93	141	Male_HEI10OE
Chr1	459	22900001	23900000	14	9.93	141	Male_HEI10OE
Chr1	460	22950001	23950000	14	9.93	141	Male_HEI10OE
Chr1	461	23000001	24000000	14	9.93	141	Male_HEI10OE
Chr1	462	23050001	24050000	8	5.67	141	Male_HEI10OE
Chr1	463	23100001	24100000	8	5.67	141	Male_HEI10OE
Chr1	464	23150001	24150000	8	5.67	141	Male_HEI10OE
Chr1	465	23200001	24200000	8	5.67	141	Male_HEI10OE
Chr1	466	23250001	24250000	9	6.38	141	Male_HEI10OE
Chr1	467	23300001	24300000	8	5.67	141	Male_HEI10OE
Chr1	468	23350001	24350000	9	6.38	141	Male_HEI10OE
Chr1	469	23400001	24400000	10	7.09	141	Male_HEI10OE
Chr1	470	23450001	24450000	8	5.67	141	Male_HEI10OE
Chr1	471	23500001	24500000	7	4.96	141	Male_HEI10OE
Chr1	472	23550001	24550000	6	4.26	141	Male_HEI10OE
Chr1	473	23600001	24600000	6	4.26	141	Male_HEI10OE
Chr1	474	23650001	24650000	6	4.26	141	Male_HEI10OE
Chr1	475	23700001	24700000	8	5.67	141	Male_HEI10OE
Chr1	476	23750001	24750000	8	5.67	141	Male_HEI10OE
Chr1	477	23800001	24800000	7	4.96	141	Male_HEI10OE
Chr1	478	23850001	24850000	6	4.26	141	Male_HEI10OE
Chr1	479	23900001	24900000	7	4.96	141	Male_HEI10OE
Chr1	480	23950001	24950000	8	5.67	141	Male_HEI10OE
Chr1	481	24000001	25000000	9	6.38	141	Male_HEI10OE
Chr1	482	24050001	25050000	10	7.09	141	Male_HEI10OE
Chr1	483	24100001	25100000	10	7.09	141	Male_HEI10OE
Chr1	484	24150001	25150000	10	7.09	141	Male_HEI10OE
Chr1	485	24200001	25200000	10	7.09	141	Male_HEI10OE
Chr1	486	24250001	25250000	10	7.09	141	Male_HEI10OE
Chr1	487	24300001	25300000	12	8.51	141	Male_HEI10OE
Chr1	488	24350001	25350000	11	7.8	141	Male_HEI10OE
Chr1	489	24400001	25400000	11	7.8	141	Male_HEI10OE
Chr1	490	24450001	25450000	12	8.51	141	Male_HEI10OE
Chr1	491	24500001	25500000	14	9.93	141	Male_HEI10OE
Chr1	492	24550001	25550000	15	10.64	141	Male_HEI10OE
Chr1	493	24600001	25600000	15	10.64	141	Male_HEI10OE
Chr1	494	24650001	25650000	16	11.35	141	Male_HEI10OE
Chr1	495	24700001	25700000	14	9.93	141	Male_HEI10OE
Chr1	496	24750001	25750000	14	9.93	141	Male_HEI10OE
Chr1	497	24800001	25800000	15	10.64	141	Male_HEI10OE
Chr1	498	24850001	25850000	15	10.64	141	Male_HEI10OE
Chr1	499	24900001	25900000	17	12.06	141	Male_HEI10OE
Chr1	500	24950001	25950000	16	11.35	141	Male_HEI10OE
Chr1	501	25000001	26000000	15	10.64	141	Male_HEI10OE
Chr1	502	25050001	26050000	14	9.93	141	Male_HEI10OE
Chr1	503	25100001	26100000	17	12.06	141	Male_HEI10OE
Chr1	504	25150001	26150000	17	12.06	141	Male_HEI10OE
Chr1	505	25200001	26200000	17	12.06	141	Male_HEI10OE
Chr1	506	25250001	26250000	17	12.06	141	Male_HEI10OE
Chr1	507	25300001	26300000	15	10.64	141	Male_HEI10OE
Chr1	508	25350001	26350000	16	11.35	141	Male_HEI10OE
Chr1	509	25400001	26400000	15	10.64	141	Male_HEI10OE
Chr1	510	25450001	26450000	16	11.35	141	Male_HEI10OE
Chr1	511	25500001	26500000	15	10.64	141	Male_HEI10OE
Chr1	512	25550001	26550000	15	10.64	141	Male_HEI10OE
Chr1	513	25600001	26600000	16	11.35	141	Male_HEI10OE
Chr1	514	25650001	26650000	17	12.06	141	Male_HEI10OE
Chr1	515	25700001	26700000	18	12.77	141	Male_HEI10OE
Chr1	516	25750001	26750000	20	14.18	141	Male_HEI10OE
Chr1	517	25800001	26800000	21	14.89	141	Male_HEI10OE
Chr1	518	25850001	26850000	21	14.89	141	Male_HEI10OE
Chr1	519	25900001	26900000	18	12.77	141	Male_HEI10OE
Chr1	520	25950001	26950000	19	13.48	141	Male_HEI10OE
Chr1	521	26000001	27000000	21	14.89	141	Male_HEI10OE
Chr1	522	26050001	27050000	21	14.89	141	Male_HEI10OE
Chr1	523	26100001	27100000	19	13.48	141	Male_HEI10OE
Chr1	524	26150001	27150000	19	13.48	141	Male_HEI10OE
Chr1	525	26200001	27200000	21	14.89	141	Male_HEI10OE
Chr1	526	26250001	27250000	20	14.18	141	Male_HEI10OE
Chr1	527	26300001	27300000	22	15.6	141	Male_HEI10OE
Chr1	528	26350001	27350000	21	14.89	141	Male_HEI10OE
Chr1	529	26400001	27400000	21	14.89	141	Male_HEI10OE
Chr1	530	26450001	27450000	18	12.77	141	Male_HEI10OE
Chr1	531	26500001	27500000	17	12.06	141	Male_HEI10OE
Chr1	532	26550001	27550000	16	11.35	141	Male_HEI10OE
Chr1	533	26600001	27600000	15	10.64	141	Male_HEI10OE
Chr1	534	26650001	27650000	13	9.22	141	Male_HEI10OE
Chr1	535	26700001	27700000	13	9.22	141	Male_HEI10OE
Chr1	536	26750001	27750000	14	9.93	141	Male_HEI10OE
Chr1	537	26800001	27800000	12	8.51	141	Male_HEI10OE
Chr1	538	26850001	27850000	12	8.51	141	Male_HEI10OE
Chr1	539	26900001	27900000	12	8.51	141	Male_HEI10OE
Chr1	540	26950001	27950000	11	7.8	141	Male_HEI10OE
Chr1	541	27000001	28000000	9	6.38	141	Male_HEI10OE
Chr1	542	27050001	28050000	10	7.09	141	Male_HEI10OE
Chr1	543	27100001	28100000	10	7.09	141	Male_HEI10OE
Chr1	544	27150001	28150000	10	7.09	141	Male_HEI10OE
Chr1	545	27200001	28200000	9	6.38	141	Male_HEI10OE
Chr1	546	27250001	28250000	9	6.38	141	Male_HEI10OE
Chr1	547	27300001	28300000	8	5.67	141	Male_HEI10OE
Chr1	548	27350001	28350000	8	5.67	141	Male_HEI10OE
Chr1	549	27400001	28400000	9	6.38	141	Male_HEI10OE
Chr1	550	27450001	28450000	9	6.38	141	Male_HEI10OE
Chr1	551	27500001	28500000	9	6.38	141	Male_HEI10OE
Chr1	552	27550001	28550000	9	6.38	141	Male_HEI10OE
Chr1	553	27600001	28600000	9	6.38	141	Male_HEI10OE
Chr1	554	27650001	28650000	9	6.38	141	Male_HEI10OE
Chr1	555	27700001	28700000	8	5.67	141	Male_HEI10OE
Chr1	556	27750001	28750000	6	4.26	141	Male_HEI10OE
Chr1	557	27800001	28800000	7	4.96	141	Male_HEI10OE
Chr1	558	27850001	28850000	8	5.67	141	Male_HEI10OE
Chr1	559	27900001	28900000	9	6.38	141	Male_HEI10OE
Chr1	560	27950001	28950000	9	6.38	141	Male_HEI10OE
Chr1	561	28000001	29000000	13	9.22	141	Male_HEI10OE
Chr1	562	28050001	29050000	13	9.22	141	Male_HEI10OE
Chr1	563	28100001	29100000	12	8.51	141	Male_HEI10OE
Chr1	564	28150001	29150000	13	9.22	141	Male_HEI10OE
Chr1	565	28200001	29200000	12	8.51	141	Male_HEI10OE
Chr1	566	28250001	29250000	12	8.51	141	Male_HEI10OE
Chr1	567	28300001	29300000	14	9.93	141	Male_HEI10OE
Chr1	568	28350001	29350000	15	10.64	141	Male_HEI10OE
Chr1	569	28400001	29400000	16	11.35	141	Male_HEI10OE
Chr1	570	28450001	29450000	17	12.06	141	Male_HEI10OE
Chr1	571	28500001	29500000	17	12.06	141	Male_HEI10OE
Chr1	572	28550001	29550000	22	15.6	141	Male_HEI10OE
Chr1	573	28600001	29600000	22	15.6	141	Male_HEI10OE
Chr1	574	28650001	29650000	22	15.6	141	Male_HEI10OE
Chr1	575	28700001	29700000	24	17.02	141	Male_HEI10OE
Chr1	576	28750001	29750000	24	17.02	141	Male_HEI10OE
Chr1	577	28800001	29800000	25	17.73	141	Male_HEI10OE
Chr1	578	28850001	29850000	24	17.02	141	Male_HEI10OE
Chr1	579	28900001	29900000	26	18.44	141	Male_HEI10OE
Chr1	580	28950001	29950000	26	18.44	141	Male_HEI10OE
Chr1	581	29000001	30000000	23	16.31	141	Male_HEI10OE
Chr1	582	29050001	30050000	23	16.31	141	Male_HEI10OE
Chr1	583	29100001	30100000	24	17.02	141	Male_HEI10OE
Chr1	584	29150001	30150000	24	17.02	141	Male_HEI10OE
Chr1	585	29200001	30200000	24	17.02	141	Male_HEI10OE
Chr1	586	29250001	30250000	25	17.73	141	Male_HEI10OE
Chr1	587	29300001	30300000	22	15.6	141	Male_HEI10OE
Chr1	588	29350001	30350000	21	14.89	141	Male_HEI10OE
Chr1	589	29400001	30400000	19	13.48	141	Male_HEI10OE
Chr1	590	29450001	30427671	18	12.77	141	Male_HEI10OE
Chr1	1	1	1000000	36	26.09	138	Male_ZYP1_HEI10OE
Chr1	2	50001	1050000	37	26.81	138	Male_ZYP1_HEI10OE
Chr1	3	100001	1100000	38	27.54	138	Male_ZYP1_HEI10OE
Chr1	4	150001	1150000	41	29.71	138	Male_ZYP1_HEI10OE
Chr1	5	200001	1200000	43	31.16	138	Male_ZYP1_HEI10OE
Chr1	6	250001	1250000	41	29.71	138	Male_ZYP1_HEI10OE
Chr1	7	300001	1300000	43	31.16	138	Male_ZYP1_HEI10OE
Chr1	8	350001	1350000	42	30.43	138	Male_ZYP1_HEI10OE
Chr1	9	400001	1400000	39	28.26	138	Male_ZYP1_HEI10OE
Chr1	10	450001	1450000	45	32.61	138	Male_ZYP1_HEI10OE
Chr1	11	500001	1500000	41	29.71	138	Male_ZYP1_HEI10OE
Chr1	12	550001	1550000	42	30.43	138	Male_ZYP1_HEI10OE
Chr1	13	600001	1600000	39	28.26	138	Male_ZYP1_HEI10OE
Chr1	14	650001	1650000	39	28.26	138	Male_ZYP1_HEI10OE
Chr1	15	700001	1700000	37	26.81	138	Male_ZYP1_HEI10OE
Chr1	16	750001	1750000	36	26.09	138	Male_ZYP1_HEI10OE
Chr1	17	800001	1800000	36	26.09	138	Male_ZYP1_HEI10OE
Chr1	18	850001	1850000	37	26.81	138	Male_ZYP1_HEI10OE
Chr1	19	900001	1900000	37	26.81	138	Male_ZYP1_HEI10OE
Chr1	20	950001	1950000	35	25.36	138	Male_ZYP1_HEI10OE
Chr1	21	1000001	2000000	37	26.81	138	Male_ZYP1_HEI10OE
Chr1	22	1050001	2050000	36	26.09	138	Male_ZYP1_HEI10OE
Chr1	23	1100001	2100000	36	26.09	138	Male_ZYP1_HEI10OE
Chr1	24	1150001	2150000	33	23.91	138	Male_ZYP1_HEI10OE
Chr1	25	1200001	2200000	30	21.74	138	Male_ZYP1_HEI10OE
Chr1	26	1250001	2250000	28	20.29	138	Male_ZYP1_HEI10OE
Chr1	27	1300001	2300000	28	20.29	138	Male_ZYP1_HEI10OE
Chr1	28	1350001	2350000	30	21.74	138	Male_ZYP1_HEI10OE
Chr1	29	1400001	2400000	31	22.46	138	Male_ZYP1_HEI10OE
Chr1	30	1450001	2450000	26	18.84	138	Male_ZYP1_HEI10OE
Chr1	31	1500001	2500000	27	19.57	138	Male_ZYP1_HEI10OE
Chr1	32	1550001	2550000	25	18.12	138	Male_ZYP1_HEI10OE
Chr1	33	1600001	2600000	22	15.94	138	Male_ZYP1_HEI10OE
Chr1	34	1650001	2650000	21	15.22	138	Male_ZYP1_HEI10OE
Chr1	35	1700001	2700000	22	15.94	138	Male_ZYP1_HEI10OE
Chr1	36	1750001	2750000	21	15.22	138	Male_ZYP1_HEI10OE
Chr1	37	1800001	2800000	21	15.22	138	Male_ZYP1_HEI10OE
Chr1	38	1850001	2850000	19	13.77	138	Male_ZYP1_HEI10OE
Chr1	39	1900001	2900000	20	14.49	138	Male_ZYP1_HEI10OE
Chr1	40	1950001	2950000	20	14.49	138	Male_ZYP1_HEI10OE
Chr1	41	2000001	3000000	18	13.04	138	Male_ZYP1_HEI10OE
Chr1	42	2050001	3050000	20	14.49	138	Male_ZYP1_HEI10OE
Chr1	43	2100001	3100000	21	15.22	138	Male_ZYP1_HEI10OE
Chr1	44	2150001	3150000	21	15.22	138	Male_ZYP1_HEI10OE
Chr1	45	2200001	3200000	22	15.94	138	Male_ZYP1_HEI10OE
Chr1	46	2250001	3250000	20	14.49	138	Male_ZYP1_HEI10OE
Chr1	47	2300001	3300000	19	13.77	138	Male_ZYP1_HEI10OE
Chr1	48	2350001	3350000	17	12.32	138	Male_ZYP1_HEI10OE
Chr1	49	2400001	3400000	16	11.59	138	Male_ZYP1_HEI10OE
Chr1	50	2450001	3450000	18	13.04	138	Male_ZYP1_HEI10OE
Chr1	51	2500001	3500000	17	12.32	138	Male_ZYP1_HEI10OE
Chr1	52	2550001	3550000	16	11.59	138	Male_ZYP1_HEI10OE
Chr1	53	2600001	3600000	16	11.59	138	Male_ZYP1_HEI10OE
Chr1	54	2650001	3650000	16	11.59	138	Male_ZYP1_HEI10OE
Chr1	55	2700001	3700000	15	10.87	138	Male_ZYP1_HEI10OE
Chr1	56	2750001	3750000	17	12.32	138	Male_ZYP1_HEI10OE
Chr1	57	2800001	3800000	19	13.77	138	Male_ZYP1_HEI10OE
Chr1	58	2850001	3850000	20	14.49	138	Male_ZYP1_HEI10OE
Chr1	59	2900001	3900000	18	13.04	138	Male_ZYP1_HEI10OE
Chr1	60	2950001	3950000	17	12.32	138	Male_ZYP1_HEI10OE
Chr1	61	3000001	4000000	17	12.32	138	Male_ZYP1_HEI10OE
Chr1	62	3050001	4050000	17	12.32	138	Male_ZYP1_HEI10OE
Chr1	63	3100001	4100000	16	11.59	138	Male_ZYP1_HEI10OE
Chr1	64	3150001	4150000	18	13.04	138	Male_ZYP1_HEI10OE
Chr1	65	3200001	4200000	17	12.32	138	Male_ZYP1_HEI10OE
Chr1	66	3250001	4250000	18	13.04	138	Male_ZYP1_HEI10OE
Chr1	67	3300001	4300000	18	13.04	138	Male_ZYP1_HEI10OE
Chr1	68	3350001	4350000	19	13.77	138	Male_ZYP1_HEI10OE
Chr1	69	3400001	4400000	21	15.22	138	Male_ZYP1_HEI10OE
Chr1	70	3450001	4450000	19	13.77	138	Male_ZYP1_HEI10OE
Chr1	71	3500001	4500000	20	14.49	138	Male_ZYP1_HEI10OE
Chr1	72	3550001	4550000	24	17.39	138	Male_ZYP1_HEI10OE
Chr1	73	3600001	4600000	25	18.12	138	Male_ZYP1_HEI10OE
Chr1	74	3650001	4650000	25	18.12	138	Male_ZYP1_HEI10OE
Chr1	75	3700001	4700000	26	18.84	138	Male_ZYP1_HEI10OE
Chr1	76	3750001	4750000	23	16.67	138	Male_ZYP1_HEI10OE
Chr1	77	3800001	4800000	21	15.22	138	Male_ZYP1_HEI10OE
Chr1	78	3850001	4850000	20	14.49	138	Male_ZYP1_HEI10OE
Chr1	79	3900001	4900000	22	15.94	138	Male_ZYP1_HEI10OE
Chr1	80	3950001	4950000	22	15.94	138	Male_ZYP1_HEI10OE
Chr1	81	4000001	5000000	22	15.94	138	Male_ZYP1_HEI10OE
Chr1	82	4050001	5050000	20	14.49	138	Male_ZYP1_HEI10OE
Chr1	83	4100001	5100000	20	14.49	138	Male_ZYP1_HEI10OE
Chr1	84	4150001	5150000	19	13.77	138	Male_ZYP1_HEI10OE
Chr1	85	4200001	5200000	19	13.77	138	Male_ZYP1_HEI10OE
Chr1	86	4250001	5250000	18	13.04	138	Male_ZYP1_HEI10OE
Chr1	87	4300001	5300000	17	12.32	138	Male_ZYP1_HEI10OE
Chr1	88	4350001	5350000	18	13.04	138	Male_ZYP1_HEI10OE
Chr1	89	4400001	5400000	17	12.32	138	Male_ZYP1_HEI10OE
Chr1	90	4450001	5450000	22	15.94	138	Male_ZYP1_HEI10OE
Chr1	91	4500001	5500000	21	15.22	138	Male_ZYP1_HEI10OE
Chr1	92	4550001	5550000	18	13.04	138	Male_ZYP1_HEI10OE
Chr1	93	4600001	5600000	16	11.59	138	Male_ZYP1_HEI10OE
Chr1	94	4650001	5650000	16	11.59	138	Male_ZYP1_HEI10OE
Chr1	95	4700001	5700000	16	11.59	138	Male_ZYP1_HEI10OE
Chr1	96	4750001	5750000	17	12.32	138	Male_ZYP1_HEI10OE
Chr1	97	4800001	5800000	18	13.04	138	Male_ZYP1_HEI10OE
Chr1	98	4850001	5850000	19	13.77	138	Male_ZYP1_HEI10OE
Chr1	99	4900001	5900000	17	12.32	138	Male_ZYP1_HEI10OE
Chr1	100	4950001	5950000	17	12.32	138	Male_ZYP1_HEI10OE
Chr1	101	5000001	6000000	18	13.04	138	Male_ZYP1_HEI10OE
Chr1	102	5050001	6050000	18	13.04	138	Male_ZYP1_HEI10OE
Chr1	103	5100001	6100000	17	12.32	138	Male_ZYP1_HEI10OE
Chr1	104	5150001	6150000	18	13.04	138	Male_ZYP1_HEI10OE
Chr1	105	5200001	6200000	18	13.04	138	Male_ZYP1_HEI10OE
Chr1	106	5250001	6250000	19	13.77	138	Male_ZYP1_HEI10OE
Chr1	107	5300001	6300000	20	14.49	138	Male_ZYP1_HEI10OE
Chr1	108	5350001	6350000	18	13.04	138	Male_ZYP1_HEI10OE
Chr1	109	5400001	6400000	17	12.32	138	Male_ZYP1_HEI10OE
Chr1	110	5450001	6450000	11	7.97	138	Male_ZYP1_HEI10OE
Chr1	111	5500001	6500000	12	8.7	138	Male_ZYP1_HEI10OE
Chr1	112	5550001	6550000	12	8.7	138	Male_ZYP1_HEI10OE
Chr1	113	5600001	6600000	15	10.87	138	Male_ZYP1_HEI10OE
Chr1	114	5650001	6650000	15	10.87	138	Male_ZYP1_HEI10OE
Chr1	115	5700001	6700000	16	11.59	138	Male_ZYP1_HEI10OE
Chr1	116	5750001	6750000	15	10.87	138	Male_ZYP1_HEI10OE
Chr1	117	5800001	6800000	16	11.59	138	Male_ZYP1_HEI10OE
Chr1	118	5850001	6850000	15	10.87	138	Male_ZYP1_HEI10OE
Chr1	119	5900001	6900000	16	11.59	138	Male_ZYP1_HEI10OE
Chr1	120	5950001	6950000	16	11.59	138	Male_ZYP1_HEI10OE
Chr1	121	6000001	7000000	17	12.32	138	Male_ZYP1_HEI10OE
Chr1	122	6050001	7050000	19	13.77	138	Male_ZYP1_HEI10OE
Chr1	123	6100001	7100000	19	13.77	138	Male_ZYP1_HEI10OE
Chr1	124	6150001	7150000	17	12.32	138	Male_ZYP1_HEI10OE
Chr1	125	6200001	7200000	17	12.32	138	Male_ZYP1_HEI10OE
Chr1	126	6250001	7250000	16	11.59	138	Male_ZYP1_HEI10OE
Chr1	127	6300001	7300000	17	12.32	138	Male_ZYP1_HEI10OE
Chr1	128	6350001	7350000	17	12.32	138	Male_ZYP1_HEI10OE
Chr1	129	6400001	7400000	18	13.04	138	Male_ZYP1_HEI10OE
Chr1	130	6450001	7450000	19	13.77	138	Male_ZYP1_HEI10OE
Chr1	131	6500001	7500000	18	13.04	138	Male_ZYP1_HEI10OE
Chr1	132	6550001	7550000	18	13.04	138	Male_ZYP1_HEI10OE
Chr1	133	6600001	7600000	16	11.59	138	Male_ZYP1_HEI10OE
Chr1	134	6650001	7650000	16	11.59	138	Male_ZYP1_HEI10OE
Chr1	135	6700001	7700000	14	10.14	138	Male_ZYP1_HEI10OE
Chr1	136	6750001	7750000	14	10.14	138	Male_ZYP1_HEI10OE
Chr1	137	6800001	7800000	13	9.42	138	Male_ZYP1_HEI10OE
Chr1	138	6850001	7850000	14	10.14	138	Male_ZYP1_HEI10OE
Chr1	139	6900001	7900000	16	11.59	138	Male_ZYP1_HEI10OE
Chr1	140	6950001	7950000	16	11.59	138	Male_ZYP1_HEI10OE
Chr1	141	7000001	8000000	14	10.14	138	Male_ZYP1_HEI10OE
Chr1	142	7050001	8050000	14	10.14	138	Male_ZYP1_HEI10OE
Chr1	143	7100001	8100000	14	10.14	138	Male_ZYP1_HEI10OE
Chr1	144	7150001	8150000	14	10.14	138	Male_ZYP1_HEI10OE
Chr1	145	7200001	8200000	15	10.87	138	Male_ZYP1_HEI10OE
Chr1	146	7250001	8250000	15	10.87	138	Male_ZYP1_HEI10OE
Chr1	147	7300001	8300000	14	10.14	138	Male_ZYP1_HEI10OE
Chr1	148	7350001	8350000	16	11.59	138	Male_ZYP1_HEI10OE
Chr1	149	7400001	8400000	17	12.32	138	Male_ZYP1_HEI10OE
Chr1	150	7450001	8450000	18	13.04	138	Male_ZYP1_HEI10OE
Chr1	151	7500001	8500000	19	13.77	138	Male_ZYP1_HEI10OE
Chr1	152	7550001	8550000	20	14.49	138	Male_ZYP1_HEI10OE
Chr1	153	7600001	8600000	19	13.77	138	Male_ZYP1_HEI10OE
Chr1	154	7650001	8650000	20	14.49	138	Male_ZYP1_HEI10OE
Chr1	155	7700001	8700000	22	15.94	138	Male_ZYP1_HEI10OE
Chr1	156	7750001	8750000	22	15.94	138	Male_ZYP1_HEI10OE
Chr1	157	7800001	8800000	21	15.22	138	Male_ZYP1_HEI10OE
Chr1	158	7850001	8850000	20	14.49	138	Male_ZYP1_HEI10OE
Chr1	159	7900001	8900000	17	12.32	138	Male_ZYP1_HEI10OE
Chr1	160	7950001	8950000	17	12.32	138	Male_ZYP1_HEI10OE
Chr1	161	8000001	9000000	18	13.04	138	Male_ZYP1_HEI10OE
Chr1	162	8050001	9050000	16	11.59	138	Male_ZYP1_HEI10OE
Chr1	163	8100001	9100000	20	14.49	138	Male_ZYP1_HEI10OE
Chr1	164	8150001	9150000	23	16.67	138	Male_ZYP1_HEI10OE
Chr1	165	8200001	9200000	23	16.67	138	Male_ZYP1_HEI10OE
Chr1	166	8250001	9250000	23	16.67	138	Male_ZYP1_HEI10OE
Chr1	167	8300001	9300000	23	16.67	138	Male_ZYP1_HEI10OE
Chr1	168	8350001	9350000	23	16.67	138	Male_ZYP1_HEI10OE
Chr1	169	8400001	9400000	21	15.22	138	Male_ZYP1_HEI10OE
Chr1	170	8450001	9450000	19	13.77	138	Male_ZYP1_HEI10OE
Chr1	171	8500001	9500000	22	15.94	138	Male_ZYP1_HEI10OE
Chr1	172	8550001	9550000	20	14.49	138	Male_ZYP1_HEI10OE
Chr1	173	8600001	9600000	20	14.49	138	Male_ZYP1_HEI10OE
Chr1	174	8650001	9650000	20	14.49	138	Male_ZYP1_HEI10OE
Chr1	175	8700001	9700000	18	13.04	138	Male_ZYP1_HEI10OE
Chr1	176	8750001	9750000	18	13.04	138	Male_ZYP1_HEI10OE
Chr1	177	8800001	9800000	18	13.04	138	Male_ZYP1_HEI10OE
Chr1	178	8850001	9850000	18	13.04	138	Male_ZYP1_HEI10OE
Chr1	179	8900001	9900000	20	14.49	138	Male_ZYP1_HEI10OE
Chr1	180	8950001	9950000	19	13.77	138	Male_ZYP1_HEI10OE
Chr1	181	9000001	10000000	20	14.49	138	Male_ZYP1_HEI10OE
Chr1	182	9050001	10050000	20	14.49	138	Male_ZYP1_HEI10OE
Chr1	183	9100001	10100000	16	11.59	138	Male_ZYP1_HEI10OE
Chr1	184	9150001	10150000	14	10.14	138	Male_ZYP1_HEI10OE
Chr1	185	9200001	10200000	13	9.42	138	Male_ZYP1_HEI10OE
Chr1	186	9250001	10250000	13	9.42	138	Male_ZYP1_HEI10OE
Chr1	187	9300001	10300000	14	10.14	138	Male_ZYP1_HEI10OE
Chr1	188	9350001	10350000	12	8.7	138	Male_ZYP1_HEI10OE
Chr1	189	9400001	10400000	13	9.42	138	Male_ZYP1_HEI10OE
Chr1	190	9450001	10450000	15	10.87	138	Male_ZYP1_HEI10OE
Chr1	191	9500001	10500000	11	7.97	138	Male_ZYP1_HEI10OE
Chr1	192	9550001	10550000	12	8.7	138	Male_ZYP1_HEI10OE
Chr1	193	9600001	10600000	13	9.42	138	Male_ZYP1_HEI10OE
Chr1	194	9650001	10650000	12	8.7	138	Male_ZYP1_HEI10OE
Chr1	195	9700001	10700000	12	8.7	138	Male_ZYP1_HEI10OE
Chr1	196	9750001	10750000	12	8.7	138	Male_ZYP1_HEI10OE
Chr1	197	9800001	10800000	12	8.7	138	Male_ZYP1_HEI10OE
Chr1	198	9850001	10850000	12	8.7	138	Male_ZYP1_HEI10OE
Chr1	199	9900001	10900000	11	7.97	138	Male_ZYP1_HEI10OE
Chr1	200	9950001	10950000	12	8.7	138	Male_ZYP1_HEI10OE
Chr1	201	10000001	11000000	14	10.14	138	Male_ZYP1_HEI10OE
Chr1	202	10050001	11050000	16	11.59	138	Male_ZYP1_HEI10OE
Chr1	203	10100001	11100000	17	12.32	138	Male_ZYP1_HEI10OE
Chr1	204	10150001	11150000	16	11.59	138	Male_ZYP1_HEI10OE
Chr1	205	10200001	11200000	17	12.32	138	Male_ZYP1_HEI10OE
Chr1	206	10250001	11250000	17	12.32	138	Male_ZYP1_HEI10OE
Chr1	207	10300001	11300000	15	10.87	138	Male_ZYP1_HEI10OE
Chr1	208	10350001	11350000	16	11.59	138	Male_ZYP1_HEI10OE
Chr1	209	10400001	11400000	17	12.32	138	Male_ZYP1_HEI10OE
Chr1	210	10450001	11450000	15	10.87	138	Male_ZYP1_HEI10OE
Chr1	211	10500001	11500000	17	12.32	138	Male_ZYP1_HEI10OE
Chr1	212	10550001	11550000	16	11.59	138	Male_ZYP1_HEI10OE
Chr1	213	10600001	11600000	15	10.87	138	Male_ZYP1_HEI10OE
Chr1	214	10650001	11650000	15	10.87	138	Male_ZYP1_HEI10OE
Chr1	215	10700001	11700000	15	10.87	138	Male_ZYP1_HEI10OE
Chr1	216	10750001	11750000	17	12.32	138	Male_ZYP1_HEI10OE
Chr1	217	10800001	11800000	19	13.77	138	Male_ZYP1_HEI10OE
Chr1	218	10850001	11850000	19	13.77	138	Male_ZYP1_HEI10OE
Chr1	219	10900001	11900000	18	13.04	138	Male_ZYP1_HEI10OE
Chr1	220	10950001	11950000	17	12.32	138	Male_ZYP1_HEI10OE
Chr1	221	11000001	12000000	13	9.42	138	Male_ZYP1_HEI10OE
Chr1	222	11050001	12050000	12	8.7	138	Male_ZYP1_HEI10OE
Chr1	223	11100001	12100000	11	7.97	138	Male_ZYP1_HEI10OE
Chr1	224	11150001	12150000	12	8.7	138	Male_ZYP1_HEI10OE
Chr1	225	11200001	12200000	14	10.14	138	Male_ZYP1_HEI10OE
Chr1	226	11250001	12250000	15	10.87	138	Male_ZYP1_HEI10OE
Chr1	227	11300001	12300000	15	10.87	138	Male_ZYP1_HEI10OE
Chr1	228	11350001	12350000	15	10.87	138	Male_ZYP1_HEI10OE
Chr1	229	11400001	12400000	13	9.42	138	Male_ZYP1_HEI10OE
[truncated: 361 more rows]

## Sheet: Figure2C-F
co_pos	class	group
20501672	Observed	zyp1_female
18212250	Observed	zyp1_female
15293266	Observed	zyp1_female
775796	Observed	zyp1_female
27400800	Observed	zyp1_female
2455018	Observed	zyp1_female
1378376	Observed	zyp1_female
6592148	Observed	zyp1_female
5987516	Observed	zyp1_female
20766816	Observed	zyp1_female
3112848	Observed	zyp1_female
15753463	Observed	zyp1_female
3007843	Observed	zyp1_female
4626368	Observed	zyp1_female
11015645	Observed	zyp1_female
1734264	Observed	zyp1_female
15418507	Observed	zyp1_female
2048552	Observed	zyp1_female
19416503	Observed	zyp1_female
15341283	Observed	zyp1_female
4750857	Observed	zyp1_female
2829387	Observed	zyp1_female
9615142	Observed	zyp1_female
18475261	Observed	zyp1_female
2693872	Observed	zyp1_female
2584908	Observed	zyp1_female
16470606	Observed	zyp1_female
12984308	Observed	zyp1_female
20933855	Observed	zyp1_female
6386231	Observed	zyp1_female
21313194	Observed	zyp1_female
13893715	Observed	zyp1_female
3102585	Observed	zyp1_female
1067496	Observed	zyp1_female
1162483	Observed	zyp1_female
4066682	Observed	zyp1_female
11649586	Observed	zyp1_female
4467335	Observed	zyp1_female
977515	Observed	zyp1_female
8632417	Observed	zyp1_female
20115835	Observed	zyp1_female
1830855	Observed	zyp1_female
308064	Observed	zyp1_female
4497399	Observed	zyp1_female
5884959	Observed	zyp1_female
23404274	Observed	zyp1_female
1619905	Observed	zyp1_female
8959073	Observed	zyp1_female
3068870	Observed	zyp1_female
16156576	Observed	zyp1_female
18412149	Observed	zyp1_female
12563726	Observed	zyp1_female
2099515	Observed	zyp1_female
7220350	Observed	zyp1_female
6659729	Observed	zyp1_female
6587394	Observed	zyp1_female
544804	Observed	zyp1_female
3024093	Observed	zyp1_female
7542102	Observed	zyp1_female
14259081	Observed	zyp1_female
5896925	Observed	zyp1_female
4022431	Observed	zyp1_female
12016365	Observed	zyp1_female
21040790	Observed	zyp1_female
3014915	Observed	zyp1_female
3125079	Observed	zyp1_female
2999150	Observed	zyp1_female
1050222	Observed	zyp1_female
13118378	Observed	zyp1_female
23274683	Observed	zyp1_female
12688645	Observed	zyp1_female
16110612	Observed	zyp1_female
10108277	Observed	zyp1_female
1000254	Observed	zyp1_female
15027612	Observed	zyp1_female
3483421	Observed	zyp1_female
18376843	Observed	zyp1_female
15679626	Observed	zyp1_female
17983497	Observed	zyp1_female
2170330	Observed	zyp1_female
6412699	Observed	zyp1_female
5025881	Observed	zyp1_female
8592175	Observed	zyp1_female
5390791	Observed	zyp1_female
10877650	Observed	zyp1_female
20282635	Observed	zyp1_female
25176502	Observed	zyp1_female
3084856	Observed	zyp1_female
1166146	Observed	zyp1_female
11562627	Observed	zyp1_female
24391616	Observed	zyp1_female
12927040	Observed	zyp1_female
11429166	Observed	zyp1_female
12679663	Observed	zyp1_female
10044150	Observed	zyp1_female
10861528	Observed	zyp1_female
7175299	Observed	zyp1_female
4637413	Observed	zyp1_female
4703669	Observed	zyp1_female
6956623	Observed	zyp1_male
4532340	Observed	zyp1_male
28393150	Observed	zyp1_male
10631536	Observed	zyp1_male
7546915	Observed	zyp1_male
15868671	Observed	zyp1_male
493500	Observed	zyp1_male
457207	Observed	zyp1_male
15734256	Observed	zyp1_male
627810	Observed	zyp1_male
25176097	Observed	zyp1_male
725407	Observed	zyp1_male
4066633	Observed	zyp1_male
8063301	Observed	zyp1_male
14413464	Observed	zyp1_male
25171145	Observed	zyp1_male
1885544	Observed	zyp1_male
17862285	Observed	zyp1_male
1883515	Observed	zyp1_male
6701796	Observed	zyp1_male
19865877	Observed	zyp1_male
4465136	Observed	zyp1_male
10447392	Observed	zyp1_male
4163813	Observed	zyp1_male
3664076	Observed	zyp1_male
685146	Observed	zyp1_male
16950358	Observed	zyp1_male
7879375	Observed	zyp1_male
2064574	Observed	zyp1_male
831372	Observed	zyp1_male
19208016	Observed	zyp1_male
3037072	Observed	zyp1_male
14906819	Observed	zyp1_male
12746288	Observed	zyp1_male
885688	Observed	zyp1_male
2351886	Observed	zyp1_male
1528019	Observed	zyp1_male
9612866	Observed	zyp1_male
17511728	Observed	zyp1_male
10816277	Observed	zyp1_male
19024117	Observed	zyp1_male
22070990	Observed	zyp1_male
21074753	Observed	zyp1_male
5736989	Observed	zyp1_male
17961695	Observed	zyp1_male
3255483	Observed	zyp1_male
20427943	Observed	zyp1_male
13605117	Observed	zyp1_male
1414559	Observed	zyp1_male
351232	Observed	zyp1_male
16666196	Observed	zyp1_male
18527375	Observed	zyp1_male
7556140	Observed	zyp1_male
18740813	Observed	zyp1_male
9065162	Observed	zyp1_male
4484960	Observed	zyp1_male
3515087	Observed	zyp1_male
6667449	Observed	zyp1_male
1562463	Observed	zyp1_male
8573523	Observed	zyp1_male
6859035	Observed	zyp1_male
12598859	Observed	zyp1_male
15535373	Observed	zyp1_male
15819552	Observed	zyp1_male
14494712	Observed	zyp1_male
9530200	Observed	zyp1_male
920175	Observed	zyp1_male
10440877	Observed	zyp1_male
19470746	Observed	zyp1_male
3928239	Observed	zyp1_male
410177	Observed	zyp1_male
1804575	Observed	zyp1_male
17841830	Observed	zyp1_male
9335587	Observed	zyp1_male
15556808	Observed	zyp1_male
9196781	Observed	zyp1_male
16405041	Observed	zyp1_male
18186177	Observed	zyp1_male
6190931	Observed	zyp1_male
17831169	Observed	zyp1_male
18334968	Observed	zyp1_male
8635466	Observed	zyp1_male
9490416	Observed	zyp1_male
3653451	Observed	zyp1_male
10721738	Observed	zyp1_male
21018957	Observed	zyp1_male
19857128	Observed	zyp1_male
12648173	Observed	zyp1_male
14417254	Observed	zyp1_male
13362847	Observed	zyp1_male
14158114	Observed	zyp1_male
6864593	Observed	zyp1_male
5868060	Observed	zyp1_male
10164693	Observed	zyp1_male
1421268	Observed	zyp1_male
14633984	Observed	zyp1_male
2866870	Observed	wt_female
26537770	Observed	wt_female
20592144	Observed	wt_female
9319342	Observed	wt_female
12266034	Observed	wt_female
15239774	Observed	wt_female
22779539	Observed	wt_female
16003585	Observed	wt_female
21503370	Observed	wt_female
22648420	Observed	wt_female
20112233	Observed	wt_female
11715445	Observed	wt_female
14892807	Observed	wt_female
9931718	Observed	wt_female
5510988	Observed	wt_female
10173862	Observed	wt_female
24993914	Observed	wt_female
12373055	Observed	wt_female
19703233	Observed	wt_female
10127853	Observed	wt_female
21947318	Observed	wt_female
8082359	Observed	wt_female
16378683	Observed	wt_female
5691248	Observed	wt_female
21210880	Observed	wt_female
9897873	Observed	wt_male
2224373	Observed	wt_male
18688847	Observed	wt_male
17867639	Observed	wt_male
972170	Observed	wt_male
11367049	Observed	wt_male
18534009	Observed	wt_male
8953567	Observed	wt_male
3961897	Observed	wt_male
13261058	Observed	wt_male
13608300	Observed	wt_male
19778940	Observed	wt_male
22607766	Observed	wt_male
16384143	Observed	wt_male
16124881	Observed	wt_male
20092702	Observed	wt_male
7264789	Observed	wt_male
16020841	Observed	wt_male
15453100	Observed	wt_male
10968113	Observed	wt_male
21869741	Observed	wt_male
27110940	Observed	wt_male
10637648	Observed	wt_male
16343414	Observed	wt_male
17399454	Observed	wt_male
8782552	Observed	wt_male
8662062	Observed	wt_male
19654888	Observed	wt_male
15694195	Observed	wt_male
7329358	Observed	wt_male
17046707	Observed	wt_male
6700831	Observed	wt_male
18452305	Observed	wt_male
7493603	Observed	wt_male
18328310	Observed	wt_male
20589705	Observed	wt_male
7003959	Observed	wt_male
23410135	Observed	wt_male
9982648	Observed	wt_male
5405557	Observed	wt_male
14414677	Observed	wt_male
16433761	Observed	wt_male
12651255	Observed	wt_male
7858589	Observed	wt_male
6339485	Observed	wt_male
11110086	Observed	wt_male
21916575	Observed	wt_male
18695817	Observed	wt_male
7752957	Observed	wt_male
17442486	Observed	wt_male
13824245	Observed	wt_male
8959546	Observed	wt_male
19903781	Observed	wt_male
11045318	Observed	wt_male
17634817	Observed	wt_male
13182651	Observed	wt_male
16377804	Observed	wt_male
18668062	Observed	wt_male
7547335	Observed	wt_male
15450768	Observed	wt_male
16441151	Observed	wt_male
11286428	Observed	wt_male
24879409	Observed	wt_male
3498938	Observed	zyp1_female
883292	Observed	zyp1_female
5099443	Observed	zyp1_female
17901376	Observed	zyp1_female
7053250	Observed	zyp1_female
2625118	Observed	zyp1_female
8474347	Observed	zyp1_female
1023953	Observed	zyp1_female
7799090	Observed	zyp1_female
530180	Observed	zyp1_female
404241	Observed	zyp1_female
8428525	Observed	zyp1_female
6174619	Observed	zyp1_female
18831162	Observed	zyp1_female
11583050	Observed	zyp1_female
16609018	Observed	zyp1_female
2554508	Observed	zyp1_female
18119077	Observed	zyp1_female
26385096	Observed	zyp1_female
2433913	Observed	zyp1_female
7557250	Observed	zyp1_female
11725917	Observed	zyp1_female
15945907	Observed	zyp1_female
10195917	Observed	zyp1_female
3667258	Observed	zyp1_female
16475579	Observed	zyp1_female
17838096	Observed	zyp1_female
1662963	Observed	zyp1_female
1064890	Observed	zyp1_female
7562984	Observed	zyp1_female
6591762	Observed	zyp1_female
974574	Observed	zyp1_female
742876	Observed	zyp1_female
1537284	Observed	zyp1_female
7589538	Observed	zyp1_female
14032280	Observed	zyp1_female
2219895	Observed	zyp1_female
4863509	Observed	zyp1_female
12606442	Observed	zyp1_female
763576	Observed	zyp1_female
17326846	Observed	zyp1_female
4262560	Observed	zyp1_female
11399296	Observed	zyp1_female
6613550	Observed	zyp1_female
13219052	Observed	zyp1_female
22911260	Observed	zyp1_female
16711588	Observed	zyp1_female
4591442	Observed	zyp1_female
14491029	Observed	zyp1_female
19039257	Observed	zyp1_female
7569112	Observed	zyp1_female
14903843	Observed	zyp1_female
1071642	Observed	zyp1_female
16346681	Observed	zyp1_female
4760583	Observed	zyp1_female
23165958	Observed	zyp1_female
673852	Observed	zyp1_female
6090395	Observed	zyp1_female
21312701	Observed	zyp1_female
16485060	Observed	zyp1_female
995014	Observed	zyp1_female
17663699	Observed	zyp1_female
1747163	Observed	zyp1_female
22523465	Observed	zyp1_female
17409032	Observed	zyp1_female
4791564	Observed	zyp1_female
18300381	Observed	zyp1_female
20188171	Observed	zyp1_female
5627584	Observed	zyp1_female
14732949	Observed	zyp1_female
1396737	Observed	zyp1_female
19298682	Observed	zyp1_female
438806	Observed	zyp1_female
13523764	Observed	zyp1_male
5278401	Observed	zyp1_male
1014257	Observed	zyp1_male
23156653	Observed	zyp1_female
14028691	Observed	zyp1_male
11522142	Observed	zyp1_male
1855992	Observed	zyp1_male
8376621	Observed	zyp1_male
5879765	Observed	zyp1_male
7436994	Observed	zyp1_male
21489461	Observed	zyp1_male
9878760	Observed	zyp1_male
21708277	Observed	zyp1_male
12676049	Observed	zyp1_male
21716619	Observed	zyp1_male
29610887	Observed	zyp1_male
3352691	Observed	zyp1_male
13386500	Observed	zyp1_male
6345137	Observed	zyp1_male
4773642	Observed	zyp1_male
11102446	Observed	zyp1_male
7753451	Observed	zyp1_male
10720247	Observed	zyp1_male
5268280	Observed	zyp1_male
641313	Observed	zyp1_male
7820908	Observed	zyp1_male
4168022	Observed	zyp1_male
7963619	Observed	zyp1_male
4802230	Observed	zyp1_female
9045713	Observed	zyp1_female
10998059	Observed	zyp1_female
4408797	Observed	zyp1_male
1161101	Observed	zyp1_male
15265476	Observed	zyp1_male
2019110	Observed	zyp1_male
929731	Observed	zyp1_male
14883331	Observed	zyp1_male
11809423	Observed	zyp1_male
5134861	Observed	zyp1_male
17486373	Observed	zyp1_male
13887899	Observed	zyp1_male
26316448	Observed	zyp1_male
14981701	Observed	zyp1_male
7310863	Observed	zyp1_male
11243966	Observed	zyp1_male
11625767	Observed	zyp1_male
7980281	Observed	zyp1_male
21187302	Observed	zyp1_male
863881	Observed	zyp1_male
9287728	Observed	zyp1_male
23128400	Observed	zyp1_male
2232764	Observed	zyp1_male
15001314	Observed	zyp1_male
3829473	Observed	zyp1_male
18948757	Observed	zyp1_male
630727	Observed	zyp1_male
336107	Observed	zyp1_male
11423971	Observed	zyp1_male
4173299	Observed	zyp1_male
4790442	Observed	zyp1_male
12856352	Observed	zyp1_female
13087074	Observed	zyp1_male
3051573	Observed	zyp1_male
4482627	Observed	zyp1_male
67023	Observed	zyp1_male
8897575	Observed	zyp1_male
17113642	Observed	zyp1_male
3626192	Observed	zyp1_female
9989442	Observed	zyp1_female
16801566	Observed	zyp1_female
16347177	Observed	zyp1_female
2333139	Observed	zyp1_male
5862977	Observed	zyp1_male
2639757	Observed	zyp1_male
1588670	Observed	zyp1_male
8477141	Observed	zyp1_male
16192916	Observed	zyp1_male
3945968	Observed	zyp1_male
9765099	Observed	zyp1_male
911605	Observed	zyp1_male
6752657	Observed	zyp1_male
15377690	Observed	zyp1_male
543869	Observed	zyp1_male
7458208	Observed	zyp1_male
11460271	Observed	zyp1_male
9434792	Observed	zyp1_male
16493660	Observed	wt_female
23321998	Observed	wt_female
18915957	Observed	wt_female
5477124	Observed	wt_female
7633282	Observed	wt_female
15737928	Observed	wt_female
11332202	Observed	wt_female
10838690	Observed	wt_female
14485168	Observed	wt_female
16101818	Observed	wt_female
6111619	Observed	wt_female
20774602	Observed	wt_female
12354027	Observed	wt_female
16629175	Observed	wt_female
14261388	Observed	wt_female
5693540	Observed	wt_female
20511405	Observed	wt_female
11764562	Observed	wt_female
16226365	Observed	wt_female
14866431	Observed	wt_female
3804218	Observed	zyp1_female
470542	Observed	zyp1_female
349992	Observed	zyp1_female
24957054	Observed	zyp1_female
1400177	Observed	zyp1_female
9609332	Observed	zyp1_female
14956258	Observed	zyp1_female
3638268	Observed	zyp1_female
16468850	Observed	zyp1_female
13520503	Observed	zyp1_female
17320637	Observed	zyp1_female
17231164	Observed	zyp1_female
8717178	Observed	zyp1_female
1175643	Observed	zyp1_female
16403627	Observed	zyp1_female
3100408	Observed	zyp1_female
5676565	Observed	zyp1_female
19588526	Observed	zyp1_female
18292628	Observed	zyp1_female
2162882	Observed	zyp1_female
24518918	Observed	zyp1_female
9459974	Observed	zyp1_female
8674918	Observed	zyp1_female
588024	Observed	zyp1_female
12344979	Observed	zyp1_female
1615081	Observed	zyp1_female
13294511	Observed	zyp1_female
15356365	Observed	wt_male
17487084	Observed	wt_male
18785315	Observed	wt_male
13610575	Observed	wt_male
12444527	Observed	wt_male
12364703	Observed	wt_male
17851891	Observed	wt_male
19129942	Observed	wt_male
17917496	Observed	wt_male
7405770	Observed	wt_male
9412491	Observed	wt_male
18981094	Observed	wt_male
18392551	Observed	wt_male
11877591	Observed	wt_male
11259837	Observed	wt_male
18702456	Observed	wt_male
506173	Observed	wt_male
18269697	Observed	wt_male
8056958	Observed	wt_male
6854244	Observed	wt_male
16345735	Observed	wt_male
18982800	Observed	wt_male
11440575	Observed	wt_male
16600677	Observed	wt_male
13895660	Observed	wt_male
4871826	Observed	wt_male
19210799	Observed	wt_female
8028359	Observed	wt_female
3434053	Observed	wt_female
11091509	Observed	wt_female
17314639	Observed	wt_female
18557363	Observed	wt_female
19054937	Observed	wt_female
16742561	Observed	wt_female
11839189	Observed	zyp1_female
2750869	Observed	zyp1_female
19325955	Observed	zyp1_female
1113689	Observed	zyp1_female
986509	Observed	zyp1_female
9581391	Observed	zyp1_female
9343768	Observed	zyp1_female
6583282	Observed	zyp1_female
7822344	Observed	zyp1_female
6351489	Observed	zyp1_female
8250491	Observed	zyp1_female
22143091	Observed	zyp1_female
8329932	Observed	zyp1_female
17314904	Observed	zyp1_female
5054330	Observed	zyp1_female
20665592	Observed	zyp1_female
12965179	Observed	zyp1_female
3397606	Observed	zyp1_female
7962368	Observed	zyp1_female
15066114	Observed	zyp1_female
2848208	Observed	zyp1_male
15540225	Observed	zyp1_male
439894	Observed	zyp1_male
15894110	Observed	zyp1_male
11362365	Observed	zyp1_male
23750617	Observed	zyp1_male
4022790	Observed	zyp1_male
3695122	Observed	zyp1_male
22906983	Observed	zyp1_male
5218616	Observed	zyp1_male
6766794	Observed	zyp1_male
8049625	Observed	zyp1_male
10093829	Observed	zyp1_male
4848473	Observed	zyp1_male
20310031	Observed	zyp1_male
11586735	Observed	zyp1_male
5934166	Observed	zyp1_male
490581	Observed	zyp1_male
16644309	Observed	zyp1_male
13623911	Observed	zyp1_male
1570436	Observed	zyp1_male
14097094	Observed	zyp1_male
4100404	Observed	zyp1_male
2355666	Observed	zyp1_male
12655662	Observed	zyp1_male
10986206	Observed	zyp1_male
318269	Observed	zyp1_male
6630448	Observed	zyp1_male
21753987	Observed	zyp1_male
13207827	Observed	zyp1_male
2319091	Observed	zyp1_male
17310870	Observed	zyp1_male
19239055	Observed	zyp1_male
4658955	Observed	zyp1_female
15431080	Observed	zyp1_female
1513071	Observed	zyp1_male
21821530	Observed	zyp1_male
2966717	Observed	zyp1_male
19349557	Observed	zyp1_male
15814295	Observed	zyp1_male
17366602	Observed	zyp1_male
16954684	Observed	zyp1_male
17143774	Observed	zyp1_male
737801	Observed	zyp1_male
11246836	Observed	zyp1_male
3081099	Observed	zyp1_male
3976409	Observed	zyp1_male
5226287	Observed	zyp1_male
4108036	Observed	zyp1_male
1975906	Observed	zyp1_male
1529229	Observed	zyp1_female
3605315	Observed	zyp1_female
302459	Observed	zyp1_female
6459321	Observed	zyp1_female
18523531	Observed	zyp1_female
5636090	Observed	zyp1_female
22215274	Observed	zyp1_female
1022216	Observed	zyp1_female
6818822	Observed	zyp1_female
1442884	Observed	zyp1_female
10084407	Observed	zyp1_female
12607093	Observed	zyp1_female
16962033	Observed	zyp1_female
18071277	Observed	zyp1_female
8977417	Observed	zyp1_female
5817264	Observed	zyp1_female
4851409	Observed	zyp1_female
5558120	Observed	zyp1_female
5494827	Observed	zyp1_female
17226648	Observed	zyp1_female
17545099	Observed	wt_female
5662067	Observed	wt_female
10913144	Observed	wt_female
17593631	Observed	wt_female
17662460	Observed	wt_female
15935162	Observed	wt_male
18649512	Observed	wt_male
1643029	Observed	wt_male
18594682	Observed	wt_male
15964958	Observed	wt_male
23940231	Observed	wt_male
14037360	Observed	wt_male
19653678	Observed	wt_male
20901611	Observed	wt_male
11254961	Observed	wt_male
12717648	Observed	wt_male
8952641	Observed	wt_male
18156060	Observed	wt_male
14622811	Observed	wt_male
14035751	Observed	wt_male
22858394	Observed	wt_male
12673784	Observed	wt_male
20658508	Observed	wt_male
1552699	Observed	wt_male
25252169	Observed	wt_male
27135767	Observed	wt_male
3155273	Observed	wt_male
13613951	Observed	wt_male
9338229	Observed	wt_male
16753865	Observed	wt_male
17931229	Observed	wt_male
13798227	Observed	wt_male
8063697	Observed	wt_male
16085141	Observed	wt_male
12064592	Observed	wt_male
14855572	Observed	wt_male
19747308	Observed	wt_male
26866992	Observed	wt_male
16685141	Observed	wt_male
7547221	Observed	wt_male
10666771	Observed	wt_male
13026009	Observed	wt_male
20251675	Observed	wt_male
7502709	Observed	wt_male
18481829	Observed	wt_male
18048669	Observed	wt_male
21491634	Observed	wt_male
14795155	Observed	wt_male
22919253	Observed	wt_male
15013884	Observed	wt_male
14184971	Observed	wt_male
13647930	Observed	wt_male
10479310	Observed	wt_male
21668156	Observed	wt_male
14783414	Observed	wt_male
533850	Observed	wt_male
5731380	Observed	wt_male
5780584	Observed	wt_male
9972644	Observed	wt_male
12749713	Observed	wt_male
9006463	Observed	wt_male
17978389	Observed	wt_male
11265497	Observed	wt_male
16794446	Observed	wt_male
3910569	Observed	wt_female
13204780	Observed	wt_female
12462206	Observed	wt_female
24748145	Observed	wt_female
15873068	Observed	wt_female
22253978	Observed	wt_female
21838910	Observed	wt_female
5743549	Observed	wt_female
20383501	Observed	wt_female
5866585	Observed	zyp1_hei10_female
688781	Observed	zyp1_hei10_female
1372043	Observed	zyp1_hei10_female
16817140	Observed	zyp1_hei10_female
23058884	Observed	zyp1_hei10_female
5039274	Observed	zyp1_hei10_female
17985329	Observed	zyp1_hei10_female
748109	Observed	zyp1_hei10_female
7050421	Observed	zyp1_hei10_female
14933295	Observed	zyp1_hei10_female
13160301	Observed	zyp1_hei10_female
26494051	Observed	zyp1_hei10_female
7066791	Observed	zyp1_hei10_female
14678627	Observed	zyp1_hei10_female
2240226	Observed	zyp1_hei10_female
6073106	Observed	zyp1_hei10_female
20139739	Observed	zyp1_hei10_female
4525347	Observed	zyp1_hei10_female
3777882	Observed	zyp1_hei10_female
333035	Observed	zyp1_hei10_female
1767459	Observed	zyp1_hei10_female
18562357	Observed	zyp1_hei10_female
10092314	Observed	zyp1_hei10_female
4197546	Observed	zyp1_hei10_female
5066941	Observed	zyp1_hei10_female
15934346	Observed	zyp1_hei10_female
1604494	Observed	zyp1_hei10_female
3817145	Observed	zyp1_hei10_female
14014754	Observed	zyp1_hei10_female
6152431	Observed	zyp1_hei10_female
21056301	Observed	zyp1_hei10_female
20441302	Observed	zyp1_hei10_female
1130944	Observed	zyp1_hei10_female
3004350	Observed	zyp1_hei10_female
11699491	Observed	zyp1_hei10_female
4565496	Observed	zyp1_hei10_female
17856634	Observed	zyp1_hei10_female
11064324	Observed	zyp1_hei10_female
5057315	Observed	zyp1_hei10_female
1723845	Observed	zyp1_hei10_female
6210037	Observed	zyp1_hei10_female
7548431	Observed	zyp1_hei10_female
5031555	Observed	zyp1_hei10_female
22176912	Observed	zyp1_hei10_female
18873074	Observed	zyp1_hei10_female
13459087	Observed	zyp1_hei10_female
17328923	Observed	zyp1_hei10_female
503171	Observed	zyp1_hei10_female
3329838	Observed	zyp1_hei10_female
1134458	Observed	zyp1_hei10_female
4288452	Observed	zyp1_hei10_female
329346	Observed	zyp1_hei10_female
13375930	Observed	zyp1_hei10_female
2292603	Observed	zyp1_hei10_female
6940960	Observed	zyp1_hei10_female
11535622	Observed	zyp1_hei10_female
1689513	Observed	zyp1_hei10_female
156539	Observed	zyp1_hei10_female
3470919	Observed	zyp1_hei10_female
2742406	Observed	zyp1_hei10_female
19303021	Observed	zyp1_hei10_female
8827531	Observed	zyp1_hei10_female
10083894	Observed	zyp1_hei10_female
991763	Observed	zyp1_hei10_female
4061101	Observed	zyp1_hei10_female
8372144	Observed	zyp1_hei10_female
227371	Observed	zyp1_hei10_male
377250	Observed	zyp1_hei10_male
27985427	Observed	zyp1_hei10_male
2150483	Observed	zyp1_hei10_male
8750326	Observed	zyp1_hei10_male
1978458	Observed	zyp1_hei10_male
5712004	Observed	zyp1_hei10_male
1397919	Observed	zyp1_hei10_male
3245590	Observed	zyp1_hei10_male
2599241	Observed	zyp1_hei10_male
26272781	Observed	zyp1_hei10_male
6998811	Observed	zyp1_hei10_male
26492023	Observed	zyp1_hei10_male
847123	Observed	zyp1_hei10_male
6376770	Observed	zyp1_hei10_male
22492674	Observed	zyp1_hei10_male
18519067	Observed	zyp1_hei10_male
22003056	Observed	zyp1_hei10_male
19257254	Observed	zyp1_hei10_male
1405165	Observed	zyp1_hei10_male
20178317	Observed	zyp1_hei10_male
17448696	Observed	zyp1_hei10_male
21342709	Observed	zyp1_hei10_male
1446925	Observed	zyp1_hei10_male
1086497	Observed	zyp1_hei10_male
9683143	Observed	zyp1_hei10_male
4421755	Observed	zyp1_hei10_male
890501	Observed	zyp1_hei10_male
13532035	Observed	zyp1_hei10_male
1407942	Observed	zyp1_hei10_male
4637197	Observed	zyp1_hei10_male
6332604	Observed	zyp1_hei10_male
549451	Observed	zyp1_hei10_male
18993155	Observed	zyp1_hei10_male
667162	Observed	zyp1_hei10_male
4435114	Observed	zyp1_hei10_male
816026	Observed	zyp1_hei10_female
9279533	Observed	zyp1_hei10_female
4261235	Observed	zyp1_hei10_female
18637985	Observed	zyp1_hei10_female
1059774	Observed	zyp1_hei10_female
8216586	Observed	zyp1_hei10_female
9517412	Observed	zyp1_hei10_female
3735162	Observed	zyp1_hei10_female
2371933	Observed	zyp1_hei10_female
2003371	Observed	zyp1_hei10_female
5581497	Observed	zyp1_hei10_female
5878722	Observed	zyp1_hei10_female
10640150	Observed	zyp1_hei10_female
21683281	Observed	zyp1_hei10_female
2208651	Observed	zyp1_hei10_female
5743037	Observed	zyp1_hei10_female
6107320	Observed	zyp1_hei10_female
1737705	Observed	zyp1_hei10_female
20508363	Observed	zyp1_hei10_male
3180990	Observed	zyp1_hei10_male
17871046	Observed	zyp1_hei10_male
4198628	Observed	zyp1_hei10_male
1278273	Observed	zyp1_hei10_male
7327910	Observed	zyp1_hei10_male
8362024	Observed	zyp1_hei10_male
1805878	Observed	zyp1_hei10_male
8049448	Observed	zyp1_hei10_male
18187752	Observed	zyp1_hei10_male
524558	Observed	zyp1_hei10_male
4063191	Observed	zyp1_hei10_male
26841044	Observed	zyp1_hei10_male
11312166	Observed	zyp1_hei10_male
19654331	Observed	zyp1_hei10_male
21735803	Observed	zyp1_hei10_male
2642243	Observed	zyp1_hei10_male
19326022	Observed	zyp1_hei10_male
20493575	Observed	zyp1_hei10_male
18803126	Observed	zyp1_hei10_male
1731878	Observed	zyp1_hei10_male
7940911	Observed	zyp1_hei10_male
6438562	Observed	zyp1_hei10_male
7392163	Observed	zyp1_hei10_male
23706988	Observed	zyp1_hei10_male
2558544	Observed	zyp1_hei10_male
15943832	Observed	zyp1_hei10_male
24489311	Observed	zyp1_hei10_male
11926574	Observed	zyp1_hei10_male
2694191	Observed	zyp1_hei10_male
986377	Observed	zyp1_hei10_male
16492003	Observed	zyp1_hei10_male
5624722	Observed	zyp1_hei10_male
1796034	Observed	zyp1_hei10_male
21150293	Observed	zyp1_hei10_male
948529	Observed	zyp1_hei10_male
21562208	Observed	zyp1_hei10_male
5165333	Observed	zyp1_hei10_male
3281293	Observed	zyp1_hei10_male
13238789	Observed	zyp1_hei10_male
14511373	Observed	zyp1_hei10_male
12349017	Observed	zyp1_hei10_male
3991143	Observed	zyp1_hei10_male
336459	Observed	zyp1_hei10_male
2706145	Observed	zyp1_hei10_male
2581548	Observed	zyp1_hei10_male
1368776	Observed	zyp1_hei10_male
233699	Observed	zyp1_hei10_male
240298	Observed	zyp1_hei10_male
17542258	Observed	zyp1_hei10_male
18715681	Observed	zyp1_hei10_male
2759279	Observed	zyp1_hei10_male
7116191	Observed	zyp1_hei10_male
15841694	Observed	zyp1_hei10_male
22282585	Observed	zyp1_hei10_male
1432767	Observed	zyp1_hei10_male
9902729	Observed	zyp1_hei10_male
13777208	Observed	zyp1_hei10_male
973082	Observed	zyp1_hei10_male
19703817	Observed	zyp1_hei10_male
9055683	Observed	zyp1_hei10_male
4832036	Observed	zyp1_hei10_male
18212478	Observed	zyp1_hei10_male
6885939	Observed	zyp1_hei10_male
20846056	Observed	zyp1_hei10_male
578029	Observed	zyp1_hei10_male
10170184	Observed	zyp1_hei10_male
4739556	Observed	zyp1_hei10_male
6158466	Observed	zyp1_hei10_male
6514971	Observed	zyp1_hei10_male
9299251	Observed	zyp1_hei10_male
2715512	Observed	zyp1_hei10_male
998247	Observed	zyp1_hei10_male
15762406	Observed	zyp1_hei10_male
9584727	Observed	zyp1_hei10_male
1819513	Observed	zyp1_hei10_male
1347292	Observed	zyp1_hei10_male
13847078	Observed	hei10_female
14597700	Observed	hei10_female
13587247	Observed	hei10_female
15212041	Observed	hei10_female
18679095	Observed	hei10_female
10733916	Observed	hei10_female
1394761	Observed	hei10_female
10168697	Observed	hei10_female
20123678	Observed	hei10_female
8551343	Observed	hei10_female
12432370	Observed	hei10_female
17371358	Observed	hei10_female
14713472	Observed	hei10_female
18585688	Observed	hei10_female
9719913	Observed	hei10_female
6609714	Observed	hei10_female
18096411	Observed	hei10_female
18246257	Observed	hei10_female
21913403	Observed	hei10_female
5024984	Observed	hei10_female
9483313	Observed	hei10_female
12772683	Observed	hei10_female
19214645	Observed	hei10_female
12466051	Observed	hei10_female
20096308	Observed	hei10_female
9584287	Observed	hei10_female
17574970	Observed	hei10_female
9267677	Observed	hei10_female
13452839	Observed	hei10_female
5974328	Observed	hei10_female
18571609	Observed	hei10_female
15079293	Observed	hei10_female
3950735	Observed	hei10_female
15801495	Observed	hei10_female
9197890	Observed	hei10_female
11868217	Observed	hei10_female
7278900	Observed	hei10_female
13521521	Observed	hei10_female
5896996	Observed	hei10_female
15572240	Observed	hei10_female
13283535	Observed	hei10_female
10293931	Observed	hei10_female
11005680	Observed	hei10_female
11899067	Observed	hei10_female
15374834	Observed	hei10_female
17354150	Observed	hei10_female
15732370	Observed	hei10_female
6714959	Observed	hei10_female
5626330	Observed	hei10_female
8014664	Observed	hei10_female
8717396	Observed	hei10_female
16675622	Observed	hei10_female
10580942	Observed	hei10_female
6535589	Observed	hei10_female
19121655	Observed	hei10_female
8867701	Observed	hei10_female
16339470	Observed	hei10_female
10627258	Observed	hei10_female
3766116	Observed	hei10_female
12395209	Observed	hei10_female
7211663	Observed	hei10_female
1890057	Observed	hei10_female
22083055	Observed	hei10_female
9607849	Observed	hei10_female
17619692	Observed	hei10_female
7648448	Observed	hei10_female
13347262	Observed	hei10_female
11599441	Observed	hei10_female
8090560	Observed	hei10_female
20976135	Observed	hei10_female
1603682	Observed	hei10_female
13446582	Observed	hei10_female
9687263	Observed	hei10_female
2471022	Observed	hei10_female
5543463	Observed	hei10_female
16265428	Observed	hei10_female
16431466	Observed	hei10_female
12579089	Observed	hei10_female
4945503	Observed	hei10_female
6908106	Observed	hei10_female
7488376	Observed	hei10_female
4239155	Observed	hei10_female
14539431	Observed	hei10_female
8522264	Observed	hei10_female
19310451	Observed	hei10_female
13681590	Observed	hei10_female
9754104	Observed	hei10_female
17688661	Observed	hei10_female
15772167	Observed	hei10_female
4812013	Observed	hei10_female
716572	Observed	hei10_female
15805669	Observed	hei10_female
15464051	Observed	hei10_female
4459038	Observed	hei10_female
18208427	Observed	hei10_female
17066869	Observed	hei10_female
11484641	Observed	hei10_female
18413392	Observed	hei10_female
11990562	Observed	hei10_female
5093464	Observed	hei10_female
4260650	Observed	hei10_female
10989249	Observed	hei10_female
7452990	Observed	hei10_female
4161909	Observed	hei10_female
17624929	Observed	hei10_female
11709266	Observed	hei10_female
12627266	Observed	hei10_female
14149568	Observed	hei10_female
10043283	Observed	hei10_female
9122879	Observed	hei10_female
13320184	Observed	hei10_female
15846955	Observed	hei10_female
2810370	Observed	hei10_female
11243105	Observed	hei10_female
8709683	Observed	hei10_female
4843615	Observed	hei10_female
11918308	Observed	hei10_female
11580846	Observed	hei10_female
5356819	Observed	hei10_female
15753001	Observed	hei10_female
10798160	Observed	hei10_female
12060267	Observed	hei10_female
6269808	Observed	hei10_female
7941407	Observed	hei10_female
13886098	Observed	hei10_female
19914979	Observed	hei10_female
13673142	Observed	hei10_female
12983967	Observed	hei10_female
9598662	Observed	hei10_female
2270338	Observed	hei10_female
19519102	Observed	hei10_female
6212903	Observed	hei10_female
8646529	Observed	hei10_female
18344426	Observed	hei10_female
11306905	Observed	hei10_female
12004725	Observed	hei10_female
628950	Observed	hei10_female
7672206	Observed	hei10_female
10895797	Observed	hei10_female
19652181	Observed	hei10_female
14301766	Observed	hei10_female
13326449	Observed	hei10_female
4750111	Observed	hei10_female
5553214	Observed	hei10_female
13046044	Observed	hei10_female
16601718	Observed	hei10_female
11902521	Observed	hei10_female
5354410	Observed	hei10_female
2741220	Observed	hei10_male
28767721	Observed	hei10_male
17569806	Observed	hei10_male
3117823	Observed	hei10_male
6356441	Observed	hei10_male
21776170	Observed	hei10_male
15704742	Observed	hei10_male
8291103	Observed	hei10_male
7339905	Observed	hei10_male
16622152	Observed	hei10_female
9055128	Observed	hei10_male
9695336	Observed	hei10_male
20136682	Observed	hei10_male
3010182	Observed	hei10_male
6780916	Observed	hei10_male
15740069	Observed	hei10_male
13449809	Observed	hei10_male
2539010	Observed	hei10_male
6402048	Observed	hei10_male
13121065	Observed	hei10_male
21167091	Observed	hei10_male
11856771	Observed	hei10_male
16522653	Observed	hei10_male
7788985	Observed	hei10_male
5958506	Observed	hei10_male
13908865	Observed	hei10_male
7462977	Observed	hei10_male
6062250	Observed	hei10_male
10187177	Observed	hei10_male
12090456	Observed	hei10_male
5313120	Observed	hei10_male
10722441	Observed	hei10_male
5789065	Observed	hei10_male
19034013	Observed	hei10_male
12696523	Observed	hei10_male
531928	Observed	hei10_male
6187025	Observed	hei10_male
6945522	Observed	hei10_male
9396243	Observed	hei10_male
18086852	Observed	hei10_male
10479210	Observed	hei10_male
6315869	Observed	hei10_male
5342315	Observed	hei10_male
12889151	Observed	hei10_female
24334711	Observed	hei10_male
16452902	Observed	hei10_male
14723832	Observed	hei10_male
5605442	Observed	hei10_male
7456914	Observed	hei10_male
7800337	Observed	hei10_male
10437416	Observed	hei10_male
3497865	Observed	hei10_male
5178715	Observed	hei10_male
27130445	Observed	hei10_male
4487497	Observed	hei10_male
10444981	Observed	hei10_male
16093295	Observed	hei10_male
7400179	Observed	hei10_male
1973142	Observed	hei10_male
5249403	Observed	hei10_male
5051783	Observed	hei10_male
8458594	Observed	hei10_male
11277240	Observed	hei10_male
7614492	Observed	hei10_male
12018796	Observed	hei10_male
9502033	Observed	hei10_male
8933554	Observed	hei10_female
6347919	Observed	hei10_female
9255277	Observed	hei10_female
14142175	Observed	hei10_female
9214205	Observed	hei10_female
14357514	Observed	hei10_female
6473891	Observed	hei10_female
6662625	Observed	hei10_female
19890301	Observed	hei10_female
1216690	Observed	hei10_female
8366593	Observed	hei10_female
4751366	Observed	hei10_female
8928638	Observed	hei10_female
11729938	Observed	hei10_female
7303344	Observed	hei10_female
1658909	Observed	hei10_female
13419011	Observed	hei10_female
12523962	Observed	hei10_female
6018499	Observed	hei10_female
11138704	Observed	hei10_female
15445565	Observed	hei10_female
4421462	Observed	hei10_female
14412959	Observed	hei10_female
19693508	Observed	hei10_female
13339771	Observed	hei10_female
21970197	Observed	hei10_female
13539347	Observed	hei10_female
13160793	Observed	hei10_male
7725611	Observed	hei10_male
14135579	Observed	hei10_male
2719645	Observed	hei10_male
17396926	Observed	hei10_male
17962950	Observed	hei10_male
1207689	Observed	hei10_male
6462697	Observed	hei10_male
5842221	Observed	hei10_male
12534524	Observed	hei10_male
6533102	Observed	hei10_male
3296706	Observed	hei10_male
3573607	Observed	hei10_male
3265076	Observed	hei10_male
11277502	Observed	hei10_male
12339376	Observed	hei10_male
10899618	Observed	hei10_male
3812399	Observed	hei10_male
10338759	Observed	hei10_male
5040313	Observed	hei10_male
19396421	Observed	hei10_male
3026404	Observed	hei10_male
3162835	Observed	hei10_male
1411790	Observed	hei10_male
1423483	Observed	hei10_male
2892337	Observed	hei10_male
10918498	Observed	hei10_male
18157038	Observed	hei10_male
13130780	Observed	hei10_male
11332115	Observed	hei10_male
10043001	Observed	hei10_male
20895108	Observed	hei10_male
4894497	Observed	hei10_male
8471459	Observed	hei10_male
17750789	Observed	hei10_male
16943495	Observed	hei10_male
20756038	Observed	hei10_male
17292483	Observed	hei10_male
7697105	Observed	hei10_male
4470010	Observed	hei10_male
8256557	Observed	hei10_male
25444153	Observed	hei10_male
9850057	Observed	hei10_male
20570903	Observed	hei10_male
10672060	Observed	hei10_male
8541856	Observed	hei10_male
7912803	Observed	hei10_male
11320126	Observed	hei10_male
9125323	Observed	hei10_male
6359493	Observed	hei10_male
17718524	Observed	hei10_male
21100140	Observed	hei10_male
19404925	Observed	hei10_male
10598629	Observed	hei10_male
16201681	Observed	hei10_male
6692909	Observed	hei10_male
19222988	Observed	hei10_male
3045917	Observed	hei10_male
8096384	Observed	hei10_male
6759096	Observed	hei10_male
23886396	Observed	hei10_male
11494285	Observed	hei10_male
5473375	Observed	hei10_male
155129	Observed	hei10_male
7275208	Observed	hei10_male
8677945	Observed	hei10_male
4748274	Observed	hei10_male
16891069	Observed	hei10_male
13274341	Observed	hei10_male
8769877	Observed	hei10_male
7152114	Observed	hei10_male
2582148	Observed	hei10_male
16534063	Observed	hei10_male
12747725	Observed	hei10_male
7612300	Observed	hei10_male
6629193	Observed	hei10_male
10060802	Observed	hei10_male
3696157	Observed	hei10_male
21889811	Observed	hei10_male
3623884	Observed	hei10_male
3664418	Observed	hei10_male
16846011	Observed	hei10_male
19827398	Observed	hei10_male
23259317	Observed	hei10_male
5009271	Observed	hei10_male
2352506	Observed	hei10_male
5159677	Observed	hei10_male
286136	Observed	hei10_male
24172365	Observed	hei10_male
26631414	Observed	hei10_male
8117959	Observed	hei10_male
7361573	Observed	hei10_male
8406685	Observed	hei10_male
23760577	Observed	hei10_male
9261892	Observed	hei10_male
18967453	Observed	hei10_male
5972181	Observed	hei10_male
2982634	Observed	hei10_male
15150524	Observed	hei10_male
16500468	Observed	hei10_male
8757446	Observed	hei10_male
25497119	Observed	hei10_male
12475231	Observed	hei10_male
10119134	Observed	hei10_male
1867294	Observed	hei10_female
12538966	Observed	hei10_female
13099225	Observed	hei10_male
2592415	Observed	hei10_male
22126697	Observed	hei10_male
20715147	Observed	hei10_male
21415345	Observed	hei10_male
6208646	Observed	hei10_male
7679094	Observed	hei10_male
12871063	Observed	hei10_male
10538367	Observed	hei10_male
3856620	Observed	hei10_male
8324211	Observed	hei10_male
18000666	Observed	hei10_male
18181224	Observed	hei10_male
22079783	Observed	hei10_male
5419223	Observed	hei10_male
6799867	Observed	hei10_male
8819530	Observed	hei10_male
8189978	Observed	hei10_male
4683055	Observed	hei10_male
11650360	Observed	hei10_male
16123538	Expected	wt_female
17151895	Expected	wt_female
21615261	Expected	wt_female
8208546	Expected	wt_female
26429670	Expected	wt_female
13027729	Expected	wt_female
17325401	Expected	wt_female
15121460	Expected	wt_female
19647133	Expected	wt_female
5145025	Expected	wt_female
1609502	Expected	wt_female
24451023	Expected	wt_female
20055269	Expected	wt_female
9565538	Expected	wt_female
7216087	Expected	wt_female
21724892	Expected	wt_female
7087426	Expected	wt_female
5251561	Expected	wt_female
14777006	Expected	wt_female
9301680	Expected	wt_female
4356107	Expected	wt_female
3756043	Expected	wt_female
1746237	Expected	wt_female
16878744	Expected	wt_female
103091	Expected	wt_female
10756928	Expected	wt_female
15525545	Expected	wt_female
17240978	Expected	wt_female
5867611	Expected	wt_female
14048034	Expected	wt_female
23929703	Expected	wt_female
4833636	Expected	wt_female
19650636	Expected	wt_female
7087426	Expected	wt_female
18590095	Expected	wt_female
15350554	Expected	wt_female
2923818	Expected	wt_female
4102235	Expected	wt_female
22645900	Expected	wt_female
1115351	Expected	wt_female
3435005	Expected	wt_female
23108589	Expected	wt_female
301941	Expected	wt_female
4999370	Expected	wt_female
17622398	Expected	wt_female
22139392	Expected	wt_female
7984620	Expected	wt_female
2772308	Expected	wt_female
3302995	Expected	wt_female
16557685	Expected	wt_female
1286528	Expected	wt_female
21098426	Expected	wt_female
7051477	Expected	wt_female
23538416	Expected	wt_female
8461683	Expected	wt_female
613844	Expected	wt_female
3055906	Expected	wt_female
17917989	Expected	wt_female
2910009	Expected	wt_female
15687305	Expected	wt_female
17483950	Expected	wt_female
7753093	Expected	wt_female
14301948	Expected	wt_female
1194740	Expected	wt_female
14370823	Expected	wt_female
1399024	Expected	wt_female
17096519	Expected	wt_female
9281174	Expected	wt_female
846372	Expected	wt_female
24939110	Expected	wt_female
2122493	Expected	wt_female
3156976	Expected	wt_female
19866655	Expected	wt_female
16742071	Expected	wt_female
7136568	Expected	wt_female
9885304	Expected	wt_female
17075821	Expected	wt_female
21943575	Expected	wt_female
2669436	Expected	wt_female
2197045	Expected	wt_female
18579552	Expected	wt_female
24991771	Expected	wt_female
6568473	Expected	wt_female
14376087	Expected	wt_female
672106	Expected	wt_female
9169167	Expected	wt_female
4787708	Expected	wt_female
8213714	Expected	wt_female
14782187	Expected	wt_female
21798802	Expected	wt_female
16118928	Expected	wt_female
1869998	Expected	wt_female
15862511	Expected	wt_female
5335227	Expected	wt_female
6315585	Expected	wt_female
19894506	Expected	wt_female
10843469	Expected	wt_female
14422431	Expected	wt_female
9814402	Expected	wt_female
5081332	Expected	wt_female
22633963	Expected	wt_female
20301428	Expected	wt_female
9123536	Expected	wt_female
18132586	Expected	wt_female
20645910	Expected	wt_female
1455498	Expected	wt_female
17715260	Expected	wt_female
12938058	Expected	wt_female
2984397	Expected	wt_female
6617363	Expected	wt_female
15073461	Expected	wt_female
16878744	Expected	wt_female
15679381	Expected	wt_female
11879217	Expected	wt_female
7136840	Expected	wt_female
4604766	Expected	wt_female
19564714	Expected	wt_female
15645912	Expected	wt_female
1580762	Expected	wt_female
24939110	Expected	wt_female
2998686	Expected	wt_female
21370489	Expected	wt_female
21952122	Expected	wt_female
21074965	Expected	wt_female
20703944	Expected	wt_female
1219160	Expected	wt_female
23553077	Expected	wt_female
14503910	Expected	wt_female
19709518	Expected	wt_female
21737483	Expected	wt_female
12907776	Expected	wt_female
12049723	Expected	wt_female
22050889	Expected	wt_female
5097509	Expected	wt_female
23334589	Expected	wt_female
15728772	Expected	wt_female
10015327	Expected	wt_female
3670671	Expected	wt_female
11611946	Expected	wt_female
24175281	Expected	wt_female
20749784	Expected	wt_female
16414944	Expected	wt_female
17243158	Expected	wt_female
19115385	Expected	wt_female
24535904	Expected	wt_female
5653470	Expected	wt_female
7627083	Expected	wt_female
16742071	Expected	wt_female
1996698	Expected	wt_female
229094	Expected	wt_female
12503165	Expected	wt_female
2083407	Expected	wt_female
13662358	Expected	wt_female
3506463	Expected	wt_female
21074389	Expected	wt_female
22241544	Expected	wt_female
22422420	Expected	wt_female
8726074	Expected	wt_female
18468770	Expected	wt_female
20551008	Expected	wt_female
1219160	Expected	wt_female
2708771	Expected	wt_female
23553077	Expected	wt_female
18776737	Expected	wt_female
20696147	Expected	wt_female
157137	Expected	wt_female
1673909	Expected	wt_female
5997915	Expected	wt_female
27799546	Expected	wt_female
974195	Expected	wt_female
22069237	Expected	wt_female
1508794	Expected	wt_female
127823	Expected	wt_female
15350282	Expected	wt_female
3875422	Expected	wt_female
3543277	Expected	wt_female
4286582	Expected	wt_female
4608269	Expected	wt_female
3470833	Expected	wt_female
6771452	Expected	wt_female
3999144	Expected	wt_female
6700335	Expected	wt_female
14145516	Expected	wt_female
1103855	Expected	wt_female
10990578	Expected	wt_female
9885304	Expected	wt_female
1153635	Expected	wt_female
18735936	Expected	wt_female
2653390	Expected	wt_female
22162119	Expected	wt_female
7659795	Expected	wt_female
15277166	Expected	wt_female
22095741	Expected	wt_female
18178935	Expected	wt_female
9576490	Expected	wt_female
4867923	Expected	wt_female
2986789	Expected	wt_female
11894040	Expected	wt_female
487442	Expected	wt_female
2446711	Expected	wt_female
7181987	Expected	wt_female
8115170	Expected	wt_female
4057488	Expected	wt_female
1513338	Expected	wt_female
1776076	Expected	wt_female
690887	Expected	wt_female
2543214	Expected	wt_female
11502669	Expected	wt_female
6093402	Expected	wt_female
328314	Expected	wt_female
14914049	Expected	wt_female
2855233	Expected	wt_female
3118488	Expected	wt_female
184741	Expected	wt_female
17790677	Expected	wt_female
3380341	Expected	wt_female
22607199	Expected	wt_female
18041590	Expected	wt_female
2896030	Expected	wt_female
14908881	Expected	wt_female
19710324	Expected	wt_female
24906122	Expected	wt_female
17455457	Expected	wt_female
22209485	Expected	wt_female
3426183	Expected	wt_female
7697717	Expected	wt_female
3665503	Expected	wt_female
18876029	Expected	wt_female
7104635	Expected	wt_female
3994550	Expected	wt_female
16823940	Expected	wt_female
2799656	Expected	wt_female
9959951	Expected	wt_female
7908406	Expected	wt_female
5866541	Expected	wt_female
4286582	Expected	wt_female
8757876	Expected	wt_female
16276566	Expected	wt_female
25466028	Expected	wt_female
21216860	Expected	wt_female
2607550	Expected	wt_female
2532026	Expected	wt_female
229094	Expected	wt_female
7787846	Expected	wt_female
7321923	Expected	wt_female
7050768	Expected	wt_female
2422731	Expected	wt_female
19397404	Expected	wt_female
19234804	Expected	wt_female
3834732	Expected	wt_female
21549222	Expected	wt_female
11621183	Expected	wt_female
9992073	Expected	wt_female
20040634	Expected	wt_female
21943575	Expected	wt_female
1775006	Expected	wt_female
19137149	Expected	wt_female
3903839	Expected	wt_female
322789	Expected	wt_female
9379270	Expected	wt_female
19964352	Expected	wt_female
686169	Expected	wt_female
2656845	Expected	wt_female
4822236	Expected	wt_female
21599795	Expected	wt_female
238818	Expected	wt_female
10548403	Expected	wt_female
15889240	Expected	wt_female
8410787	Expected	wt_female
817947	Expected	wt_female
6771452	Expected	wt_female
5867611	Expected	wt_female
5390603	Expected	wt_female
1979647	Expected	wt_female
22317586	Expected	wt_female
23043432	Expected	wt_female
3067955	Expected	wt_female
13531672	Expected	wt_female
4493964	Expected	wt_female
3903511	Expected	wt_female
335331	Expected	wt_female
3143845	Expected	wt_female
23050329	Expected	wt_female
9068160	Expected	wt_female
21024461	Expected	wt_female
5663097	Expected	wt_female
26111387	Expected	wt_female
4228284	Expected	wt_female
12314626	Expected	wt_female
3470833	Expected	wt_female
2782032	Expected	wt_female
2345232	Expected	wt_female
4759403	Expected	wt_female
226000	Expected	wt_female
26111387	Expected	wt_female
1609502	Expected	wt_female
14213185	Expected	wt_female
16972730	Expected	wt_female
18895832	Expected	wt_female
505059	Expected	wt_female
14564493	Expected	wt_female
5498496	Expected	wt_female
5181442	Expected	wt_female
2984397	Expected	wt_female
16812073	Expected	wt_female
7753093	Expected	wt_female
2854070	Expected	wt_female
8641446	Expected	wt_female
15651492	Expected	wt_female
14504193	Expected	wt_female
21512927	Expected	wt_female
1604916	Expected	wt_female
15008746	Expected	wt_female
842168	Expected	wt_female
1194740	Expected	wt_female
13346989	Expected	wt_female
4497735	Expected	wt_female
6427095	Expected	wt_female
9730857	Expected	wt_female
5251561	Expected	wt_female
18157171	Expected	wt_female
317670	Expected	wt_female
1324812	Expected	wt_female
24739609	Expected	wt_female
1286528	Expected	wt_female
10751760	Expected	wt_female
14581749	Expected	wt_female
22506901	Expected	wt_female
301941	Expected	wt_female
16232504	Expected	wt_female
21669175	Expected	wt_female
22121591	Expected	wt_female
21892912	Expected	wt_female
24535904	Expected	wt_female
10563023	Expected	wt_female
23108220	Expected	wt_female
13606279	Expected	wt_female
24505827	Expected	wt_female
18839675	Expected	wt_female
2156426	Expected	wt_female
12741983	Expected	wt_female
19386729	Expected	wt_female
2789389	Expected	wt_female
6088234	Expected	wt_female
7434488	Expected	wt_female
2207684	Expected	wt_female
6324061	Expected	wt_female
19238746	Expected	wt_female
2827590	Expected	wt_female
701616	Expected	wt_female
2855233	Expected	wt_female
986629	Expected	wt_female
3471337	Expected	wt_female
13619052	Expected	wt_female
19150214	Expected	wt_female
108101	Expected	wt_female
19464746	Expected	wt_female
19115385	Expected	wt_female
19955096	Expected	wt_female
17798135	Expected	wt_female
8673193	Expected	wt_female
20148157	Expected	wt_female
14713064	Expected	wt_female
21993355	Expected	wt_female
22565557	Expected	wt_female
17039065	Expected	wt_female
1103114	Expected	wt_female
25319095	Expected	wt_female
19553933	Expected	wt_female
10240867	Expected	wt_female
20139876	Expected	wt_female
22381801	Expected	wt_female
13410157	Expected	wt_female
6956448	Expected	wt_female
6873585	Expected	wt_female
21647411	Expected	wt_female
20908908	Expected	wt_female
19539032	Expected	wt_female
16870790	Expected	wt_female
22423065	Expected	wt_female
6384604	Expected	wt_female
18169413	Expected	wt_female
10015327	Expected	wt_female
10070157	Expected	wt_female
3903511	Expected	wt_female
21267349	Expected	wt_female
19015785	Expected	wt_female
6570196	Expected	wt_female
22796592	Expected	wt_female
3777807	Expected	wt_female
13772325	Expected	wt_female
19866655	Expected	wt_female
24255402	Expected	wt_female
19817836	Expected	wt_female
18568331	Expected	wt_female
17713044	Expected	wt_female
5667009	Expected	wt_female
570950	Expected	wt_female
76282	Expected	wt_female
3091881	Expected	wt_female
537962	Expected	wt_female
15548401	Expected	wt_female
5178399	Expected	wt_female
6943376	Expected	wt_female
4356107	Expected	wt_female
4556517	Expected	wt_female
17893768	Expected	wt_female
11565807	Expected	wt_female
21093231	Expected	wt_female
12568316	Expected	wt_female
6956448	Expected	wt_female
799086	Expected	wt_female
2662354	Expected	wt_female
23822120	Expected	wt_female
3673963	Expected	wt_female
1115351	Expected	wt_female
5668459	Expected	wt_female
14817838	Expected	wt_female
22060223	Expected	wt_female
1668084	Expected	wt_female
5946913	Expected	wt_female
20225375	Expected	wt_female
5202479	Expected	wt_female
21053201	Expected	wt_female
20801039	Expected	wt_female
16276566	Expected	wt_female
3986702	Expected	wt_female
7905373	Expected	wt_female
20990325	Expected	wt_female
19697733	Expected	wt_female
23895139	Expected	wt_female
2446711	Expected	wt_female
13108278	Expected	wt_female
25066933	Expected	wt_female
76282	Expected	wt_female
14795337	Expected	wt_female
21846814	Expected	wt_female
5824647	Expected	wt_female
3304459	Expected	wt_female
13214002	Expected	wt_female
18288650	Expected	wt_female
10652840	Expected	wt_female
5103089	Expected	wt_female
483158	Expected	wt_female
2782032	Expected	wt_female
18490358	Expected	wt_female
21764	Expected	wt_female
23108220	Expected	wt_female
19635695	Expected	wt_female
7321554	Expected	wt_female
2389642	Expected	wt_female
24305278	Expected	wt_female
2353156	Expected	wt_female
18032537	Expected	wt_female
2831795	Expected	wt_female
7825250	Expected	wt_female
17407163	Expected	wt_female
1943017	Expected	wt_female
3095809	Expected	wt_female
4791641	Expected	wt_female
18025694	Expected	wt_female
1284321	Expected	wt_female
13567795	Expected	wt_female
2422731	Expected	wt_female
21527458	Expected	wt_female
21756851	Expected	wt_female
2182588	Expected	wt_female
10235699	Expected	wt_female
14532607	Expected	wt_female
11578951	Expected	wt_female
19325455	Expected	wt_female
21511483	Expected	wt_female
17729952	Expected	wt_female
14362506	Expected	wt_female
16238987	Expected	wt_female
763365	Expected	wt_female
16226396	Expected	wt_female
20992627	Expected	wt_female
2738236	Expected	wt_female
1050077	Expected	wt_female
1227991	Expected	wt_female
16643560	Expected	wt_female
19792751	Expected	wt_female
9014868	Expected	wt_female
23895139	Expected	wt_female
2381786	Expected	wt_female
16492590	Expected	wt_female
10547333	Expected	wt_female
10147803	Expected	wt_female
4761679	Expected	wt_female
13735377	Expected	wt_female
6391467	Expected	wt_female
21267349	Expected	wt_female
20156929	Expected	wt_female
23907675	Expected	wt_female
23335570	Expected	wt_female
864296	Expected	wt_female
1070	Expected	wt_female
12216487	Expected	wt_female
13977367	Expected	wt_female
3667226	Expected	wt_female
17549379	Expected	wt_female
16972730	Expected	wt_female
4442212	Expected	wt_female
55376	Expected	wt_female
18205787	Expected	wt_female
23481865	Expected	wt_female
7164417	Expected	wt_female
1617365	Expected	wt_female
15350282	Expected	wt_female
14914049	Expected	wt_female
2122493	Expected	wt_female
3002798	Expected	wt_female
4269435	Expected	wt_female
7276511	Expected	wt_female
108101	Expected	wt_female
506034	Expected	wt_female
25137192	Expected	wt_female
16305523	Expected	wt_female
12108338	Expected	wt_female
20266634	Expected	wt_female
24731591	Expected	wt_female
5238970	Expected	wt_female
23691434	Expected	wt_female
13334149	Expected	wt_female
2910009	Expected	wt_female
6995392	Expected	wt_female
17454387	Expected	wt_female
1455498	Expected	wt_female
4605836	Expected	wt_female
16492590	Expected	wt_female
4770406	Expected	wt_female
1451293	Expected	wt_female
24057471	Expected	wt_female
5669529	Expected	wt_female
5523873	Expected	wt_female
22910507	Expected	wt_female
13146570	Expected	wt_female
8986970	Expected	wt_female
10074936	Expected	wt_female
6820644	Expected	wt_female
17157583	Expected	wt_female
23300915	Expected	wt_female
260946	Expected	wt_female
17101023	Expected	wt_female
2514770	Expected	wt_female
3225607	Expected	wt_female
24731591	Expected	wt_female
24863228	Expected	wt_female
1021352	Expected	wt_female
1685654	Expected	wt_female
3174276	Expected	wt_female
14777006	Expected	wt_female
3640381	Expected	wt_female
1193670	Expected	wt_female
609125	Expected	wt_female
5988056	Expected	wt_female
594133	Expected	wt_female
15728775	Expected	wt_female
21558769	Expected	wt_female
4574662	Expected	wt_female
17678182	Expected	wt_female
835965	Expected	wt_female
2330781	Expected	wt_female
11742073	Expected	wt_female
6391467	Expected	wt_female
1432512	Expected	wt_female
12222312	Expected	wt_female
5891537	Expected	wt_female
1997768	Expected	wt_female
19649566	Expected	wt_female
18688896	Expected	wt_female
2799656	Expected	wt_female
20256258	Expected	wt_female
17874560	Expected	wt_female
3094100	Expected	wt_female
20396101	Expected	wt_female
15015073	Expected	wt_female
22506901	Expected	wt_female
18666377	Expected	wt_female
16483759	Expected	wt_female
10080104	Expected	wt_female
13748649	Expected	wt_female
2527914	Expected	wt_female
2798586	Expected	wt_female
11713782	Expected	wt_female
6589321	Expected	wt_female
21251271	Expected	wt_female
1660165	Expected	wt_female
3918303	Expected	wt_female
1938656	Expected	wt_female
14422431	Expected	wt_female
2492733	Expected	wt_female
25913305	Expected	wt_female
1688159	Expected	wt_female
8824727	Expected	wt_female
10990578	Expected	wt_female
15041297	Expected	wt_female
10267863	Expected	wt_female
17896225	Expected	wt_female
4572656	Expected	wt_female
27274140	Expected	wt_female
4759403	Expected	wt_female
10240867	Expected	wt_female
4212388	Expected	wt_female
11804951	Expected	wt_female
7883059	Expected	wt_female
1673909	Expected	wt_female
2425681	Expected	wt_female
16046442	Expected	wt_female
1050077	Expected	wt_female
3490240	Expected	wt_female
16950966	Expected	wt_female
7697717	Expected	wt_female
19193699	Expected	wt_female
3756043	Expected	wt_female
4075359	Expected	wt_female
23711054	Expected	wt_female
13531672	Expected	wt_female
15687305	Expected	wt_female
1801613	Expected	wt_female
18178935	Expected	wt_female
11894040	Expected	wt_female
19408042	Expected	wt_female
18531728	Expected	wt_female
23334589	Expected	wt_female
12053534	Expected	wt_female
4495516	Expected	wt_female
748388	Expected	wt_female
16485922	Expected	wt_female
2321556	Expected	wt_female
19269581	Expected	wt_female
436233	Expected	wt_female
19141957	Expected	wt_female
4102235	Expected	wt_female
2543214	Expected	wt_female
25191996	Expected	wt_female
4124166	Expected	wt_female
1424329	Expected	wt_female
6502974	Expected	wt_female
22367169	Expected	wt_female
15529328	Expected	wt_female
12633298	Expected	wt_female
6519290	Expected	wt_female
25265015	Expected	wt_female
931514	Expected	wt_female
14281749	Expected	wt_female
24027334	Expected	wt_female
12181357	Expected	wt_female
270428	Expected	wt_female
2825880	Expected	wt_female
14149097	Expected	wt_female
21072383	Expected	wt_female
20123823	Expected	wt_female
6594489	Expected	wt_female
20464321	Expected	wt_female
1558998	Expected	wt_female
7544220	Expected	wt_female
2624976	Expected	wt_female
4244130	Expected	wt_female
25149748	Expected	wt_female
875368	Expected	wt_female
18059556	Expected	wt_female
11769002	Expected	wt_female
2440123	Expected	wt_female
25477072	Expected	wt_female
2425681	Expected	wt_female
1376297	Expected	wt_female
1217650	Expected	wt_female
2685132	Expected	wt_female
16951763	Expected	wt_female
20987819	Expected	wt_female
23053955	Expected	wt_female
23357334	Expected	wt_female
6206203	Expected	wt_female
8023749	Expected	wt_female
505059	Expected	wt_female
7400076	Expected	wt_female
937358	Expected	wt_female
7337006	Expected	wt_female
570950	Expected	wt_female
8252817	Expected	wt_female
15547331	Expected	wt_female
17377713	Expected	wt_female
18839675	Expected	wt_female
25835446	Expected	wt_female
726419	Expected	wt_female
21216860	Expected	wt_female
18157171	Expected	wt_female
6951330	Expected	wt_female
2345232	Expected	wt_female
6943376	Expected	wt_female
21191467	Expected	wt_female
15889538	Expected	wt_female
1822510	Expected	wt_female
1195068	Expected	wt_female
7218871	Expected	wt_female
25222402	Expected	wt_female
19553192	Expected	wt_female
16123538	Expected	wt_female
16236037	Expected	wt_female
1612635	Expected	wt_female
7164417	Expected	wt_female
18042584	Expected	wt_female
8646424	Expected	wt_female
21952122	Expected	wt_female
5668459	Expected	wt_female
17203925	Expected	wt_female
910937	Expected	wt_female
13982535	Expected	wt_female
2499967	Expected	wt_female
13443599	Expected	wt_female
13957178	Expected	wt_female
4538119	Expected	wt_female
3359129	Expected	wt_female
19465463	Expected	wt_female
24743640	Expected	wt_female
15677770	Expected	wt_female
10200444	Expected	wt_female
14072815	Expected	wt_female
2157565	Expected	wt_female
5473413	Expected	wt_female
4988442	Expected	wt_female
5936740	Expected	wt_female
230199	Expected	wt_female
4528826	Expected	wt_female
8190659	Expected	wt_female
7399355	Expected	wt_female
615982	Expected	wt_female
613334	Expected	wt_female
12714562	Expected	wt_female
17789828	Expected	wt_female
6011833	Expected	wt_female
4378640	Expected	wt_female
229417	Expected	wt_female
153718	Expected	wt_female
7031513	Expected	wt_female
17421986	Expected	wt_female
5209532	Expected	wt_female
4378640	Expected	wt_female
4759025	Expected	wt_female
10390473	Expected	wt_female
5844966	Expected	wt_female
1324972	Expected	wt_female
12098580	Expected	wt_female
12331427	Expected	wt_female
5703612	Expected	wt_female
383135	Expected	wt_female
1554389	Expected	wt_female
[truncated: 178,211 more rows]

## Sheet: Figure 2G
Inter_interval_distance	Mean_CoC	sex	sample
1933871	0.105931	Female	wt
3867742	0.029912	Female	wt
5801613	0.360689	Female	wt
7735484	0.27801	Female	wt
9669355	0.215369	Female	wt
11603226	0.487321	Female	wt
13537097	0.636333	Female	wt
15470968	1.19362	Female	wt
17404839	2.09967	Female	wt
19338710	1.8911	Female	wt
21272581	2.02553	Female	wt
23206452	1.95153	Female	wt
1933871	0.197158	Male	wt
3867742	0.191105	Male	wt
5801613	0.435038	Male	wt
7735484	0.609205	Male	wt
9669355	0.652917	Male	wt
11603226	0.880289	Male	wt
13537097	1.18161	Male	wt
15470968	0.987424	Male	wt
17404839	1.13912	Male	wt
19338710	1.32139	Male	wt
21272581	1.6944	Male	wt
23206452	1.19286	Male	wt

## Sheet: Figure 2H
Inter_interval_distance	Mean_CoC	sex	sample
1933871	0.293331	Female	hei10
3867742	0.418558	Female	hei10
5801613	0.811432	Female	hei10
7735484	0.86891	Female	hei10
9669355	0.852551	Female	hei10
11603226	1.30437	Female	hei10
13537097	1.33852	Female	hei10
15470968	1.1012	Female	hei10
17404839	1.03101	Female	hei10
19338710	1.00376	Female	hei10
21272581	1.34917	Female	hei10
23206452	0.77913	Female	hei10
1933871	0.608498	Male	hei10
3867742	0.818008	Male	hei10
5801613	1.0361	Male	hei10
7735484	0.82805	Male	hei10
9669355	1.00152	Male	hei10
11603226	1.01514	Male	hei10
13537097	0.958434	Male	hei10
15470968	1.01614	Male	hei10
17404839	0.982278	Male	hei10
19338710	0.945929	Male	hei10
21272581	1.09536	Male	hei10
23206452	1.03365	Male	hei10

## Sheet: Figure 2I
Inter_interval_distance	Mean_CoC	sex	sample
1933871	1.14597	Female	zyp1
3867742	0.936558	Female	zyp1
5801613	0.984477	Female	zyp1
7735484	0.77934	Female	zyp1
9669355	0.929914	Female	zyp1
11603226	0.894347	Female	zyp1
13537097	1.10501	Female	zyp1
15470968	1.22759	Female	zyp1
17404839	0.973473	Female	zyp1
19338710	1.11265	Female	zyp1
21272581	1.28567	Female	zyp1
23206452	1.02724	Female	zyp1
1933871	0.943752	Male	zyp1
3867742	0.796195	Male	zyp1
5801613	0.799271	Male	zyp1
7735484	0.937259	Male	zyp1
9669355	1.02072	Male	zyp1
11603226	0.944773	Male	zyp1
13537097	1.16769	Male	zyp1
15470968	1.00627	Male	zyp1
17404839	0.802724	Male	zyp1
19338710	1.03688	Male	zyp1
21272581	0.853681	Male	zyp1
23206452	0.836337	Male	zyp1

## Sheet: Figure 2J
Inter_interval_distance	Mean_CoC	sex	sample
1933871	1.19707	Female	zyp1_hei10
3867742	1.09941	Female	zyp1_hei10
5801613	1.07102	Female	zyp1_hei10
7735484	0.935427	Female	zyp1_hei10
9669355	0.946611	Female	zyp1_hei10
11603226	0.942043	Female	zyp1_hei10
13537097	0.965567	Female	zyp1_hei10
15470968	1.02342	Female	zyp1_hei10
17404839	1.07475	Female	zyp1_hei10
19338710	1.11855	Female	zyp1_hei10
21272581	1.11393	Female	zyp1_hei10
23206452	1.13975	Female	zyp1_hei10
1933871	1.33407	Male	zyp1_hei10
3867742	1.06451	Male	zyp1_hei10
5801613	0.821117	Male	zyp1_hei10
7735484	0.964805	Male	zyp1_hei10
9669355	0.973943	Male	zyp1_hei10
11603226	1.0666	Male	zyp1_hei10
13537097	0.982764	Male	zyp1_hei10
15470968	1.11437	Male	zyp1_hei10
17404839	1.08156	Male	zyp1_hei10
19338710	1.02078	Male	zyp1_hei10
21272581	0.984015	Male	zyp1_hei10
23206452	1.05238	Male	zyp1_hei10
