# Supplementary material for: Joint control of meiotic crossover patterning by the synaptonemal complex and HEI10 dosage
Source: Nat Commun. 2022 Oct 12;13:5999. doi: 10.1038/s41467-022-33472-w (PMC9556546; doi:10.1038/s41467-022-33472-w)
Supplement: Supplementary file 7 — Source Data [file 41467_2022_33472_MOESM7_ESM.zip › Figure 3.xlsx]

## Sheet: Figure 3I 
plant n°	Wild type	HEI10 OE-/-	zyp1-1-/-	zyp1-1-/- HEI10 OE-/-
1	68	62	61.8	64.2
2	74	56.9	65.9	69.9
3	71	69.5	63.2	66.3
4	71.5	49.9	65.5	67.7
5	68.1	59.3	68	51.7
6	67.5	47.9	57.8	66
7	71.5	71.2	66.1	61.9
8	71.6	54.5	63.9	67.7
9	64.9	64.5	61.6	61.5
10	64.9	67.1	59	62.8
11	70	60.9	64.3	65.3
12	68.8		59.3
13	64.6
14	67.5
15	65.5
