# Supplementary material for: Joint control of meiotic crossover patterning by the synaptonemal complex and HEI10 dosage
Source: Nat Commun. 2022 Oct 12;13:5999. doi: 10.1038/s41467-022-33472-w (PMC9556546; doi:10.1038/s41467-022-33472-w)
Supplement: Supplementary file 7 — Source Data [file 41467_2022_33472_MOESM7_ESM.zip › Figure 4.xlsx]

## Sheet: Figure 4M SC lenght
		file name	total length	chromosome1	chromosome5	chromosome3	chromosome 2	chromosome 4
Col male	wild type	SD21129_2-o9i2-col-male-HEI10-MLH1-REC8-ZYP1-PAK046-PAK017-PAK036-PAK053	156.5	40.5	35.9	29.6	25.9	24.6
Col male	wild type	SD21129-2-o2i1	127.6	32.5	29.4	24.7	21.9	19.1
Col male	wild type	SD21132-2-o2i1	149.9	39.2	36.5	25.5	24.6	24.1
Col male	wild type	SD21129-3-o1i3	129.06	33.5	30.4	20.6	23.5	21.06
Col male	wild type	SD21129-3-o1i1	148.33	38.8	31.9	28.4	24.9	24.33
Col male	wild type	SD21129-3-o3i2	163.3	41.1	37.2	31.3	27.6	26.1
Col male	wild type	SD21132-2-o12i3-col-male-HEI10-MLH1-REC8-ZYP1-PAK046--o12i3_Image_3_crop_0_deco	131.3	42.7	26.3	21.6	21.1	19.6
Col male	wild type	SD21136-o11i1	165.2	41.3	38.7	31.7	28.4	25.1
Col male	wild type	SD21136-o17i1-WT26-HEI10-MLH1-REC8-ZYP1-PAK046-PAK017-PAK036-PAK053	191.3	48.4	45.2	35.8	31.3	30.6
Col male	wild type	SD21208-o1i1-3D50-210714.62male-COL-HEI10-MLH1-REC8-PAK046-PAK017-PAK036	172.7	42.5	41	34.6	27.4	27.2
Col male	wild type	SD21208-o5i2-3D50-210714.62male-COL-HEI10-MLH1-REC8-PAK046-PAK017-PAK036	219.4	56.2	48.7	41.1	38.2	35.2
Col male	wild type	SD21208-o10i1-3D50-210714.62male-COL-HEI10-MLH1-REC8-PAK046-PAK017-PAK036	206.4	55.2	47.4	37.6	33.7	32.5
Col male	wild type	SD21208-3-o3i1-403D-210714.62male-COL-HEI10-MLH1-REC8-PAK046-PAK017-PAK036	210.5	54.1	42.5	40.3	39.1	34.5
Col male	wild type	SD21208-4-o5i2-403D-210714.62male-COL-HEI10-MLH1-REC8-PAK046-PAK017-PAK036	151	40.2	35.5	27.7	24.7	22.9
Col male	wild type	SD21208-4-o2i1-403D-210714.62male-COL-HEI10-MLH1-REC8-PAK046-PAK017-PAK036	153.34	37.3	36.4	29.24	25.8	24.6
Col male	wild type	SD21208-4-o4i1-403D-210714.62male-COL-HEI10-MLH1-REC8-PAK046-PAK017-PAK036	165.3	37.2	31.8	40.1	28.6	27.6
		average	165.071	42.5438	37.175	31.24	27.9188	26.1931
			total length	chromosome1	chromosome5	chromosome3	chromosome 2	chromosome 4
Col male	HEI10oehomo	SD21146-7-o8i2-210561.26-HEI10OE-Homo-MLH1-REC8-ZYP1-PAK046-PAK017-PAK036-PAK053	197.1	51.7	46.7	34.6	32.8	31.3
Col male	HEI10oehomo	SD21146-8-o5i4-210561.26-HEI10OE-Homo-MLH1-REC8-ZYP1-PAK046-PAK017-PAK036-PAK053	153.7	39.8	35.9	27.7	27.2	23.1
Col male	HEI10oehomo	SD21210-o1i2-3D50-210714.28male-HEI10OE-HEI10-MLH1-REC8-PAK046-PAK017-PAK036	165.7	42	38.6	30.2	29.2	25.7
Col male	HEI10oehomo	SD21210-2-o5i1-3D50-210714.28male-HEI10OE-HEI10-MLH1-REC8-PAK046-PAK017-PAK036	172.9	47.2	37.4	30.5	29.1	28.7
Col male	HEI10oehomo	SD21210-2-o5i3-3D50-210714.28male-HEI10OE-HEI10-MLH1-REC8-PAK046-PAK017-PAK036	160.4	38.2	36.3	29.2	28.5	28.2
Col male	HEI10oehomo	SD21210-2-o7i6-3D50-210714.28male-HEI10OE-HEI10-MLH1-REC8-PAK046-PAK017-PAK036	169.5	44.9	37.3	30.5	29.8	27
Col male	HEI10oehomo	SD21210-2-o7i8-3D50-210714.28male-HEI10OE-HEI10-MLH1-REC8-PAK046-PAK017-PAK036	162	40.8	36.5	30.1	29.1	25.5
Col male	HEI10oehomo	SD21210-2-o7i9-3D50-210714.28male-HEI10OE-HEI10-MLH1-REC8-PAK046-PAK017-PAK036	165.6	41.9	37.3	30.8	27.9	27.7
Col male	HEI10oehomo	SD21210-1-o2i2--303D-210714.28male-HEI10OE-HEI10-MLH1-REC8-PAK046-PAK017-PAK036	151.6	38.5	35.3	26.8	25.7	25.3
Col male	HEI10oehomo	SD21210-1-o4i1--303D-210714.28male-HEI10OE-HEI10-MLH1-REC8-PAK046-PAK017-PAK036	154.6	38.4	35.2	28.7	26.2	26.1
Col male	HEI10oehomo	SD21210-1-o4i3--303D-210714.28male-HEI10OE-HEI10-MLH1-REC8-PAK046-PAK017-PAK036	163.7	40.1	37	30.2	29.7	26.7
		average	165.164	42.1364	37.5909	29.9364	28.6545	26.8455
			total length	chromosome1	chromosome5	chromosome3	chromosome 2	chromosome 4
Col male	zyp1	SD21158-2-o4i1-210568.36-zyp1-1-MLH1-REC8-ZYP1-PAK046-PAK017-PAK036-PAK056	186.6	48.3	41.9	36.6	30.4	29.4
Col male	zyp1	SD21155-3-o5i1-210568.36-zyp1-1-MLH1-REC8-ZYP1-PAK046-PAK017-PAK036-PAK053	167.4	41	40.9	32.2	27.9	25.4
Col male	zyp1	SD21155-4-o2i3-210568.36-zyp1-1-MLH1-REC8-ZYP1-PAK046-PAK017-PAK036-PAK053	212.3	52.5	46.8	41.9	36.1	35
Col male	zyp1	SD21155-5-o1i1-210568.36-zyp1-1-MLH1-REC8-ZYP1-PAK046-PAK017-PAK036-PAK053	213.8	56.8	49.6	37.1	35.7	34.6
Col male	zyp1	SD21156-2-403D-_o2i1-210568.36-zyp1-1-MLH1-REC8-ZYP1-PAK046-PAK017-PAK036-PAK053	158.8	40.5	37.2	30.4	25.5	25.2
Col male	zyp1	SD21156-2-403D-_o9i1-210568.36-zyp1-1-MLH1-REC8-ZYP1-PAK046-PAK017-PAK036-PAK053	152.2	39.8	33.1	30.1	25.2	24
Col male	zyp1	SD21156-2-403D-_o9i2-210568.36-zyp1-1-MLH1-REC8-ZYP1-PAK046-PAK017-PAK036-PAK053	146	37.9	34	28.1	24.2	21.8
Col male	zyp1	SD21156-2-403D-_o9i3-210568.36-zyp1-1-MLH1-REC8-ZYP1-PAK046-PAK017-PAK036-PAK053	145.38	36.3	32.9	29.3	24.08	22.8
Col male	zyp1	SD21156-2-403D-_o9i5-210568.36-zyp1-1-MLH1-REC8-ZYP1-PAK046-PAK017-PAK036-PAK053	165.6	43	36.2	32.8	27.7	25.9
Col male		average	172.009	44.0111	39.1778	33.1667	28.5311	27.1222
			total length	chromosome1	chromosome5	chromosome3	chromosome 2	chromosome 4
Col male	zyp1HEI10oehomo	SD21148-6-o15i1-210561.41-zyp1-1_HEI10OE-Homo-MLH1-REC8-ZYP1-PAK046-PAK017-PAK036-PAK053	198	51	44.1	36.2	34.2	32.5
Col male	zyp1HEI10oehomo	SD21148-6-o18i1-210561.41-zyp1-1_HEI10OE-Homo-MLH1-REC8-ZYP1-PAK046-PAK017-PAK036-PAK053	186.47	44.06	43.81	34.6	33.5	30.5
Col male	zyp1HEI10oehomo	SD21181-2-3D60-210714.34male-zyp1-1_HEI10OE-homo-HEI10-MLH1-REC8-PAK046-PAK017-PAK036	204.2	50.2	47.4	36.7	35.2	34.7
Col male	zyp1HEI10oehomo	SD21182-2-o2i9-403D-210714.34male-zyp1-1_HEI10OE-homo-HEI10-MLH1-REC8-PAK046-PAK017-PAK036	168.7	43.1	34.2	33.8	31.4	26.2
Col male	zyp1HEI10oehomo	SD21182-2-o2i10-403D-210714.34male-zyp1-1_HEI10OE-homo-HEI10-MLH1-REC8-PAK046-PAK017-PAK036	165	39.1	38.2	31	29.2	27.5
Col male	zyp1HEI10oehomo	SD21182-2-o2i11-403D-210714.34male-zyp1-1_HEI10OE-homo-HEI10-MLH1-REC8-PAK046-PAK017-PAK036	166.2	43	36.8	30	29.6	26.8
		average	181.428	45.0767	40.7517	33.7167	32.1833	29.7
		file name	total length	chromosome1	chromosome5	chromosome3	chromosome 2	chromosome 4
Col Female	wild type	SD21189-o9i1-3D30-210714.62female-COL-HEI10-MLH1-REC8-PAK046-PAK017-PAK037	83.3	20	19.6	17.3	13.7	12.7
Col Female	wild type	SD21189-o2i1-3D25-210714.62female-COL-HEI10-MLH1-REC8-PAK046-PAK017-PAK037	105.5	25.8	25.4	20.5	17.2	16.6
Col Female	wild type	SD21189-o16i1-3D25-210714.62female-COL-HEI10-MLH1-REC8-PAK046-PAK017-PAK037	139.4	36.6	34	27.5	21.3	20
Col Female	wild type	SD21189-3-O1i1-3D25-210714.62female-COL-HEI10-MLH1-REC8-PAK046-PAK017-PAK037	107.81	28.01	22.2	20.9	19	17.7
Col Female	wild type	SD21189-3-O4i1-3D25-210714.62female-COL-HEI10-MLH1-REC8-PAK046-PAK017-PAK037	125.1	28.6	27.8	27.7	20.7	20.3
Col Female	wild type	SD21189-3-O6i1-3D25-210714.62female-COL-HEI10-MLH1-REC8-PAK046-PAK017-PAK037	111.7	29.3	25.3	23.5	16.9	16.7
		average	112.135	28.0517	25.7167	22.9	18.1333	17.3333
			total length	chromosome1	chromosome5	chromosome3	chromosome 2	chromosome 4
Col Female	HEI10oehomo	SD21206-2-o4i1-303D-210714.31female-HEI10OE-HEI10-MLH1-REC8-PAK046-PAK017-PAK036	96.88	25.3	19.7	19.3	19.08	13.5
Col Female	HEI10oehomo	SD22005-403D-o2i3-210842-21female-HEI10OEhomo-HEI10-MLH1-REC8-PAK046-PAK017-PAK036	115.3	33.3	28.3	19.4	17.7	16.6
Col Female	HEI10oehomo	SD22005-403D-o4i1-210842-21female-HEI10OEhomo-HEI10-MLH1-REC8-PAK046-PAK017-PAK036	107.2	26.7	22.3	19.8	19.4	19
Col Female	HEI10oehomo	SD22005-403D-o5i1-210842-21female-HEI10OEhomo-HEI10-MLH1-REC8-PAK046-PAK017-PAK036	118.8	30.8	27.5	20.8	19.9	19.8
Col Female	HEI10oehomo	SD22005-403D-o6i1-210842-21female-HEI10OEhomo-HEI10-MLH1-REC8-PAK046-PAK017-PAK036	102.77	23.4	23.1	19.5	19.4	17.37
Col Female	HEI10oehomo	SD22006-403D-o2i1-210842-21female-HEI10OEhomo-HEI10-MLH1-REC8-PAK046-PAK017-PAK036	115.1	31.4	27.6	19.9	18.5	17.7
Col Female	HEI10oehomo	SD22006-403D-o4i1-210842-21female-HEI10OEhomo-HEI10-MLH1-REC8-PAK046-PAK017-PAK036	125	31.9	27.1	23.2	22.6	20.2
Col Female	HEI10oehomo	SD22006-403D-o6i1-210842-21female-HEI10OEhomo-HEI10-MLH1-REC8-PAK046-PAK017-PAK036	120.1	30.2	27.3	23	20.1	19.5
		average	112.644	29.125	25.3625	20.6125	19.585	17.9588
			total length	chromosome1	chromosome5	chromosome3	chromosome 2	chromosome 4
Col Female	zyp1	SD22002-o11i1-3D50-210842-91female-HEI10-MLH1-REC8-PAK046-PAK017-PAK036	117.5	31.5	27.5	22.6	18.6	17.3
Col Female	zyp1	SD22003-o6i2-210842-91female-HEI10-MLH1-REC8-PAK046-PAK017-PAK036	125.2	37.1	28.5	21.1	19.7	18.8
Col Female	zyp1	SD22003-o9i1-210842-91female-HEI10-MLH1-REC8-PAK046-PAK017-PAK036	120	29.8	27.4	22.9	20.5	19.4
Col Female	zyp1	SD22001-o17i1-403D-210842-91-zyp1-1-female-HEI10-MLH1-REC8-PAK046-PAK017-PAK036	132.12	34.8	31	26.3	20.12	19.9
Col Female	zyp1	SD22002-2-o3i4-403D-zyp1-1-210842-91female-HEI10-MLH1-REC8-PAK046-PAK017-PAK036	120.7	29.8	29	23	19.7	19.2
Col Female	zyp1	SD22002-3-403D-o1i1-210842-91female-zyp1-1-HEI10-MLH1-REC8-PAK046-PAK017-PAK036	107.27	32.8	22.1	19.17	17	16.2
Col Female	zyp1	SD22002-3-403D-o3i2-210842-91female-zyp1-1-HEI10-MLH1-REC8-PAK046-PAK017-PAK036	95.9	25.8	21.7	18.2	15.3	14.9
Col Female	zyp1	SD22002-3-403D-o5i1-210842-91female-zyp1-1-HEI10-MLH1-REC8-PAK046-PAK017-PAK036	120.4	31.1	27.6	23.8	19.8	18.1
Col Female	zyp1	SD22002-3-403D-o6i1-210842-91female-zyp1-1-HEI10-MLH1-REC8-PAK046-PAK017-PAK036	125.4	30.9	29.9	26.3	19.8	18.5
Col Female	zyp1	SD22002-3-403D-o10i1-210842-91female-zyp1-1-HEI10-MLH1-REC8-PAK046-PAK017-PAK036	137.8	34.4	32.5	26.2	23.3	21.4
		average	120.229	31.8	27.72	22.957	19.382	18.37
			total length	chromosome1	chromosome5	chromosome3	chromosome 2	chromosome 4
Col Female	zyp1HEI10oehomo	SD21183-2-o3i1-3D50-210714.34female-zyp1-1_HEI10OE-homo-HEI10-MLH1-REC8-PAK046-PAK017-PAK036	113.6	30.5	26.5	20.8	18.7	17.1
Col Female	zyp1HEI10oehomo	SD21200-2-o10i3-3D40-210714.34female-zyp1-1_HEI10OE-homo-HEI10-MLH1-REC8-PAK046-PAK017-PAK036	117.5	31.4	26.8	20.3	19.9	19.1
Col Female	zyp1HEI10oehomo	SD21200-4-o6i1-3D40-210714.34female-zyp1-1_HEI10OE-homo-HEI10-MLH1-REC8-PAK046-PAK017-PAK036	114.8	28.4	25.7	21.8	21.4	17.5
Col Female	zyp1HEI10oehomo	SD21202-o10i1-210714.34female-zyp1-1_HEI10OE-homo-HEI10-MLH1-REC8-PAK046-PAK017-PAK036	114.42	29.5	24.2	23.6	20.2	16.92
Col Female	zyp1HEI10oehomo	SD21200-3-o1i2-210714.34female-zyp1-1_HEI10OE-homo-HEI10-MLH1-REC8-PAK046-PAK017-PAK036	94.73	23.8	22	17.73	16.1	15.1
Col Female	zyp1HEI10oehomo	SD21200-5-o2i1-3D40-210714.34female-zyp1-1_HEI10OE-homo-HEI10-MLH1-REC8-PAK046-PAK017-PAK036	108.68	27.2	26.49	19.5	18.6	16.89
Col Female	zyp1HEI10oehomo	SD21200-5-o3i1-3D40-210714.34female-zyp1-1_HEI10OE-homo-HEI10-MLH1-REC8-PAK046-PAK017-PAK036	105.5	28.9	27	19.2	17.3	13.1
Col Female	zyp1HEI10oehomo	SD21200-5-o4i1-3D40-210714.34female-zyp1-1_HEI10OE-homo-HEI10-MLH1-REC8-PAK046-PAK017-PAK036	120.2	31.2	29.9	20.6	19.4	19.1
Col Female	zyp1HEI10oehomo	SD21200-5-o12i1-3D40-210714.34female-zyp1-1_HEI10OE-homo-HEI10-MLH1-REC8-PAK046-PAK017-PAK036	101.3	26	23.2	20	19.5	12.6
		average	110.081	28.5444	25.7544	20.3922	19.0111	16.3789
		file name	total length	chromosome 1	chromosome 5	chromosome 3	chromosome 2	chromosome 4
Col/ler male	wild type	SD21159-2-o2i1-25-3D-210604.24-WT-HEI10-MLH1-REC8-ZYP1-PAK046-PAK017-PAK036-PAK053	184.73	49.8	43.5	37.8	28.63	25
Col/ler male	wild type	SD21159-3-o2i2-253D-210604.24-WT-HEI10-MLH1-REC8-ZYP1-PAK046-PAK017-PAK036-PAK053	186.3	42.8	39.9	37.6	35.3	30.7
Col/ler male	wild type	SD21159-5-o1i1-3D25-210604.24-WT-HEI10-MLH1-REC8-ZYP1-PAK046-PAK017-PAK036-PAK053	178.8	46.7	39.3	35.8	29.8	27.2
Col/ler male	wild type	SD21159-o6i2-210604.24-WT-HEI10-MLH1-REC8-ZYP1-PAK046-PAK017-PAK036-PAK056	183.15	42.9	42.2	37.6	33.05	27.4
Col/ler male	wild type	SD21160-3-503D-o6i2-210604.24-WT-HEI10-MLH1-REC8-ZYP1-PAK046-PAK017-PAK036-PAK056	165.2	42.9	37.4	33.2	27.2	24.5
Col/ler male	wild type	SD21160-3-1003D-o8i1-210604.24-WT-HEI10-MLH1-REC8-ZYP1-PAK046-PAK017-PAK036-PAK056	144.7	37.3	33.2	27.8	23.9	22.5
Col/ler male	wild type	SD21160-3-o8i2-210604.24-WT-HEI10-MLH1-REC8-ZYP1-PAK046-PAK017-PAK036-PAK056	165.1	41.6	37.9	31.9	27.8	25.9
Col/ler male	wild type	SD21160-3-7503D-o8i8-210604.24-WT-HEI10-MLH1-REC8-ZYP1-PAK046-PAK017-PAK036-PAK059	184.6	46.9	41.8	37	31.7	27.2
Col/ler male	wild type	SD21160-3-o10i1-210604.24-WT-HEI10-MLH1-REC8-ZYP1-PAK046-PAK017-PAK036-PAK056	189.1	47.6	41	37.4	31.8	31.3
Col/ler male	wild type	SD21160-3-o13i1-210604.24-WT-HEI10-MLH1-REC8-ZYP1-PAK046-PAK017-PAK036-PAK056	175.1	44.5	39.8	34	28.5	28.3
Col/ler male	wild type	SD21165-zyp1-11-6_503D-o3i2_-WT-HEI10-MLH1-REC8-ZYP1-PAK046-PAK017-PAK036-PAK056	147.8	41.5	34.4	31.6	24.5	15.8
		average	173.144	44.0455	39.1273	34.7	29.2891	25.9818
			total length	chromosome 1	chromosome 5	chromosome 3	chromosome 2	chromosome 4
Col/ler male	HEI10oehet	SD21213-o2i3-3D50-210722.44male-coller-HEI10OEhz-HEI10-MLH1-REC8-PAK046-PAK017-PAK036	140.76	36.4	30.86	27.8	23.5	22.2
Col/ler male	HEI10oehet	SD21213-o5i3-3D50-210722.44male-coller-HEI10OEhz-HEI10-MLH1-REC8-PAK046-PAK017-PAK036	178.1	43.7	42.7	32.9	31.8	27
Col/ler male	HEI10oehet	SD21213-o8i2-3D50-210722.44male-coller-HEI10OEhz-HEI10-MLH1-REC8-PAK046-PAK017-PAK036	160	40.7	35.5	32	26.4	25.4
Col/ler male	HEI10oehet	SD21213-o8i3-3D50-210722.44male-coller-HEI10OEhz-HEI10-MLH1-REC8-PAK046-PAK017-PAK036	176	43.8	39.1	32	30.9	30.2
Col/ler male	HEI10oehet	SD21213-o8i5-3D50-210722.44male-coller-HEI10OEhz-HEI10-MLH1-REC8-PAK046-PAK017-PAK036	166.06	48.96	38.8	28.1	25.3	24.9
Col/ler male	HEI10oehet	SD21213-o9i2-3D50-210722.44male-coller-HEI10OEhz-HEI10-MLH1-REC8-PAK046-PAK017-PAK036	170.9	47.1	38.6	32	27.8	25.4
Col/ler male	HEI10oehet	SD21213-o9i3-3D50-210722.44male-coller-HEI10OEhz-HEI10-MLH1-REC8-PAK046-PAK017-PAK036	165.3	41.5	37.3	35.5	26.9	24.1
Col/ler male	HEI10oehet	SD21213-o9i4-3D50-210722.44male-coller-HEI10OEhz-HEI10-MLH1-REC8-PAK046-PAK017-PAK036	164.61	43.7	37.5	31.8	26.4	25.21
		average	165.216	43.2325	37.545	31.5125	27.375	25.5512
			total length	chromosome 1	chromosome 5	chromosome 3	chromosome 2	chromosome 4
Col/ler male	zyp1	SD21161-2-o1i1-3D25-210604.16-zyp1-1+6-HEI10-MLH1-REC8-ZYP1-PAK046-PAK017-PAK036-PAK053	182.9	46.6	41.7	35.6	29.3	29.7
Col/ler male	zyp1	SD21161-2-o1i2-3D25-210604.16-zyp1-1+6-HEI10-MLH1-REC8-ZYP1-PAK046-PAK017-PAK036-PAK053	183.3	45.9	43.5	36.3	29.6	28
Col/ler male	zyp1	SD21161-2-o1i3-3D25-210604.16-zyp1-1+6-HEI10-MLH1-REC8-ZYP1-PAK046-PAK017-PAK036-PAK053	174.6	48.1	35.6	31.6	30.1	29.2
Col/ler male	zyp1	SD21161-2-o1i7-3D25-210604.16-zyp1-1+6-HEI10-MLH1-REC8-ZYP1-PAK046-PAK017-PAK036-PAK053	190.4	46.7	44.5	36.1	32.9	30.2
Col/ler male	zyp1	SD21161-2-o1i8-3D25-210604.16-zyp1-1+6-HEI10-MLH1-REC8-ZYP1-PAK046-PAK017-PAK036-PAK053	197.1	56.1	40.3	36.9	32.8	31
Col/ler male	zyp1	SD21161-2-o3i1-403D-210604.16-zyp1-1+6-HEI10-MLH1-REC8-ZYP1-PAK046-PAK017-PAK036-PAK053	175.6	45	41.6	35.2	27.5	26.3
		average	183.983	48.0667	41.2	35.2833	30.3667	29.0667
			total length	chromosome 1	chromosome 5	chromosome 3	chromosome 2	chromosome 4
Col/ler male	zyp1HEI10oehet	SD21196-o1i2-503D-210722.15male-zyp1-1_6_HEI10OE-hz-HEI10-MLH1-REC8-PAK046-PAK017-PAK036	161.8	40.1	37.3	30.1	28.5	25.8
Col/ler male	zyp1HEI10oehet	SD21196-o3i1-503D-210722.15male-zyp1-1_6_HEI10OE-hz-HEI10-MLH1-REC8-PAK046-PAK017-PAK036	183.9	43.6	42	35.9	32.2	30.2
Col/ler male	zyp1HEI10oehet	SD21196-o4i3-503D-210722.15male-zyp1-1_6_HEI10OE-hz-HEI10-MLH1-REC8-PAK046-PAK017-PAK036	186.4	48.5	40.8	35.4	34.9	26.8
Col/ler male	zyp1HEI10oehet	SD21196-2-o10i2-503D-210722.15male-zyp1-1_6_HEI10OE-hz-HEI10-MLH1-REC8-PAK046-PAK017-PAK036	186.12	47.5	40.1	39.3	37.7	21.52
Col/ler male	zyp1HEI10oehet	SD21196-2-o13i3-503D-210722.15male-zyp1-1_6_HEI10OE-hz-HEI10-MLH1-REC8-PAK046-PAK017-PAK036	185.7	48	43.3	36	30	28.4
		average	180.784	45.54	40.7	35.34	32.66	26.544
		file name	total length	chromosome 1	chromosome 5	chromosome 3	chromosome 2	chromosome 4
Col/ler female	wild type	SD21194-o2i1-253D-210722_61female-COLLER-HEI10-MLH1-REC8-PAK046-PAK017-PAK038	115.4	34.4	28.5	24.9	16	11.6
Col/ler female	wild type	SD21193-o11i1-3D25-210722.61female-COLLER-HEI10-MLH1-REC8-PAK046-PAK017-PAK038	113.3	29.6	28.9	26.4	16.9	11.5
Col/ler female	wild type	SD21194-2-o7i1-3D25-210722.61female-COLLER-HEI10-MLH1-REC8-PAK046-PAK017-PAK038	128.23	43	30.9	20.13	18.7	15.5
Col/ler female	wild type	SD21194-2-o11i1-3D25-210722.61female-COLLER-HEI10-MLH1-REC8-PAK046-PAK017-PAK038	87.8	22.6	20.6	18	13.7	12.9
Col/ler female	wild type	SD21207-2-o11i2-303D-210722.61female-COLLER-HEI10-MLH1-REC8-PAK046-PAK017-PAK036	104.3	27.6	23.6	19.8	18.3	15
Col/ler female	wild type	SD21207-2-o15i1-303D-210722.61female-COLLER-HEI10-MLH1-REC8-PAK046-PAK017-PAK036	78.9	20.9	20.5	14.1	12	11.4
		average	104.655	29.6833	25.5	20.555	15.9333	12.9833
			total length	chromosome 1	chromosome 5	chromosome 3	chromosome 2	chromosome 4
Col/ler female	HEI10oehet	SD21192-2-O7i1-3D40-210722.41female-HEI10OEhz-HEI10-MLH1-REC8-PAK046-PAK017-PAK037	93.2	23.4	21.7	20.1	14	14
Col/ler female	HEI10oehet	SD21192-2-O15i1-3D40-210722.41female-HEI10OEhz-HEI10-MLH1-REC8-PAK046-PAK017-PAK037	87.99	22.29	19	16.9	15.6	14.2
Col/ler female	HEI10oehet	SD21192-2-O24i1-3D40-210722.41female-HEI10OEhz-HEI10-MLH1-REC8-PAK046-PAK017-PAK037	134.9	32.7	27.8	26.8	26.7	20.9
Col/ler female	HEI10oehet	SD21192-3-o12i1-210722_41female-HEI10OEhz-HEI10-MLH1-REC8-PAK046-PAK017-PAK037	83.1	21.2	19.4	15.5	14.2	12.8
Col/ler female	HEI10oehet	SD21192-3-o7i1-303D-210722_41female-HEI10OEhz-HEI10-MLH1-REC8-PAK046-PAK017-PAK037	103.93	26.3	24.6	21.9	17.1	14.03
Col/ler female	HEI10oehet	SD21192-3-o6i1-303D-210722_41female-HEI10OEhz-HEI10-MLH1-REC8-PAK046-PAK017-PAK037	97.5	27	21.5	18.8	15.4	14.8
Col/ler female	HEI10oehet	SD21192-3-o5i1-303D-210722_41female-HEI10OEhz-HEI10-MLH1-REC8-PAK046-PAK017-PAK037	88.7	22.7	20.4	17.1	14.3	14.2
Col/ler female	HEI10oehet	SD21192-3-o3i1-303D-210722_41female-HEI10OEhz-HEI10-MLH1-REC8-PAK046-PAK017-PAK037	74.1	21.7	15.2	14.8	12.1	10.3
Col/ler female	HEI10oehet	SD21192-3-o2i1-303D-210722_41female-HEI10OEhz-HEI10-MLH1-REC8-PAK046-PAK017-PAK037	79.75	19.8	19.3	16.15	12.5	12
Col/ler female	HEI10oehet	SD21211-1-o8i1-3D30-210722.41female-HEI10OEhz-HEI10-MLH1-REC8-PAK046-PAK017-PAK036	110.8	27.3	25.1	21.1	20.2	17.1
Col/ler female	HEI10oehet	SD21211-1-o8i2-3D30-210722.41female-HEI10OEhz-HEI10-MLH1-REC8-PAK046-PAK017-PAK036	110.87	26.9	26.2	20.87	19.9	17
		average	96.8036	24.6627	21.8364	19.0927	16.5455	14.6664
			total length	chromosome 1	chromosome 5	chromosome 3	chromosome 2	chromosome 4
Col/ler female	zyp1	SD22028-o3i4-220063-87female-HEI10-MLH1-REC8-PAK046-PAK017-PAK036	137.8	37	30.6	29	20.6	20.6
Col/ler female	zyp1	SD22028-o6i1-220063-87female-HEI10-MLH1-REC8-PAK046-PAK017-PAK036	141.5	36.6	32.2	27.8	23.5	21.4
Col/ler female	zyp1	SD22028-o12i1-403D-220063-87female-HEI10-MLH1-REC8-PAK046-PAK017-PAK036	125.9	32.2	29.1	24.9	20.1	19.6
Col/ler female	zyp1	SD22028-o18i1-403D-220063-87female-HEI10-MLH1-REC8-PAK046-PAK017-PAK036	142.9	36.6	32.7	29	22.7	21.9
Col/ler female	zyp1	SD22028-o19i1-403D-220063-87female-HEI10-MLH1-REC8-PAK046-PAK017-PAK036	107.71	28.2	24.9	21.41	16.9	16.3
Col/ler female	zyp1	SD22028-o23i1-403D-220063-87female-HEI10-MLH1-REC8-PAK046-PAK017-PAK036	123.1	32.1	26.3	24.9	20.8	19
Col/ler female	zyp1	SD22029-2-403D-o5i1-220063-46female-HEI10-MLH1-REC8-PAK046-PAK017-PAK036	120.6	30.9	28.2	23.2	19.6	18.7
Col/ler female	zyp1	SD22029-2-403D-o9i1-220063-46female-HEI10-MLH1-REC8-PAK046-PAK017-PAK036	112.2	28.4	26.7	20.6	19.6	16.9
		average	126.464	32.75	28.8375	25.1012	20.475	19.3
			total length	chromosome 1	chromosome 5	chromosome 3	chromosome 2	chromosome 4
Col/ler female	zyp1HEI10oehet	SD21198-3-o1i1-353D-210722.15female-zyp1-1_6_HEI10OE-hz-HEI10-MLH1-REC8-PAK046-PAK017-PAK036	114	28	25.2	21.6	20.7	18.5
Col/ler female	zyp1HEI10oehet	SD21198-3-o5i2-353D-210722.15female-zyp1-1_6_HEI10OE-hz-HEI10-MLH1-REC8-PAK046-PAK017-PAK036	111.5	27.3	25.7	21.9	19.8	16.8
Col/ler female	zyp1HEI10oehet	SD21198-3-o7i2-353D-210722.15female-zyp1-1_6_HEI10OE-hz-HEI10-MLH1-REC8-PAK046-PAK017-PAK036	105	27	23.9	22.6	17.2	14.3
Col/ler female	zyp1HEI10oehet	SD21198-3-o9i1-353D-210722.15female-zyp1-1_6_HEI10OE-hz-HEI10-MLH1-REC8-PAK046-PAK017-PAK036	122.9	32	29	23.2	20	18.7
Col/ler female	zyp1HEI10oehet	SD21198-3-o10i1-353D-210722.15female-zyp1-1_6_HEI10OE-hz-HEI10-MLH1-REC8-PAK046-PAK017-PAK036	102.7	25.9	23	21.4	16.5	15.9
		average	111.22	28.04	25.36	22.14	18.84	16.84

## Sheet: Figure 4 N-Q
background	sex	genotype	ZYP1 genotype	HEI10 genotype	estimated relative HEI10 activity*	MLH1/HEI10 foci per cell	SC lenght total per cell	SC lenght K1	SC lenght K5	SC lenght K3	SC lenght K2	SC lenght K4	CO total per gamete	CO K1	CO K2	CO K3	CO K4	CO K5
col	male	wild type	wild type	wild type col	2	12.74	165.071	42.5438	37.175	31.24	27.9188	26.1931
col	female	wild type	wild type	wild type col	2	7.17	112.135	28.0517	25.7167	22.9	18.1333	17.3333
col	male	HEI10oehomo	wild type	OE homo	10	23.6	165.164	42.1364	37.5909	29.9364	28.6545	26.8455
col	female	HEI10oehomo	wild type	OE homo	10	14.7	112.644	29.125	25.3625	20.6125	19.585	17.9588
col	male	zyp1	null	wild type col	2	17.74	172.009	44.0111	39.1778	33.1667	28.5311	27.1222
col	female	zyp1	null	wild type col	2	16.9	120.229	31.8	27.72	22.957	19.382	18.37
col	male	zyp1HEI10oehomo	null	OE homo	10	45.03	181.428	45.0767	40.7517	33.7167	32.1833	29.7
col	female	zyp1HEI10oehomo	null	OE homo	10	47.76	110.081	28.5444	25.7544	20.3922	19.0111	16.3789
col	male	HEI10oehet	wild type	OE het	6	19.77	nd	nd	nd	nd	nd	nd
col	male	zyp1HEI10oehet	null	OE het	6	41.09	nd	nd	nd	nd	nd	nd
col/ler	male	wild type	wild type	wild type col/ler	1.5	10.48	173.144	44.0455	39.1273	34.7	29.2891	25.9818	4.75449	1.17964	0.790419	0.97006	0.694611	1.11976
col/ler	female	wild type	wild type	wild type col/ler	1.5	6.75	104.655	29.6833	25.5	20.555	15.9333	12.9833	3.06154	0.757692	0.561539	0.553846	0.576923	0.611538
col/ler	male	HEI10oehet	wild type	OE het	5.5	19.53	165.216	43.2325	37.545	31.5125	27.375	25.5512	9.92908	2.53901	1.71631	1.8156	1.26241	2.59574
col/ler	female	HEI10oehet	wild type	OE het	5.5	14.64	96.8036	24.6627	21.8364	19.0927	16.5455	14.6664	6.32639	1.57639	1.22917	1.24306	0.763889	1.51389
col/ler	male	zyp1	null	wild type col/ler	1.5	12.75	183.983	48.0667	41.2	35.2833	30.3667	29.0667	7.09333	1.64444	1.30667	1.32444	1.10222	1.71556
col/ler	female	zyp1	null	wild type col/ler	1.5	12.43	126.464	32.75	28.8375	25.1012	20.475	19.3	7.10662	1.9375	1.08456	1.42279	0.827206	1.83456
col/ler	male	zyp1HEI10oehet	null	OE het	5.5	30.03	180.784	45.54	40.7	35.34	32.66	26.544	14.7029	4.02899	2.97826	2.72464	1.24638	3.72464
col/ler	female	zyp1HEI10oehet	null	OE het	5.5	29.76	111.22	28.04	25.36	22.14	18.84	16.84	19.5775	5.40141	3.02817	4.11972	2.02817	5
* Estimation based on the following semi-arbitrary numbers:
Ler allele=		0.5
Col allele=		1
1 trangene copy=		4
