# Supplementary material for: Joint control of meiotic crossover patterning by the synaptonemal complex and HEI10 dosage
Source: Nat Commun. 2022 Oct 12;13:5999. doi: 10.1038/s41467-022-33472-w (PMC9556546; doi:10.1038/s41467-022-33472-w)
Supplement: Supplementary file 7 — Source Data [file 41467_2022_33472_MOESM7_ESM.zip › Supplementary Figure 2.xlsx]

## Sheet: Suppl Figure 2
group	sample	co_num	project
zyp1_female	4357_AA	11	Capilla-Pérez_etal_2021
zyp1_female	4357_AB	9	Capilla-Pérez_etal_2021
zyp1_female	4357_AC	6	Capilla-Pérez_etal_2021
zyp1_female	4357_A	12	Capilla-Pérez_etal_2021
zyp1_female	4357_AD	9	Capilla-Pérez_etal_2021
zyp1_female	4357_AE	6	Capilla-Pérez_etal_2021
zyp1_female	4357_AF	4	Capilla-Pérez_etal_2021
zyp1_female	4357_AG	9	Capilla-Pérez_etal_2021
zyp1_female	4357_AH	12	Capilla-Pérez_etal_2021
zyp1_female	4357_AI	4	Capilla-Pérez_etal_2021
zyp1_female	4357_AJ	11	Capilla-Pérez_etal_2021
zyp1_female	4357_AK	3	Capilla-Pérez_etal_2021
zyp1_female	4357_AL	7	Capilla-Pérez_etal_2021
zyp1_female	4357_AM	4	Capilla-Pérez_etal_2021
zyp1_female	4357_AN	7	Capilla-Pérez_etal_2021
zyp1_female	4357_AO	7	Capilla-Pérez_etal_2021
zyp1_female	4357_AP	7	Capilla-Pérez_etal_2021
zyp1_female	4357_AQ	15	Capilla-Pérez_etal_2021
zyp1_female	4357_AR	8	Capilla-Pérez_etal_2021
zyp1_female	4357_AS	7	Capilla-Pérez_etal_2021
zyp1_female	4357_AT	4	Capilla-Pérez_etal_2021
zyp1_female	4357_AU	12	Capilla-Pérez_etal_2021
zyp1_female	4357_AV	7	Capilla-Pérez_etal_2021
zyp1_female	4357_AW	7	Capilla-Pérez_etal_2021
zyp1_female	4357_AX	10	Capilla-Pérez_etal_2021
zyp1_female	4357_AY	5	Capilla-Pérez_etal_2021
zyp1_female	4357_AZ	7	Capilla-Pérez_etal_2021
zyp1_female	4357_BA	6	Capilla-Pérez_etal_2021
zyp1_female	4357_BB	3	Capilla-Pérez_etal_2021
zyp1_female	4357_BC	8	Capilla-Pérez_etal_2021
zyp1_female	4357_B	8	Capilla-Pérez_etal_2021
zyp1_female	4357_BD	6	Capilla-Pérez_etal_2021
zyp1_female	4357_BE	6	Capilla-Pérez_etal_2021
zyp1_female	4357_BF	8	Capilla-Pérez_etal_2021
zyp1_female	4357_BG	9	Capilla-Pérez_etal_2021
zyp1_female	4357_BH	6	Capilla-Pérez_etal_2021
zyp1_female	4357_BI	16	Capilla-Pérez_etal_2021
zyp1_female	4357_BJ	9	Capilla-Pérez_etal_2021
zyp1_female	4357_BK	6	Capilla-Pérez_etal_2021
zyp1_female	4357_BL	8	Capilla-Pérez_etal_2021
zyp1_female	4357_BM	15	Capilla-Pérez_etal_2021
zyp1_female	4357_BN	7	Capilla-Pérez_etal_2021
zyp1_female	4357_BO	6	Capilla-Pérez_etal_2021
zyp1_female	4357_BP	10	Capilla-Pérez_etal_2021
zyp1_female	4357_BQ	9	Capilla-Pérez_etal_2021
zyp1_female	4357_BR	4	Capilla-Pérez_etal_2021
zyp1_female	4357_BS	3	Capilla-Pérez_etal_2021
zyp1_female	4357_BT	7	Capilla-Pérez_etal_2021
zyp1_female	4357_BU	5	Capilla-Pérez_etal_2021
zyp1_female	4357_BV	5	Capilla-Pérez_etal_2021
zyp1_female	4357_BW	9	Capilla-Pérez_etal_2021
zyp1_female	4357_BX	7	Capilla-Pérez_etal_2021
zyp1_female	4357_BY	10	Capilla-Pérez_etal_2021
zyp1_female	4357_BZ	8	Capilla-Pérez_etal_2021
zyp1_female	4357_CA	5	Capilla-Pérez_etal_2021
zyp1_female	4357_CB	4	Capilla-Pérez_etal_2021
zyp1_female	4357_CC	4	Capilla-Pérez_etal_2021
zyp1_female	4357_C	5	Capilla-Pérez_etal_2021
zyp1_female	4357_CD	2	Capilla-Pérez_etal_2021
zyp1_female	4357_CE	3	Capilla-Pérez_etal_2021
zyp1_female	4357_CF	5	Capilla-Pérez_etal_2021
zyp1_female	4357_CG	5	Capilla-Pérez_etal_2021
zyp1_female	4357_CH	2	Capilla-Pérez_etal_2021
zyp1_female	4357_CI	8	Capilla-Pérez_etal_2021
zyp1_female	4357_CJ	5	Capilla-Pérez_etal_2021
zyp1_female	4357_CK	8	Capilla-Pérez_etal_2021
zyp1_female	4357_CL	3	Capilla-Pérez_etal_2021
zyp1_female	4357_CM	6	Capilla-Pérez_etal_2021
zyp1_female	4357_CN	6	Capilla-Pérez_etal_2021
zyp1_female	4357_CO	2	Capilla-Pérez_etal_2021
zyp1_female	4357_CP	12	Capilla-Pérez_etal_2021
zyp1_female	4357_CQ	7	Capilla-Pérez_etal_2021
zyp1_female	4357_D	11	Capilla-Pérez_etal_2021
zyp1_female	4357_E	7	Capilla-Pérez_etal_2021
zyp1_female	4357_F	5	Capilla-Pérez_etal_2021
zyp1_female	4357_G	5	Capilla-Pérez_etal_2021
zyp1_female	4357_H	7	Capilla-Pérez_etal_2021
zyp1_female	4357_I	10	Capilla-Pérez_etal_2021
zyp1_female	4357_J	9	Capilla-Pérez_etal_2021
zyp1_female	4357_K	13	Capilla-Pérez_etal_2021
zyp1_female	4357_L	5	Capilla-Pérez_etal_2021
zyp1_female	4357_M	11	Capilla-Pérez_etal_2021
zyp1_female	4357_N	9	Capilla-Pérez_etal_2021
zyp1_female	4357_O	10	Capilla-Pérez_etal_2021
zyp1_female	4357_P	3	Capilla-Pérez_etal_2021
zyp1_female	4357_Q	5	Capilla-Pérez_etal_2021
zyp1_female	4357_R	10	Capilla-Pérez_etal_2021
zyp1_female	4357_S	7	Capilla-Pérez_etal_2021
zyp1_female	4357_T	8	Capilla-Pérez_etal_2021
zyp1_female	4357_U	2	Capilla-Pérez_etal_2021
zyp1_female	4357_V	5	Capilla-Pérez_etal_2021
zyp1_female	4357_W	12	Capilla-Pérez_etal_2021
zyp1_female	4357_X	12	Capilla-Pérez_etal_2021
zyp1_female	4357_Y	7	Capilla-Pérez_etal_2021
zyp1_female	4357_Z	8	Capilla-Pérez_etal_2021
zyp1_male	4358_AA	7	Capilla-Pérez_etal_2021
zyp1_male	4358_AC	6	Capilla-Pérez_etal_2021
zyp1_male	4358_A	3	Capilla-Pérez_etal_2021
zyp1_male	4358_AD	6	Capilla-Pérez_etal_2021
zyp1_male	4358_AE	8	Capilla-Pérez_etal_2021
zyp1_male	4358_AF	7	Capilla-Pérez_etal_2021
zyp1_male	4358_AG	8	Capilla-Pérez_etal_2021
zyp1_male	4358_AH	10	Capilla-Pérez_etal_2021
zyp1_male	4358_AI	13	Capilla-Pérez_etal_2021
zyp1_male	4358_AJ	11	Capilla-Pérez_etal_2021
zyp1_male	4358_AK	3	Capilla-Pérez_etal_2021
zyp1_male	4358_AL	7	Capilla-Pérez_etal_2021
zyp1_male	4358_AM	6	Capilla-Pérez_etal_2021
zyp1_male	4358_AN	10	Capilla-Pérez_etal_2021
zyp1_male	4358_AO	11	Capilla-Pérez_etal_2021
zyp1_male	4358_AP	10	Capilla-Pérez_etal_2021
zyp1_male	4358_AQ	8	Capilla-Pérez_etal_2021
zyp1_male	4358_AR	8	Capilla-Pérez_etal_2021
zyp1_male	4358_AS	7	Capilla-Pérez_etal_2021
zyp1_male	4358_AT	9	Capilla-Pérez_etal_2021
zyp1_male	4358_AU	5	Capilla-Pérez_etal_2021
zyp1_male	4358_AV	10	Capilla-Pérez_etal_2021
zyp1_male	4358_AW	6	Capilla-Pérez_etal_2021
zyp1_male	4358_AX	7	Capilla-Pérez_etal_2021
zyp1_male	4358_AY	9	Capilla-Pérez_etal_2021
zyp1_male	4358_AZ	10	Capilla-Pérez_etal_2021
zyp1_male	4358_BA	4	Capilla-Pérez_etal_2021
zyp1_male	4358_BB	8	Capilla-Pérez_etal_2021
zyp1_male	4358_BC	5	Capilla-Pérez_etal_2021
zyp1_male	4358_B	9	Capilla-Pérez_etal_2021
zyp1_male	4358_BD	7	Capilla-Pérez_etal_2021
zyp1_male	4358_BE	8	Capilla-Pérez_etal_2021
zyp1_male	4358_BF	5	Capilla-Pérez_etal_2021
zyp1_male	4358_BG	8	Capilla-Pérez_etal_2021
zyp1_male	4358_BH	10	Capilla-Pérez_etal_2021
zyp1_male	4358_BI	10	Capilla-Pérez_etal_2021
zyp1_male	4358_BJ	5	Capilla-Pérez_etal_2021
zyp1_male	4358_BK	7	Capilla-Pérez_etal_2021
zyp1_male	4358_BL	8	Capilla-Pérez_etal_2021
zyp1_male	4358_BM	7	Capilla-Pérez_etal_2021
zyp1_male	4358_BN	7	Capilla-Pérez_etal_2021
zyp1_male	4358_BO	8	Capilla-Pérez_etal_2021
zyp1_male	4358_BP	5	Capilla-Pérez_etal_2021
zyp1_male	4358_BQ	7	Capilla-Pérez_etal_2021
zyp1_male	4358_BR	3	Capilla-Pérez_etal_2021
zyp1_male	4358_BS	4	Capilla-Pérez_etal_2021
zyp1_male	4358_BT	4	Capilla-Pérez_etal_2021
zyp1_male	4358_BU	7	Capilla-Pérez_etal_2021
zyp1_male	4358_BV	6	Capilla-Pérez_etal_2021
zyp1_male	4358_BW	5	Capilla-Pérez_etal_2021
zyp1_male	4358_BX	8	Capilla-Pérez_etal_2021
zyp1_male	4358_BY	3	Capilla-Pérez_etal_2021
zyp1_male	4358_BZ	11	Capilla-Pérez_etal_2021
zyp1_male	4358_CA	1	Capilla-Pérez_etal_2021
zyp1_male	4358_CB	9	Capilla-Pérez_etal_2021
zyp1_male	4358_CC	8	Capilla-Pérez_etal_2021
zyp1_male	4358_C	6	Capilla-Pérez_etal_2021
zyp1_male	4358_CD	6	Capilla-Pérez_etal_2021
zyp1_male	4358_CE	8	Capilla-Pérez_etal_2021
zyp1_male	4358_CF	9	Capilla-Pérez_etal_2021
zyp1_male	4358_CG	6	Capilla-Pérez_etal_2021
zyp1_male	4358_CH	7	Capilla-Pérez_etal_2021
zyp1_male	4358_CI	8	Capilla-Pérez_etal_2021
zyp1_male	4358_CJ	2	Capilla-Pérez_etal_2021
zyp1_male	4358_CK	5	Capilla-Pérez_etal_2021
zyp1_male	4358_CL	10	Capilla-Pérez_etal_2021
zyp1_male	4358_CM	7	Capilla-Pérez_etal_2021
zyp1_male	4358_CN	3	Capilla-Pérez_etal_2021
zyp1_male	4358_CO	10	Capilla-Pérez_etal_2021
zyp1_male	4358_CP	5	Capilla-Pérez_etal_2021
zyp1_male	4358_CQ	7	Capilla-Pérez_etal_2021
zyp1_male	4358_D	7	Capilla-Pérez_etal_2021
zyp1_male	4358_E	8	Capilla-Pérez_etal_2021
zyp1_male	4358_F	7	Capilla-Pérez_etal_2021
zyp1_male	4358_G	8	Capilla-Pérez_etal_2021
zyp1_male	4358_H	8	Capilla-Pérez_etal_2021
zyp1_male	4358_I	7	Capilla-Pérez_etal_2021
zyp1_male	4358_J	7	Capilla-Pérez_etal_2021
zyp1_male	4358_K	4	Capilla-Pérez_etal_2021
zyp1_male	4358_L	8	Capilla-Pérez_etal_2021
zyp1_male	4358_M	6	Capilla-Pérez_etal_2021
zyp1_male	4358_N	10	Capilla-Pérez_etal_2021
zyp1_male	4358_O	8	Capilla-Pérez_etal_2021
zyp1_male	4358_P	6	Capilla-Pérez_etal_2021
zyp1_male	4358_Q	7	Capilla-Pérez_etal_2021
zyp1_male	4358_R	8	Capilla-Pérez_etal_2021
zyp1_male	4358_S	7	Capilla-Pérez_etal_2021
zyp1_male	4358_T	10	Capilla-Pérez_etal_2021
zyp1_male	4358_U	10	Capilla-Pérez_etal_2021
zyp1_male	4358_V	6	Capilla-Pérez_etal_2021
zyp1_male	4358_W	8	Capilla-Pérez_etal_2021
zyp1_male	4358_X	4	Capilla-Pérez_etal_2021
zyp1_male	4358_Y	8	Capilla-Pérez_etal_2021
zyp1_male	4358_Z	7	Capilla-Pérez_etal_2021
wt_female	4359_AA	4	Capilla-Pérez_etal_2021
wt_female	4359_AB	2	Capilla-Pérez_etal_2021
wt_female	4359_AC	2	Capilla-Pérez_etal_2021
wt_female	4359_A	2	Capilla-Pérez_etal_2021
wt_female	4359_AD	3	Capilla-Pérez_etal_2021
wt_female	4359_AE	2	Capilla-Pérez_etal_2021
wt_female	4359_AF	3	Capilla-Pérez_etal_2021
wt_female	4359_AG	4	Capilla-Pérez_etal_2021
wt_female	4359_AH	3	Capilla-Pérez_etal_2021
wt_female	4359_AI	4	Capilla-Pérez_etal_2021
wt_female	4359_AJ	3	Capilla-Pérez_etal_2021
wt_female	4359_AK	3	Capilla-Pérez_etal_2021
wt_female	4359_AL	5	Capilla-Pérez_etal_2021
wt_female	4359_AM	2	Capilla-Pérez_etal_2021
wt_female	4359_AN	5	Capilla-Pérez_etal_2021
wt_female	4359_AO	4	Capilla-Pérez_etal_2021
wt_female	4359_AP	2	Capilla-Pérez_etal_2021
wt_female	4359_AQ	3	Capilla-Pérez_etal_2021
wt_female	4359_AR	4	Capilla-Pérez_etal_2021
wt_female	4359_AS	4	Capilla-Pérez_etal_2021
wt_female	4359_AT	3	Capilla-Pérez_etal_2021
wt_female	4359_AU	3	Capilla-Pérez_etal_2021
wt_female	4359_AV	3	Capilla-Pérez_etal_2021
wt_female	4359_AW	3	Capilla-Pérez_etal_2021
wt_female	4359_AX	4	Capilla-Pérez_etal_2021
wt_female	4359_AY	4	Capilla-Pérez_etal_2021
wt_female	4359_AZ	2	Capilla-Pérez_etal_2021
wt_female	4359_BA	3	Capilla-Pérez_etal_2021
wt_female	4359_BB	4	Capilla-Pérez_etal_2021
wt_female	4359_BC	3	Capilla-Pérez_etal_2021
wt_female	4359_B	2	Capilla-Pérez_etal_2021
wt_female	4359_BD	3	Capilla-Pérez_etal_2021
wt_female	4359_BE	1	Capilla-Pérez_etal_2021
wt_female	4359_BF	5	Capilla-Pérez_etal_2021
wt_female	4359_BG	2	Capilla-Pérez_etal_2021
wt_female	4359_BH	6	Capilla-Pérez_etal_2021
wt_female	4359_BI	2	Capilla-Pérez_etal_2021
wt_female	4359_BJ	4	Capilla-Pérez_etal_2021
wt_female	4359_BK	3	Capilla-Pérez_etal_2021
wt_female	4359_BL	5	Capilla-Pérez_etal_2021
wt_female	4359_BM	5	Capilla-Pérez_etal_2021
wt_female	4359_BN	2	Capilla-Pérez_etal_2021
wt_female	4359_BO	1	Capilla-Pérez_etal_2021
wt_female	4359_BP	4	Capilla-Pérez_etal_2021
wt_female	4359_BR	3	Capilla-Pérez_etal_2021
wt_female	4359_BS	0	Capilla-Pérez_etal_2021
wt_female	4359_BT	5	Capilla-Pérez_etal_2021
wt_female	4359_BU	5	Capilla-Pérez_etal_2021
wt_female	4359_BV	3	Capilla-Pérez_etal_2021
wt_female	4359_BW	6	Capilla-Pérez_etal_2021
wt_female	4359_BY	6	Capilla-Pérez_etal_2021
wt_female	4359_BZ	4	Capilla-Pérez_etal_2021
wt_female	4359_CA	6	Capilla-Pérez_etal_2021
wt_female	4359_CB	1	Capilla-Pérez_etal_2021
wt_female	4359_CC	3	Capilla-Pérez_etal_2021
wt_female	4359_C	3	Capilla-Pérez_etal_2021
wt_female	4359_CE	5	Capilla-Pérez_etal_2021
wt_female	4359_CF	4	Capilla-Pérez_etal_2021
wt_female	4359_CG	4	Capilla-Pérez_etal_2021
wt_female	4359_CH	3	Capilla-Pérez_etal_2021
wt_female	4359_CI	2	Capilla-Pérez_etal_2021
wt_female	4359_CJ	1	Capilla-Pérez_etal_2021
wt_female	4359_CK	2	Capilla-Pérez_etal_2021
wt_female	4359_CO	3	Capilla-Pérez_etal_2021
wt_female	4359_CP	4	Capilla-Pérez_etal_2021
wt_female	4359_CQ	2	Capilla-Pérez_etal_2021
wt_female	4359_D	5	Capilla-Pérez_etal_2021
wt_female	4359_E	5	Capilla-Pérez_etal_2021
wt_female	4359_F	4	Capilla-Pérez_etal_2021
wt_female	4359_G	0	Capilla-Pérez_etal_2021
wt_female	4359_H	3	Capilla-Pérez_etal_2021
wt_female	4359_I	2	Capilla-Pérez_etal_2021
wt_female	4359_J	4	Capilla-Pérez_etal_2021
wt_female	4359_K	3	Capilla-Pérez_etal_2021
wt_female	4359_L	1	Capilla-Pérez_etal_2021
wt_female	4359_M	5	Capilla-Pérez_etal_2021
wt_female	4359_N	2	Capilla-Pérez_etal_2021
wt_female	4359_O	4	Capilla-Pérez_etal_2021
wt_female	4359_P	3	Capilla-Pérez_etal_2021
wt_female	4359_Q	1	Capilla-Pérez_etal_2021
wt_female	4359_R	2	Capilla-Pérez_etal_2021
wt_female	4359_S	6	Capilla-Pérez_etal_2021
wt_female	4359_T	2	Capilla-Pérez_etal_2021
wt_female	4359_U	1	Capilla-Pérez_etal_2021
wt_female	4359_V	2	Capilla-Pérez_etal_2021
wt_female	4359_W	2	Capilla-Pérez_etal_2021
wt_female	4359_X	2	Capilla-Pérez_etal_2021
wt_female	4359_Y	3	Capilla-Pérez_etal_2021
wt_female	4359_Z	4	Capilla-Pérez_etal_2021
wt_male	4360_AA	5	Capilla-Pérez_etal_2021
wt_male	4360_AB	5	Capilla-Pérez_etal_2021
wt_male	4360_AC	7	Capilla-Pérez_etal_2021
wt_male	4360_A	4	Capilla-Pérez_etal_2021
wt_male	4360_AD	4	Capilla-Pérez_etal_2021
wt_male	4360_AE	9	Capilla-Pérez_etal_2021
wt_male	4360_AF	7	Capilla-Pérez_etal_2021
wt_male	4360_AG	6	Capilla-Pérez_etal_2021
wt_male	4360_AH	2	Capilla-Pérez_etal_2021
wt_male	4360_AI	4	Capilla-Pérez_etal_2021
wt_male	4360_AJ	4	Capilla-Pérez_etal_2021
wt_male	4360_AK	8	Capilla-Pérez_etal_2021
wt_male	4360_AL	3	Capilla-Pérez_etal_2021
wt_male	4360_AM	5	Capilla-Pérez_etal_2021
wt_male	4360_AN	3	Capilla-Pérez_etal_2021
wt_male	4360_AO	4	Capilla-Pérez_etal_2021
wt_male	4360_AP	3	Capilla-Pérez_etal_2021
wt_male	4360_AQ	4	Capilla-Pérez_etal_2021
wt_male	4360_AR	4	Capilla-Pérez_etal_2021
wt_male	4360_AS	4	Capilla-Pérez_etal_2021
wt_male	4360_AT	7	Capilla-Pérez_etal_2021
wt_male	4360_AU	4	Capilla-Pérez_etal_2021
wt_male	4360_AV	4	Capilla-Pérez_etal_2021
wt_male	4360_AW	6	Capilla-Pérez_etal_2021
wt_male	4360_AX	4	Capilla-Pérez_etal_2021
wt_male	4360_AY	7	Capilla-Pérez_etal_2021
wt_male	4360_AZ	2	Capilla-Pérez_etal_2021
wt_male	4360_BA	3	Capilla-Pérez_etal_2021
wt_male	4360_BB	2	Capilla-Pérez_etal_2021
wt_male	4360_BC	5	Capilla-Pérez_etal_2021
wt_male	4360_B	6	Capilla-Pérez_etal_2021
wt_male	4360_BD	2	Capilla-Pérez_etal_2021
wt_male	4360_BE	5	Capilla-Pérez_etal_2021
wt_male	4360_BF	2	Capilla-Pérez_etal_2021
wt_male	4360_BG	4	Capilla-Pérez_etal_2021
wt_male	4360_BH	6	Capilla-Pérez_etal_2021
wt_male	4360_BI	3	Capilla-Pérez_etal_2021
wt_male	4360_BJ	4	Capilla-Pérez_etal_2021
wt_male	4360_BK	7	Capilla-Pérez_etal_2021
wt_male	4360_BL	2	Capilla-Pérez_etal_2021
wt_male	4360_BM	3	Capilla-Pérez_etal_2021
wt_male	4360_BN	1	Capilla-Pérez_etal_2021
wt_male	4360_BO	6	Capilla-Pérez_etal_2021
wt_male	4360_BP	6	Capilla-Pérez_etal_2021
wt_male	4360_BQ	4	Capilla-Pérez_etal_2021
wt_male	4360_BR	6	Capilla-Pérez_etal_2021
wt_male	4360_BS	7	Capilla-Pérez_etal_2021
wt_male	4360_BT	4	Capilla-Pérez_etal_2021
wt_male	4360_BV	5	Capilla-Pérez_etal_2021
wt_male	4360_BW	2	Capilla-Pérez_etal_2021
wt_male	4360_BX	4	Capilla-Pérez_etal_2021
wt_male	4360_BY	3	Capilla-Pérez_etal_2021
wt_male	4360_BZ	4	Capilla-Pérez_etal_2021
wt_male	4360_CC	4	Capilla-Pérez_etal_2021
wt_male	4360_C	5	Capilla-Pérez_etal_2021
wt_male	4360_CD	7	Capilla-Pérez_etal_2021
wt_male	4360_CE	5	Capilla-Pérez_etal_2021
wt_male	4360_CF	6	Capilla-Pérez_etal_2021
wt_male	4360_CG	4	Capilla-Pérez_etal_2021
wt_male	4360_CH	3	Capilla-Pérez_etal_2021
wt_male	4360_CI	6	Capilla-Pérez_etal_2021
wt_male	4360_CJ	7	Capilla-Pérez_etal_2021
wt_male	4360_CK	7	Capilla-Pérez_etal_2021
wt_male	4360_CL	2	Capilla-Pérez_etal_2021
wt_male	4360_CM	7	Capilla-Pérez_etal_2021
wt_male	4360_CN	7	Capilla-Pérez_etal_2021
wt_male	4360_CO	3	Capilla-Pérez_etal_2021
wt_male	4360_CQ	8	Capilla-Pérez_etal_2021
wt_male	4360_D	2	Capilla-Pérez_etal_2021
wt_male	4360_E	5	Capilla-Pérez_etal_2021
wt_male	4360_F	4	Capilla-Pérez_etal_2021
wt_male	4360_G	6	Capilla-Pérez_etal_2021
wt_male	4360_H	5	Capilla-Pérez_etal_2021
wt_male	4360_I	5	Capilla-Pérez_etal_2021
wt_male	4360_J	4	Capilla-Pérez_etal_2021
wt_male	4360_K	1	Capilla-Pérez_etal_2021
wt_male	4360_L	5	Capilla-Pérez_etal_2021
wt_male	4360_M	10	Capilla-Pérez_etal_2021
wt_male	4360_N	3	Capilla-Pérez_etal_2021
wt_male	4360_O	6	Capilla-Pérez_etal_2021
wt_male	4360_P	4	Capilla-Pérez_etal_2021
wt_male	4360_Q	4	Capilla-Pérez_etal_2021
wt_male	4360_R	2	Capilla-Pérez_etal_2021
wt_male	4360_S	4	Capilla-Pérez_etal_2021
wt_male	4360_T	3	Capilla-Pérez_etal_2021
wt_male	4360_U	4	Capilla-Pérez_etal_2021
wt_male	4360_V	2	Capilla-Pérez_etal_2021
wt_male	4360_W	5	Capilla-Pérez_etal_2021
wt_male	4360_X	5	Capilla-Pérez_etal_2021
wt_male	4360_Y	4	Capilla-Pérez_etal_2021
wt_male	4360_Z	8	Capilla-Pérez_etal_2021
zyp1_female	4718_AA	5	Capilla-Pérez_etal_2021
zyp1_female	4718_AC	13	Capilla-Pérez_etal_2021
zyp1_female	4718_A	10	Capilla-Pérez_etal_2021
zyp1_female	4718_AD	3	Capilla-Pérez_etal_2021
zyp1_female	4718_AE	7	Capilla-Pérez_etal_2021
zyp1_female	4718_AF	6	Capilla-Pérez_etal_2021
zyp1_female	4718_AG	4	Capilla-Pérez_etal_2021
zyp1_female	4718_AH	3	Capilla-Pérez_etal_2021
zyp1_female	4718_AI	14	Capilla-Pérez_etal_2021
zyp1_female	4718_AJ	5	Capilla-Pérez_etal_2021
zyp1_female	4718_AK	4	Capilla-Pérez_etal_2021
zyp1_female	4718_AL	7	Capilla-Pérez_etal_2021
zyp1_female	4718_AM	7	Capilla-Pérez_etal_2021
zyp1_female	4718_AN	3	Capilla-Pérez_etal_2021
zyp1_female	4718_AO	7	Capilla-Pérez_etal_2021
zyp1_female	4718_AP	9	Capilla-Pérez_etal_2021
zyp1_female	4718_AQ	14	Capilla-Pérez_etal_2021
zyp1_female	4718_AR	20	Capilla-Pérez_etal_2021
zyp1_female	4718_AS	5	Capilla-Pérez_etal_2021
zyp1_female	4718_AT	6	Capilla-Pérez_etal_2021
zyp1_female	4718_AU	6	Capilla-Pérez_etal_2021
zyp1_female	4718_AV	6	Capilla-Pérez_etal_2021
zyp1_female	4718_AW	7	Capilla-Pérez_etal_2021
zyp1_female	4718_AX	6	Capilla-Pérez_etal_2021
zyp1_female	4718_AY	9	Capilla-Pérez_etal_2021
zyp1_female	4718_AZ	3	Capilla-Pérez_etal_2021
zyp1_female	4718_BA	13	Capilla-Pérez_etal_2021
zyp1_female	4718_BB	7	Capilla-Pérez_etal_2021
zyp1_female	4718_BC	8	Capilla-Pérez_etal_2021
zyp1_female	4718_B	9	Capilla-Pérez_etal_2021
zyp1_female	4718_BD	8	Capilla-Pérez_etal_2021
zyp1_female	4718_BE	7	Capilla-Pérez_etal_2021
zyp1_female	4718_BF	7	Capilla-Pérez_etal_2021
zyp1_female	4718_BG	10	Capilla-Pérez_etal_2021
zyp1_female	4718_BH	9	Capilla-Pérez_etal_2021
zyp1_female	4718_BI	6	Capilla-Pérez_etal_2021
zyp1_female	4718_BJ	7	Capilla-Pérez_etal_2021
zyp1_female	4718_BK	6	Capilla-Pérez_etal_2021
zyp1_female	4718_BL	14	Capilla-Pérez_etal_2021
zyp1_female	4718_BM	5	Capilla-Pérez_etal_2021
zyp1_female	4718_BN	6	Capilla-Pérez_etal_2021
zyp1_female	4718_BO	7	Capilla-Pérez_etal_2021
zyp1_female	4718_BP	4	Capilla-Pérez_etal_2021
zyp1_female	4718_BQ	9	Capilla-Pérez_etal_2021
zyp1_female	4718_BR	5	Capilla-Pérez_etal_2021
zyp1_female	4718_BS	4	Capilla-Pérez_etal_2021
zyp1_female	4718_BT	11	Capilla-Pérez_etal_2021
zyp1_female	4718_BU	6	Capilla-Pérez_etal_2021
zyp1_female	4718_BV	5	Capilla-Pérez_etal_2021
zyp1_female	4718_BW	8	Capilla-Pérez_etal_2021
zyp1_female	4718_BX	7	Capilla-Pérez_etal_2021
zyp1_female	4718_BY	7	Capilla-Pérez_etal_2021
zyp1_female	4718_BZ	8	Capilla-Pérez_etal_2021
zyp1_female	4718_CA	5	Capilla-Pérez_etal_2021
zyp1_female	4718_CB	9	Capilla-Pérez_etal_2021
zyp1_female	4718_CC	6	Capilla-Pérez_etal_2021
zyp1_female	4718_C	2	Capilla-Pérez_etal_2021
zyp1_female	4718_CD	11	Capilla-Pérez_etal_2021
zyp1_female	4718_CE	13	Capilla-Pérez_etal_2021
zyp1_female	4718_CF	7	Capilla-Pérez_etal_2021
zyp1_female	4718_CG	9	Capilla-Pérez_etal_2021
zyp1_female	4718_CH	7	Capilla-Pérez_etal_2021
zyp1_female	4718_CI	6	Capilla-Pérez_etal_2021
zyp1_female	4718_CJ	13	Capilla-Pérez_etal_2021
zyp1_female	4718_CK	7	Capilla-Pérez_etal_2021
zyp1_female	4718_CL	0	Capilla-Pérez_etal_2021
zyp1_female	4718_CM	4	Capilla-Pérez_etal_2021
zyp1_female	4718_CN	3	Capilla-Pérez_etal_2021
zyp1_female	4718_CO	10	Capilla-Pérez_etal_2021
zyp1_female	4718_CP	9	Capilla-Pérez_etal_2021
zyp1_female	4718_D	8	Capilla-Pérez_etal_2021
zyp1_female	4718_E	6	Capilla-Pérez_etal_2021
zyp1_female	4718_F	4	Capilla-Pérez_etal_2021
zyp1_female	4718_G	6	Capilla-Pérez_etal_2021
zyp1_female	4718_H	5	Capilla-Pérez_etal_2021
zyp1_female	4718_I	4	Capilla-Pérez_etal_2021
zyp1_female	4718_J	4	Capilla-Pérez_etal_2021
zyp1_female	4718_K	4	Capilla-Pérez_etal_2021
zyp1_female	4718_L	3	Capilla-Pérez_etal_2021
zyp1_female	4718_M	4	Capilla-Pérez_etal_2021
zyp1_female	4718_N	7	Capilla-Pérez_etal_2021
zyp1_female	4718_O	2	Capilla-Pérez_etal_2021
zyp1_female	4718_P	7	Capilla-Pérez_etal_2021
zyp1_female	4718_Q	12	Capilla-Pérez_etal_2021
zyp1_female	4718_R	8	Capilla-Pérez_etal_2021
zyp1_female	4718_S	9	Capilla-Pérez_etal_2021
zyp1_female	4718_T	4	Capilla-Pérez_etal_2021
zyp1_female	4718_U	13	Capilla-Pérez_etal_2021
zyp1_female	4718_V	5	Capilla-Pérez_etal_2021
zyp1_female	4718_W	7	Capilla-Pérez_etal_2021
zyp1_female	4718_X	7	Capilla-Pérez_etal_2021
zyp1_female	4718_Y	8	Capilla-Pérez_etal_2021
zyp1_female	4718_Z	5	Capilla-Pérez_etal_2021
zyp1_male	4720_AA	10	Capilla-Pérez_etal_2021
zyp1_male	4720_AB	5	Capilla-Pérez_etal_2021
zyp1_male	4720_AC	8	Capilla-Pérez_etal_2021
zyp1_female	4720_A	4	Capilla-Pérez_etal_2021
zyp1_male	4720_AD	7	Capilla-Pérez_etal_2021
zyp1_male	4720_AE	7	Capilla-Pérez_etal_2021
zyp1_male	4720_AF	4	Capilla-Pérez_etal_2021
zyp1_male	4720_AG	7	Capilla-Pérez_etal_2021
zyp1_male	4720_AH	4	Capilla-Pérez_etal_2021
zyp1_male	4720_AI	9	Capilla-Pérez_etal_2021
zyp1_male	4720_AJ	5	Capilla-Pérez_etal_2021
zyp1_male	4720_AK	7	Capilla-Pérez_etal_2021
zyp1_male	4720_AL	6	Capilla-Pérez_etal_2021
zyp1_male	4720_AM	7	Capilla-Pérez_etal_2021
zyp1_male	4720_AN	7	Capilla-Pérez_etal_2021
zyp1_male	4720_AO	8	Capilla-Pérez_etal_2021
zyp1_male	4720_AP	8	Capilla-Pérez_etal_2021
zyp1_male	4720_AQ	8	Capilla-Pérez_etal_2021
zyp1_male	4720_AR	11	Capilla-Pérez_etal_2021
zyp1_male	4720_AS	10	Capilla-Pérez_etal_2021
zyp1_male	4720_AT	5	Capilla-Pérez_etal_2021
zyp1_male	4720_AU	9	Capilla-Pérez_etal_2021
zyp1_male	4720_AV	5	Capilla-Pérez_etal_2021
zyp1_male	4720_AW	8	Capilla-Pérez_etal_2021
zyp1_male	4720_AX	8	Capilla-Pérez_etal_2021
zyp1_male	4720_AY	8	Capilla-Pérez_etal_2021
zyp1_male	4720_AZ	7	Capilla-Pérez_etal_2021
zyp1_male	4720_BA	9	Capilla-Pérez_etal_2021
zyp1_male	4720_BB	10	Capilla-Pérez_etal_2021
zyp1_male	4720_BC	7	Capilla-Pérez_etal_2021
zyp1_female	4720_B	9	Capilla-Pérez_etal_2021
zyp1_male	4720_BD	3	Capilla-Pérez_etal_2021
zyp1_male	4720_BE	9	Capilla-Pérez_etal_2021
zyp1_male	4720_BF	7	Capilla-Pérez_etal_2021
zyp1_male	4720_BH	8	Capilla-Pérez_etal_2021
zyp1_male	4720_BI	6	Capilla-Pérez_etal_2021
zyp1_male	4720_BJ	5	Capilla-Pérez_etal_2021
zyp1_male	4720_BK	5	Capilla-Pérez_etal_2021
zyp1_male	4720_BL	8	Capilla-Pérez_etal_2021
zyp1_male	4720_BM	4	Capilla-Pérez_etal_2021
zyp1_male	4720_BN	7	Capilla-Pérez_etal_2021
zyp1_male	4720_BO	9	Capilla-Pérez_etal_2021
zyp1_male	4720_BP	7	Capilla-Pérez_etal_2021
zyp1_male	4720_BQ	9	Capilla-Pérez_etal_2021
zyp1_male	4720_BR	5	Capilla-Pérez_etal_2021
zyp1_male	4720_BS	6	Capilla-Pérez_etal_2021
zyp1_male	4720_BT	7	Capilla-Pérez_etal_2021
zyp1_male	4720_BU	4	Capilla-Pérez_etal_2021
zyp1_male	4720_BV	9	Capilla-Pérez_etal_2021
zyp1_male	4720_BW	7	Capilla-Pérez_etal_2021
zyp1_male	4720_BX	10	Capilla-Pérez_etal_2021
zyp1_male	4720_BY	4	Capilla-Pérez_etal_2021
zyp1_male	4720_BZ	8	Capilla-Pérez_etal_2021
zyp1_male	4720_CA	6	Capilla-Pérez_etal_2021
zyp1_male	4720_CB	4	Capilla-Pérez_etal_2021
zyp1_male	4720_CC	8	Capilla-Pérez_etal_2021
zyp1_female	4720_C	7	Capilla-Pérez_etal_2021
zyp1_male	4720_CD	8	Capilla-Pérez_etal_2021
zyp1_male	4720_CE	5	Capilla-Pérez_etal_2021
zyp1_male	4720_CF	5	Capilla-Pérez_etal_2021
zyp1_male	4720_CG	10	Capilla-Pérez_etal_2021
zyp1_male	4720_CH	8	Capilla-Pérez_etal_2021
zyp1_male	4720_CI	11	Capilla-Pérez_etal_2021
zyp1_male	4720_CJ	7	Capilla-Pérez_etal_2021
zyp1_male	4720_CK	4	Capilla-Pérez_etal_2021
zyp1_male	4720_CL	8	Capilla-Pérez_etal_2021
zyp1_male	4720_CM	5	Capilla-Pérez_etal_2021
zyp1_male	4720_CN	10	Capilla-Pérez_etal_2021
zyp1_male	4720_CO	11	Capilla-Pérez_etal_2021
zyp1_male	4720_CP	10	Capilla-Pérez_etal_2021
zyp1_female	4720_D	5	Capilla-Pérez_etal_2021
zyp1_female	4720_E	10	Capilla-Pérez_etal_2021
zyp1_female	4720_F	3	Capilla-Pérez_etal_2021
zyp1_female	4720_G	8	Capilla-Pérez_etal_2021
zyp1_female	4720_H	7	Capilla-Pérez_etal_2021
zyp1_female	4720_I	5	Capilla-Pérez_etal_2021
zyp1_male	4720_J	4	Capilla-Pérez_etal_2021
zyp1_male	4720_K	3	Capilla-Pérez_etal_2021
zyp1_male	4720_L	9	Capilla-Pérez_etal_2021
zyp1_male	4720_M	8	Capilla-Pérez_etal_2021
zyp1_male	4720_N	5	Capilla-Pérez_etal_2021
zyp1_male	4720_O	0	Capilla-Pérez_etal_2021
zyp1_male	4720_P	7	Capilla-Pérez_etal_2021
zyp1_male	4720_Q	4	Capilla-Pérez_etal_2021
zyp1_male	4720_R	6	Capilla-Pérez_etal_2021
zyp1_male	4720_S	6	Capilla-Pérez_etal_2021
zyp1_male	4720_T	6	Capilla-Pérez_etal_2021
zyp1_male	4720_U	8	Capilla-Pérez_etal_2021
zyp1_male	4720_V	9	Capilla-Pérez_etal_2021
zyp1_male	4720_W	8	Capilla-Pérez_etal_2021
zyp1_male	4720_X	9	Capilla-Pérez_etal_2021
zyp1_male	4720_Y	2	Capilla-Pérez_etal_2021
zyp1_male	4720_Z	10	Capilla-Pérez_etal_2021
wt_female	4722_AA	2	Capilla-Pérez_etal_2021
wt_female	4722_AB	4	Capilla-Pérez_etal_2021
wt_female	4722_AC	2	Capilla-Pérez_etal_2021
wt_female	4722_A	3	Capilla-Pérez_etal_2021
wt_female	4722_AD	2	Capilla-Pérez_etal_2021
wt_female	4722_AE	4	Capilla-Pérez_etal_2021
wt_female	4722_AF	2	Capilla-Pérez_etal_2021
wt_female	4722_AG	3	Capilla-Pérez_etal_2021
wt_female	4722_AH	5	Capilla-Pérez_etal_2021
wt_female	4722_AI	4	Capilla-Pérez_etal_2021
wt_female	4722_AJ	2	Capilla-Pérez_etal_2021
wt_female	4722_AK	2	Capilla-Pérez_etal_2021
wt_female	4722_AM	2	Capilla-Pérez_etal_2021
wt_female	4722_AN	5	Capilla-Pérez_etal_2021
wt_female	4722_AO	5	Capilla-Pérez_etal_2021
wt_female	4722_AP	3	Capilla-Pérez_etal_2021
wt_female	4722_AQ	1	Capilla-Pérez_etal_2021
wt_female	4722_AR	3	Capilla-Pérez_etal_2021
wt_female	4722_AS	4	Capilla-Pérez_etal_2021
wt_female	4722_AT	2	Capilla-Pérez_etal_2021
wt_female	4722_AU	2	Capilla-Pérez_etal_2021
wt_female	4722_AV	2	Capilla-Pérez_etal_2021
wt_female	4722_AW	1	Capilla-Pérez_etal_2021
wt_female	4722_AX	4	Capilla-Pérez_etal_2021
wt_female	4722_AY	1	Capilla-Pérez_etal_2021
wt_female	4722_AZ	3	Capilla-Pérez_etal_2021
wt_female	4722_BA	5	Capilla-Pérez_etal_2021
wt_female	4722_BB	3	Capilla-Pérez_etal_2021
wt_female	4722_BC	3	Capilla-Pérez_etal_2021
wt_female	4722_B	4	Capilla-Pérez_etal_2021
wt_female	4722_BD	5	Capilla-Pérez_etal_2021
wt_female	4722_BE	3	Capilla-Pérez_etal_2021
wt_female	4722_BF	4	Capilla-Pérez_etal_2021
wt_female	4722_BG	4	Capilla-Pérez_etal_2021
wt_female	4722_BH	4	Capilla-Pérez_etal_2021
wt_female	4722_BI	3	Capilla-Pérez_etal_2021
wt_female	4722_BJ	3	Capilla-Pérez_etal_2021
wt_female	4722_BK	2	Capilla-Pérez_etal_2021
wt_female	4722_BL	4	Capilla-Pérez_etal_2021
wt_female	4722_BM	3	Capilla-Pérez_etal_2021
wt_female	4722_BN	4	Capilla-Pérez_etal_2021
wt_female	4722_BO	2	Capilla-Pérez_etal_2021
wt_female	4722_BP	3	Capilla-Pérez_etal_2021
wt_female	4722_BQ	2	Capilla-Pérez_etal_2021
wt_female	4722_BR	4	Capilla-Pérez_etal_2021
wt_female	4722_BS	4	Capilla-Pérez_etal_2021
wt_female	4722_BT	3	Capilla-Pérez_etal_2021
wt_female	4722_BU	3	Capilla-Pérez_etal_2021
wt_female	4722_BV	3	Capilla-Pérez_etal_2021
wt_female	4722_BW	2	Capilla-Pérez_etal_2021
wt_female	4722_BX	3	Capilla-Pérez_etal_2021
wt_female	4722_BY	1	Capilla-Pérez_etal_2021
wt_female	4722_BZ	5	Capilla-Pérez_etal_2021
wt_female	4722_CA	3	Capilla-Pérez_etal_2021
wt_female	4722_CB	4	Capilla-Pérez_etal_2021
wt_female	4722_CC	2	Capilla-Pérez_etal_2021
wt_female	4722_C	3	Capilla-Pérez_etal_2021
wt_female	4722_CD	3	Capilla-Pérez_etal_2021
wt_female	4722_CE	5	Capilla-Pérez_etal_2021
wt_female	4722_CF	2	Capilla-Pérez_etal_2021
wt_female	4722_CG	5	Capilla-Pérez_etal_2021
wt_female	4722_CH	3	Capilla-Pérez_etal_2021
wt_female	4722_CI	2	Capilla-Pérez_etal_2021
wt_female	4722_CJ	3	Capilla-Pérez_etal_2021
wt_female	4722_CK	3	Capilla-Pérez_etal_2021
wt_female	4722_CL	4	Capilla-Pérez_etal_2021
wt_female	4722_CM	6	Capilla-Pérez_etal_2021
wt_female	4722_CP	4	Capilla-Pérez_etal_2021
wt_female	4722_D	3	Capilla-Pérez_etal_2021
wt_female	4722_E	4	Capilla-Pérez_etal_2021
wt_female	4722_F	2	Capilla-Pérez_etal_2021
wt_female	4722_G	4	Capilla-Pérez_etal_2021
wt_female	4722_H	2	Capilla-Pérez_etal_2021
wt_female	4722_I	4	Capilla-Pérez_etal_2021
wt_female	4722_J	4	Capilla-Pérez_etal_2021
wt_female	4722_K	2	Capilla-Pérez_etal_2021
wt_female	4722_L	2	Capilla-Pérez_etal_2021
wt_female	4722_M	4	Capilla-Pérez_etal_2021
wt_female	4722_N	3	Capilla-Pérez_etal_2021
wt_female	4722_O	3	Capilla-Pérez_etal_2021
wt_female	4722_P	1	Capilla-Pérez_etal_2021
wt_female	4722_Q	2	Capilla-Pérez_etal_2021
wt_female	4722_R	2	Capilla-Pérez_etal_2021
wt_female	4722_S	0	Capilla-Pérez_etal_2021
wt_female	4722_T	4	Capilla-Pérez_etal_2021
wt_female	4722_U	3	Capilla-Pérez_etal_2021
wt_female	4722_V	2	Capilla-Pérez_etal_2021
wt_female	4722_W	3	Capilla-Pérez_etal_2021
wt_female	4722_X	3	Capilla-Pérez_etal_2021
wt_female	4722_Y	3	Capilla-Pérez_etal_2021
wt_female	4722_Z	3	Capilla-Pérez_etal_2021
wt_female	4723_AA	3	Capilla-Pérez_etal_2021
wt_female	4723_AB	2	Capilla-Pérez_etal_2021
wt_female	4723_AC	1	Capilla-Pérez_etal_2021
wt_female	4723_A	3	Capilla-Pérez_etal_2021
wt_female	4723_AD	1	Capilla-Pérez_etal_2021
wt_female	4723_AE	2	Capilla-Pérez_etal_2021
wt_female	4723_AF	4	Capilla-Pérez_etal_2021
zyp1_female	4723_AG	8	Capilla-Pérez_etal_2021
zyp1_female	4723_AH	7	Capilla-Pérez_etal_2021
zyp1_female	4723_AI	9	Capilla-Pérez_etal_2021
zyp1_female	4723_AJ	5	Capilla-Pérez_etal_2021
zyp1_female	4723_AK	6	Capilla-Pérez_etal_2021
zyp1_female	4723_AL	4	Capilla-Pérez_etal_2021
zyp1_female	4723_AM	7	Capilla-Pérez_etal_2021
zyp1_female	4723_AN	6	Capilla-Pérez_etal_2021
zyp1_female	4723_AO	6	Capilla-Pérez_etal_2021
zyp1_female	4723_AP	4	Capilla-Pérez_etal_2021
zyp1_female	4723_AQ	5	Capilla-Pérez_etal_2021
zyp1_female	4723_AR	6	Capilla-Pérez_etal_2021
zyp1_female	4723_AS	5	Capilla-Pérez_etal_2021
zyp1_female	4723_AT	7	Capilla-Pérez_etal_2021
zyp1_female	4723_AU	3	Capilla-Pérez_etal_2021
zyp1_female	4723_AV	7	Capilla-Pérez_etal_2021
zyp1_female	4723_AW	7	Capilla-Pérez_etal_2021
zyp1_female	4723_AX	4	Capilla-Pérez_etal_2021
zyp1_female	4723_AY	8	Capilla-Pérez_etal_2021
zyp1_female	4723_AZ	3	Capilla-Pérez_etal_2021
zyp1_female	4723_BA	7	Capilla-Pérez_etal_2021
zyp1_female	4723_BB	4	Capilla-Pérez_etal_2021
zyp1_female	4723_BC	6	Capilla-Pérez_etal_2021
wt_female	4723_B	3	Capilla-Pérez_etal_2021
zyp1_female	4723_BD	11	Capilla-Pérez_etal_2021
zyp1_female	4723_BE	7	Capilla-Pérez_etal_2021
zyp1_female	4723_BF	10	Capilla-Pérez_etal_2021
zyp1_female	4723_BG	9	Capilla-Pérez_etal_2021
wt_male	4723_BH	7	Capilla-Pérez_etal_2021
wt_male	4723_BI	9	Capilla-Pérez_etal_2021
wt_male	4723_BJ	6	Capilla-Pérez_etal_2021
wt_male	4723_BK	2	Capilla-Pérez_etal_2021
wt_male	4723_BL	2	Capilla-Pérez_etal_2021
wt_male	4723_BM	3	Capilla-Pérez_etal_2021
wt_male	4723_BN	4	Capilla-Pérez_etal_2021
wt_male	4723_BO	6	Capilla-Pérez_etal_2021
wt_male	4723_BP	5	Capilla-Pérez_etal_2021
wt_male	4723_BQ	3	Capilla-Pérez_etal_2021
wt_male	4723_BR	7	Capilla-Pérez_etal_2021
wt_male	4723_BS	4	Capilla-Pérez_etal_2021
wt_male	4723_BT	4	Capilla-Pérez_etal_2021
wt_male	4723_BU	5	Capilla-Pérez_etal_2021
wt_male	4723_BV	1	Capilla-Pérez_etal_2021
wt_male	4723_BW	5	Capilla-Pérez_etal_2021
wt_male	4723_BX	6	Capilla-Pérez_etal_2021
wt_male	4723_BY	3	Capilla-Pérez_etal_2021
wt_male	4723_BZ	4	Capilla-Pérez_etal_2021
wt_male	4723_CA	5	Capilla-Pérez_etal_2021
wt_male	4723_CB	6	Capilla-Pérez_etal_2021
wt_male	4723_CC	3	Capilla-Pérez_etal_2021
wt_female	4723_C	4	Capilla-Pérez_etal_2021
wt_male	4723_CD	3	Capilla-Pérez_etal_2021
wt_male	4723_CE	4	Capilla-Pérez_etal_2021
wt_male	4723_CF	4	Capilla-Pérez_etal_2021
wt_male	4723_CG	6	Capilla-Pérez_etal_2021
wt_male	4723_CH	3	Capilla-Pérez_etal_2021
wt_male	4723_CJ	7	Capilla-Pérez_etal_2021
wt_male	4723_CK	5	Capilla-Pérez_etal_2021
wt_female	4723_D	4	Capilla-Pérez_etal_2021
wt_female	4723_E	2	Capilla-Pérez_etal_2021
wt_female	4723_F	4	Capilla-Pérez_etal_2021
wt_female	4723_G	2	Capilla-Pérez_etal_2021
wt_female	4723_H	2	Capilla-Pérez_etal_2021
wt_female	4723_I	3	Capilla-Pérez_etal_2021
wt_female	4723_J	3	Capilla-Pérez_etal_2021
wt_female	4723_K	5	Capilla-Pérez_etal_2021
wt_female	4723_L	3	Capilla-Pérez_etal_2021
wt_female	4723_M	4	Capilla-Pérez_etal_2021
wt_female	4723_N	6	Capilla-Pérez_etal_2021
wt_female	4723_O	3	Capilla-Pérez_etal_2021
wt_female	4723_P	2	Capilla-Pérez_etal_2021
wt_female	4723_Q	5	Capilla-Pérez_etal_2021
wt_female	4723_R	3	Capilla-Pérez_etal_2021
wt_female	4723_S	2	Capilla-Pérez_etal_2021
wt_female	4723_T	1	Capilla-Pérez_etal_2021
wt_female	4723_U	3	Capilla-Pérez_etal_2021
wt_female	4723_V	3	Capilla-Pérez_etal_2021
wt_female	4723_W	3	Capilla-Pérez_etal_2021
wt_female	4723_X	3	Capilla-Pérez_etal_2021
wt_female	4723_Y	4	Capilla-Pérez_etal_2021
wt_female	4723_Z	1	Capilla-Pérez_etal_2021
zyp1_female	5177_A	9	this_study
zyp1_female	5177_AA	5	this_study
zyp1_female	5177_AB	10	this_study
zyp1_female	5177_AC	11	this_study
zyp1_female	5177_AD	11	this_study
zyp1_female	5177_AE	14	this_study
zyp1_female	5177_AF	6	this_study
zyp1_female	5177_AG	6	this_study
zyp1_female	5177_AH	7	this_study
zyp1_female	5177_AI	9	this_study
zyp1_female	5177_AJ	9	this_study
zyp1_female	5177_AK	6	this_study
zyp1_female	5177_AL	5	this_study
zyp1_female	5177_AM	5	this_study
zyp1_female	5177_AN	5	this_study
zyp1_female	5177_AO	8	this_study
zyp1_female	5177_AP	7	this_study
zyp1_female	5177_AQ	4	this_study
zyp1_female	5177_AR	9	this_study
zyp1_female	5177_AS	7	this_study
zyp1_female	5177_AT	8	this_study
zyp1_female	5177_AU	5	this_study
zyp1_female	5177_AV	4	this_study
zyp1_male	5177_AW	8	this_study
zyp1_male	5177_AX	6	this_study
zyp1_male	5177_AY	6	this_study
zyp1_male	5177_AZ	10	this_study
zyp1_female	5177_B	2	this_study
zyp1_male	5177_BA	14	this_study
zyp1_male	5177_BB	4	this_study
zyp1_male	5177_BC	7	this_study
zyp1_male	5177_BD	5	this_study
zyp1_male	5177_BE	8	this_study
zyp1_male	5177_BF	4	this_study
zyp1_male	5177_BG	7	this_study
zyp1_male	5177_BH	12	this_study
zyp1_male	5177_BI	3	this_study
zyp1_male	5177_BJ	6	this_study
zyp1_male	5177_BK	7	this_study
zyp1_male	5177_BL	8	this_study
zyp1_male	5177_BM	5	this_study
zyp1_male	5177_BN	9	this_study
zyp1_male	5177_BO	10	this_study
zyp1_male	5177_BP	9	this_study
zyp1_male	5177_BQ	6	this_study
zyp1_male	5177_BR	9	this_study
zyp1_male	5177_BS	8	this_study
zyp1_male	5177_BT	9	this_study
zyp1_male	5177_BU	6	this_study
zyp1_male	5177_BV	12	this_study
zyp1_male	5177_BW	8	this_study
zyp1_male	5177_BX	7	this_study
zyp1_male	5177_BY	5	this_study
zyp1_male	5177_BZ	8	this_study
zyp1_female	5177_C	9	this_study
zyp1_male	5177_CA	3	this_study
zyp1_male	5177_CB	6	this_study
zyp1_male	5177_CC	9	this_study
zyp1_male	5177_CD	5	this_study
zyp1_male	5177_CE	4	this_study
zyp1_male	5177_CF	7	this_study
zyp1_male	5177_CG	11	this_study
zyp1_male	5177_CH	8	this_study
zyp1_male	5177_CI	5	this_study
zyp1_male	5177_CJ	4	this_study
zyp1_male	5177_CK	12	this_study
zyp1_male	5177_CL	4	this_study
zyp1_male	5177_CM	7	this_study
zyp1_male	5177_CN	9	this_study
zyp1_male	5177_CO	8	this_study
zyp1_male	5177_CP	4	this_study
zyp1_male	5177_CQ	9	this_study
zyp1_female	5177_D	9	this_study
zyp1_female	5177_E	10	this_study
zyp1_female	5177_F	7	this_study
zyp1_female	5177_G	6	this_study
zyp1_female	5177_H	6	this_study
zyp1_female	5177_I	8	this_study
zyp1_female	5177_J	8	this_study
zyp1_female	5177_K	9	this_study
zyp1_female	5177_L	8	this_study
zyp1_female	5177_M	8	this_study
zyp1_female	5177_N	9	this_study
zyp1_female	5177_O	7	this_study
zyp1_female	5177_P	10	this_study
zyp1_female	5177_Q	6	this_study
zyp1_female	5177_R	8	this_study
zyp1_female	5177_S	7	this_study
zyp1_female	5177_T	5	this_study
zyp1_female	5177_U	15	this_study
zyp1_female	5177_V	13	this_study
zyp1_female	5177_W	6	this_study
zyp1_female	5177_X	5	this_study
zyp1_female	5177_Y	7	this_study
zyp1_female	5177_Z	4	this_study
wt_female	5179_A	3	this_study
wt_female	5179_AA	0	this_study
wt_female	5179_AB	3	this_study
wt_female	5179_AC	5	this_study
wt_female	5179_AD	3	this_study
wt_female	5179_AE	3	this_study
wt_female	5179_AF	1	this_study
wt_female	5179_AG	0	this_study
wt_female	5179_AH	4	this_study
wt_female	5179_AI	2	this_study
wt_female	5179_AJ	3	this_study
wt_female	5179_AK	4	this_study
wt_female	5179_AL	2	this_study
wt_female	5179_AM	1	this_study
wt_female	5179_AN	4	this_study
wt_female	5179_AO	4	this_study
wt_female	5179_AP	1	this_study
wt_female	5179_AQ	6	this_study
wt_female	5179_AR	2	this_study
wt_female	5179_AS	3	this_study
wt_female	5179_AT	4	this_study
wt_female	5179_AU	3	this_study
wt_female	5179_AV	3	this_study
wt_male	5179_AW	6	this_study
wt_male	5179_AX	8	this_study
wt_male	5179_AY	8	this_study
wt_male	5179_AZ	4	this_study
wt_female	5179_B	2	this_study
wt_male	5179_BA	6	this_study
wt_male	5179_BB	6	this_study
wt_male	5179_BC	5	this_study
wt_male	5179_BD	5	this_study
wt_male	5179_BE	6	this_study
wt_male	5179_BF	6	this_study
wt_male	5179_BG	4	this_study
wt_male	5179_BH	4	this_study
wt_male	5179_BI	5	this_study
wt_male	5179_BJ	6	this_study
wt_male	5179_BK	6	this_study
wt_male	5179_BL	9	this_study
wt_male	5179_BM	3	this_study
wt_male	5179_BN	3	this_study
wt_male	5179_BO	4	this_study
wt_male	5179_BP	4	this_study
wt_male	5179_BQ	4	this_study
wt_male	5179_BR	5	this_study
wt_male	5179_BS	3	this_study
wt_male	5179_BT	7	this_study
wt_male	5179_BU	6	this_study
wt_male	5179_BV	5	this_study
wt_male	5179_BW	8	this_study
wt_male	5179_BX	6	this_study
wt_male	5179_BY	5	this_study
wt_male	5179_BZ	6	this_study
wt_female	5179_C	4	this_study
wt_male	5179_CA	6	this_study
wt_male	5179_CB	3	this_study
wt_male	5179_CC	8	this_study
wt_male	5179_CD	5	this_study
wt_male	5179_CE	8	this_study
wt_male	5179_CF	3	this_study
wt_male	5179_CG	3	this_study
wt_male	5179_CH	6	this_study
wt_male	5179_CI	3	this_study
wt_male	5179_CJ	2	this_study
wt_male	5179_CK	4	this_study
wt_male	5179_CL	1	this_study
wt_male	5179_CM	4	this_study
wt_male	5179_CN	9	this_study
wt_male	5179_CO	7	this_study
wt_male	5179_CP	5	this_study
wt_male	5179_CQ	5	this_study
wt_female	5179_D	3	this_study
wt_female	5179_E	2	this_study
wt_female	5179_F	1	this_study
wt_female	5179_G	0	this_study
wt_female	5179_H	3	this_study
wt_female	5179_I	2	this_study
wt_female	5179_J	0	this_study
wt_female	5179_K	3	this_study
wt_female	5179_L	4	this_study
wt_female	5179_M	2	this_study
wt_female	5179_N	3	this_study
wt_female	5179_O	2	this_study
wt_female	5179_P	6	this_study
wt_female	5179_Q	8	this_study
wt_female	5179_R	4	this_study
wt_female	5179_S	7	this_study
wt_female	5179_T	2	this_study
wt_female	5179_U	5	this_study
wt_female	5179_V	2	this_study
wt_female	5179_W	4	this_study
wt_female	5179_X	4	this_study
wt_female	5179_Y	4	this_study
wt_female	5179_Z	2	this_study
