# Supplementary material for: Joint control of meiotic crossover patterning by the synaptonemal complex and HEI10 dosage
Source: Nat Commun. 2022 Oct 12;13:5999. doi: 10.1038/s41467-022-33472-w (PMC9556546; doi:10.1038/s41467-022-33472-w)
Supplement: Supplementary file 7 — Source Data [file 41467_2022_33472_MOESM7_ESM.zip › Supplementary Figure 7.xlsx]

## Sheet: Suppl Fig 7
Sample	Chromosome	fir_co_pos	sec_co_pos	Distance	Group
4357_AA	Chr1	27389627	6887955	20501672	zyp1_female
4357_AA	Chr5	18874000	661750	18212250	zyp1_female
4357_AC	Chr1	17507651	2214385	15293266	zyp1_female
4357_AC	Chr2	11817007	11041211	775796	zyp1_female
4357_A	Chr1	27637927	237127	27400800	zyp1_female
4357_AD	Chr1	20917176	18462158	2455018	zyp1_female
4357_AE	Chr3	7653458	6275082	1378376	zyp1_female
4357_AG	Chr1	6952485	360337	6592148	zyp1_female
4357_AG	Chr2	17968644	11981128	5987516	zyp1_female
4357_AH	Chr3	21374966	608150	20766816	zyp1_female
4357_AI	Chr1	9412498	6299649	3112848	zyp1_female
4357_AJ	Chr3	18097514	2344050	15753463	zyp1_female
4357_AK	Chr5	24850944	21843101	3007843	zyp1_female
4357_AL	Chr1	9526803	4900435	4626368	zyp1_female
4357_AL	Chr2	18725538	7709892	11015645	zyp1_female
4357_AN	Chr2	13078044	11343780	1734264	zyp1_female
4357_AN	Chr5	21879131	6460624	15418507	zyp1_female
4357_AO	Chr1	26897881	24849329	2048552	zyp1_female
4357_AP	Chr1	23767549	4351046	19416503	zyp1_female
4357_AP	Chr5	16076749	735466	15341283	zyp1_female
4357_AQ	Chr2	11230944	6480087	4750857	zyp1_female
4357_AR	Chr2	18729897	15900509	2829387	zyp1_female
4357_AS	Chr5	19017405	9402263	9615142	zyp1_female
4357_AU	Chr2	19290223	814962	18475261	zyp1_female
4357_AU	Chr3	19416597	16722724	2693872	zyp1_female
4357_AV	Chr3	9435479	6850571	2584908	zyp1_female
4357_AV	Chr5	23661158	7190552	16470606	zyp1_female
4357_AW	Chr3	17537936	4553628	12984308	zyp1_female
4357_AW	Chr5	26355718	5421863	20933855	zyp1_female
4357_AX	Chr2	19138716	12752485	6386231	zyp1_female
4357_AX	Chr3	22927744	1614550	21313194	zyp1_female
4357_AY	Chr3	18513366	4619651	13893715	zyp1_female
4357_AZ	Chr2	11260581	8157996	3102585	zyp1_female
4357_AZ	Chr3	20033427	18965931	1067496	zyp1_female
4357_BA	Chr1	5643971	4481488	1162483	zyp1_female
4357_BA	Chr5	22867941	18801259	4066682	zyp1_female
4357_BC	Chr5	16293783	4644196	11649586	zyp1_female
4357_B	Chr3	10303674	5836339	4467335	zyp1_female
4357_BD	Chr2	11759039	10781524	977515	zyp1_female
4357_BD	Chr5	16645106	8012689	8632417	zyp1_female
4357_BE	Chr5	24391296	4275461	20115835	zyp1_female
4357_BF	Chr1	19691655	17860800	1830855	zyp1_female
4357_BG	Chr5	25584066	25276002	308064	zyp1_female
4357_BH	Chr2	14553200	10055801	4497399	zyp1_female
4357_BJ	Chr3	9869434	3984474	5884959	zyp1_female
4357_BJ	Chr5	24096153	691879	23404274	zyp1_female
4357_BL	Chr5	26600377	24980472	1619905	zyp1_female
4357_BN	Chr3	9845490	886417	8959073	zyp1_female
4357_BN	Chr5	8280608	5211738	3068870	zyp1_female
4357_BO	Chr1	21067992	4911416	16156576	zyp1_female
4357_BQ	Chr1	29325116	10912967	18412149	zyp1_female
4357_BR	Chr1	19878698	7314972	12563726	zyp1_female
4357_BR	Chr5	22370019	20270504	2099515	zyp1_female
4357_BT	Chr5	9461952	2241602	7220350	zyp1_female
4357_BU	Chr3	10743104	4083375	6659729	zyp1_female
4357_BV	Chr3	10724945	4137550	6587394	zyp1_female
4357_BW	Chr2	10450410	9905606	544804	zyp1_female
4357_BX	Chr2	18341638	15317544	3024093	zyp1_female
4357_BX	Chr5	24196050	16653948	7542102	zyp1_female
4357_BZ	Chr1	23894166	9635085	14259081	zyp1_female
4357_BZ	Chr2	14586128	8689202	5896925	zyp1_female
4357_BZ	Chr3	22396918	18374486	4022431	zyp1_female
4357_CA	Chr1	18367072	6350707	12016365	zyp1_female
4357_CB	Chr3	22653098	1612308	21040790	zyp1_female
4357_CC	Chr3	4660458	1645543	3014915	zyp1_female
4357_C	Chr1	28820902	25695822	3125079	zyp1_female
4357_C	Chr3	21238132	18238982	2999150	zyp1_female
4357_CD	Chr1	30278150	29227928	1050222	zyp1_female
4357_CE	Chr1	24890399	11772021	13118378	zyp1_female
4357_CG	Chr5	24115236	840553	23274683	zyp1_female
4357_CK	Chr1	22909852	10221207	12688645	zyp1_female
4357_CK	Chr2	16605441	494828	16110612	zyp1_female
4357_CM	Chr1	19240837	9132560	10108277	zyp1_female
4357_CN	Chr2	16215299	15215045	1000254	zyp1_female
4357_CQ	Chr1	24988098	9960486	15027612	zyp1_female
4357_CQ	Chr5	26794690	23311268	3483421	zyp1_female
4357_E	Chr5	23313614	4936770	18376843	zyp1_female
4357_G	Chr2	16065268	385642	15679626	zyp1_female
4357_I	Chr2	18279555	296058	17983497	zyp1_female
4357_I	Chr3	7925758	5755428	2170330	zyp1_female
4357_I	Chr5	14594425	8181726	6412699	zyp1_female
4357_J	Chr2	17995514	12969632	5025881	zyp1_female
4357_J	Chr3	8673677	81502	8592175	zyp1_female
4357_K	Chr2	15505034	10114243	5390791	zyp1_female
4357_L	Chr1	28917879	18040229	10877650	zyp1_female
4357_M	Chr3	23162164	2879529	20282635	zyp1_female
4357_N	Chr1	26447614	1271112	25176502	zyp1_female
4357_N	Chr3	4035768	950912	3084856	zyp1_female
4357_N	Chr5	26812577	25646431	1166146	zyp1_female
4357_O	Chr2	19160441	7597814	11562627	zyp1_female
4357_O	Chr5	24648373	256756	24391616	zyp1_female
4357_Q	Chr5	20090926	7163886	12927040	zyp1_female
4357_R	Chr1	12604746	1175580	11429166	zyp1_female
4357_S	Chr3	16755764	4076101	12679663	zyp1_female
4357_T	Chr1	21016017	10971867	10044150	zyp1_female
4357_V	Chr1	28399570	17538041	10861528	zyp1_female
4357_W	Chr2	16768766	9593466	7175299	zyp1_female
4357_W	Chr3	22947522	18310109	4637413	zyp1_female
4357_Z	Chr5	26774678	22071008	4703669	zyp1_female
4358_AA	Chr2	16653377	9696754	6956623	zyp1_male
4358_AC	Chr1	28954736	24422395	4532340	zyp1_male
4358_AE	Chr1	28929920	536769	28393150	zyp1_male
4358_AE	Chr2	18655877	8024341	10631536	zyp1_male
4358_AF	Chr3	8295631	748716	7546915	zyp1_male
4358_AF	Chr5	22877587	7008915	15868671	zyp1_male
4358_AH	Chr2	667938	174437	493500	zyp1_male
4358_AI	Chr3	22997208	22540001	457207	zyp1_male
4358_AJ	Chr3	16490531	756275	15734256	zyp1_male
4358_AK	Chr2	15048241	14420431	627810	zyp1_male
4358_AM	Chr1	25743296	567199	25176097	zyp1_male
4358_AN	Chr1	18679479	17954071	725407	zyp1_male
4358_AN	Chr2	13090246	9023612	4066633	zyp1_male
4358_AN	Chr5	16724024	8660723	8063301	zyp1_male
4358_AQ	Chr3	18723566	4310102	14413464	zyp1_male
4358_AR	Chr1	28041460	2870314	25171145	zyp1_male
4358_AR	Chr2	19075986	17190441	1885544	zyp1_male
4358_AS	Chr5	18639422	777137	17862285	zyp1_male
4358_AT	Chr1	21316709	19433194	1883515	zyp1_male
4358_AT	Chr2	7249688	547892	6701796	zyp1_male
4358_AV	Chr1	20047536	181659	19865877	zyp1_male
4358_AX	Chr1	25635918	21170781	4465136	zyp1_male
4358_AY	Chr5	24335147	13887754	10447392	zyp1_male
4358_AZ	Chr1	17243297	13079484	4163813	zyp1_male
4358_AZ	Chr3	11138882	7474806	3664076	zyp1_male
4358_AZ	Chr5	3064590	2379443	685146	zyp1_male
4358_BB	Chr1	26374175	9423816	16950358	zyp1_male
4358_BC	Chr5	15489721	7610346	7879375	zyp1_male
4358_B	Chr1	26985175	24920601	2064574	zyp1_male
4358_B	Chr3	8977403	8146031	831372	zyp1_male
4358_BE	Chr2	19427313	219297	19208016	zyp1_male
4358_BE	Chr5	17723235	14686163	3037072	zyp1_male
4358_BF	Chr1	16872834	1966015	14906819	zyp1_male
4358_BG	Chr1	16875758	4129470	12746288	zyp1_male
4358_BG	Chr2	16861097	15975409	885688	zyp1_male
4358_BI	Chr3	20673429	18321543	2351886	zyp1_male
4358_BI	Chr5	1919496	391476	1528019	zyp1_male
4358_BJ	Chr1	11953856	2340990	9612866	zyp1_male
4358_BJ	Chr5	18972579	1460851	17511728	zyp1_male
4358_BL	Chr3	18796585	7980308	10816277	zyp1_male
4358_BL	Chr5	24783979	5759862	19024117	zyp1_male
4358_BM	Chr1	26538642	4467652	22070990	zyp1_male
4358_BM	Chr3	23223942	2149189	21074753	zyp1_male
4358_BM	Chr5	6080891	343902	5736989	zyp1_male
4358_BO	Chr1	28930756	10969061	17961695	zyp1_male
4358_BQ	Chr1	27281602	24026119	3255483	zyp1_male
4358_BQ	Chr5	21153310	725367	20427943	zyp1_male
4358_BS	Chr2	14349445	744328	13605117	zyp1_male
4358_BS	Chr3	22365392	20950833	1414559	zyp1_male
4358_BU	Chr2	876707	525475	351232	zyp1_male
4358_BV	Chr3	18509578	1843382	16666196	zyp1_male
4358_BX	Chr1	20081571	1554196	18527375	zyp1_male
4358_BX	Chr2	8047867	491727	7556140	zyp1_male
4358_BX	Chr5	24142867	5402054	18740813	zyp1_male
4358_BZ	Chr2	9968407	903244	9065162	zyp1_male
4358_BZ	Chr3	23110392	18625432	4484960	zyp1_male
4358_CB	Chr3	5220579	1705492	3515087	zyp1_male
4358_CC	Chr1	29819919	23152470	6667449	zyp1_male
4358_CC	Chr5	23531627	21969164	1562463	zyp1_male
4358_C	Chr1	29365604	20792081	8573523	zyp1_male
4358_CE	Chr3	10820631	3961595	6859035	zyp1_male
4358_CF	Chr3	16649188	4050328	12598859	zyp1_male
4358_CG	Chr1	24261196	8725823	15535373	zyp1_male
4358_CH	Chr1	26744370	10924817	15819552	zyp1_male
4358_CI	Chr2	15052102	557389	14494712	zyp1_male
4358_CI	Chr3	19658758	10128558	9530200	zyp1_male
4358_CK	Chr5	3049658	2129483	920175	zyp1_male
4358_CL	Chr1	18117983	7677106	10440877	zyp1_male
4358_CN	Chr3	20358003	887257	19470746	zyp1_male
4358_CQ	Chr1	30336745	26408506	3928239	zyp1_male
4358_CQ	Chr2	1445986	1035809	410177	zyp1_male
4358_CQ	Chr3	20763793	18959218	1804575	zyp1_male
4358_D	Chr1	28385932	10544102	17841830	zyp1_male
4358_D	Chr2	18632606	9297019	9335587	zyp1_male
4358_F	Chr1	15731558	174750	15556808	zyp1_male
4358_F	Chr2	18707585	9510803	9196781	zyp1_male
4358_H	Chr1	28859957	12454915	16405041	zyp1_male
4358_H	Chr3	20539545	2353367	18186177	zyp1_male
4358_H	Chr5	9909365	3718434	6190931	zyp1_male
4358_J	Chr5	18944306	1113137	17831169	zyp1_male
4358_L	Chr1	29441128	11106160	18334968	zyp1_male
4358_L	Chr5	25200204	16564738	8635466	zyp1_male
4358_N	Chr3	17215902	7725486	9490416	zyp1_male
4358_N	Chr5	23372655	19719204	3653451	zyp1_male
4358_O	Chr3	18507204	7785466	10721738	zyp1_male
4358_P	Chr1	21651768	632811	21018957	zyp1_male
4358_P	Chr3	22924533	3067405	19857128	zyp1_male
4358_P	Chr5	14562952	1914779	12648173	zyp1_male
4358_R	Chr3	15888370	1471115	14417254	zyp1_male
4358_S	Chr1	19241847	5879000	13362847	zyp1_male
4358_U	Chr1	26448741	12290627	14158114	zyp1_male
4358_U	Chr2	7257566	392973	6864593	zyp1_male
4358_U	Chr5	22898606	17030545	5868060	zyp1_male
4358_V	Chr1	30312116	20147423	10164693	zyp1_male
4358_V	Chr5	26833356	25412088	1421268	zyp1_male
4358_W	Chr3	19479610	4845626	14633984	zyp1_male
4359_AC	Chr1	27965164	25098294	2866870	wt_female
4359_AD	Chr1	28300495	1762724	26537770	wt_female
4359_AG	Chr1	24889399	4297255	20592144	wt_female
4359_AL	Chr1	22466668	13147326	9319342	wt_female
4359_AN	Chr1	18795997	6529963	12266034	wt_female
4359_AO	Chr3	18512729	3272955	15239774	wt_female
4359_AR	Chr1	27598170	4818630	22779539	wt_female
4359_AX	Chr1	19574421	3570836	16003585	wt_female
4359_AY	Chr1	25390486	3887116	21503370	wt_female
4359_BF	Chr1	28876101	6227681	22648420	wt_female
4359_BH	Chr1	25938005	5825772	20112233	wt_female
4359_BM	Chr2	12516278	800833	11715445	wt_female
4359_BP	Chr1	20547402	5654595	14892807	wt_female
4359_BT	Chr3	16913629	6981911	9931718	wt_female
4359_BV	Chr5	8681409	3170421	5510988	wt_female
4359_BY	Chr2	10358713	184851	10173862	wt_female
4359_CA	Chr1	29364188	4370274	24993914	wt_female
4359_CE	Chr1	23694659	11321604	12373055	wt_female
4359_D	Chr3	22643457	2940224	19703233	wt_female
4359_E	Chr5	10610715	482862	10127853	wt_female
4359_J	Chr3	23263267	1315949	21947318	wt_female
4359_M	Chr5	14683402	6601042	8082359	wt_female
4359_O	Chr3	18959218	2580535	16378683	wt_female
4359_P	Chr2	18590661	12899413	5691248	wt_female
4359_S	Chr5	26118847	4907967	21210880	wt_female
4360_AA	Chr5	26624001	16726128	9897873	wt_male
4360_AB	Chr3	9344691	7120317	2224373	wt_male
4360_AC	Chr3	22596477	3907630	18688847	wt_male
4360_A	Chr2	17997159	129519	17867639	wt_male
4360_AD	Chr2	8829644	7857474	972170	wt_male
4360_AE	Chr3	18409642	7042593	11367049	wt_male
4360_AF	Chr3	22440824	3906814	18534009	wt_male
4360_AF	Chr5	25660849	16707282	8953567	wt_male
4360_AG	Chr3	21260652	17298755	3961897	wt_male
4360_AI	Chr3	16975665	3714607	13261058	wt_male
4360_AJ	Chr3	22937125	9328825	13608300	wt_male
4360_AM	Chr1	27148871	7369931	19778940	wt_male
4360_AN	Chr5	24115236	1507470	22607766	wt_male
4360_AO	Chr1	26622638	10238495	16384143	wt_male
4360_AS	Chr2	16195763	70881	16124881	wt_male
4360_AT	Chr3	21436466	1343763	20092702	wt_male
4360_AT	Chr5	22439523	15174734	7264789	wt_male
4360_AW	Chr3	17464022	1443181	16020841	wt_male
4360_AY	Chr1	19547602	4094502	15453100	wt_male
4360_AY	Chr3	16932480	5964367	10968113	wt_male
4360_AZ	Chr1	23375350	1505609	21869741	wt_male
4360_B	Chr1	29211038	2100098	27110940	wt_male
4360_BH	Chr3	15972173	5334525	10637648	wt_male
4360_BH	Chr5	24046123	7702709	16343414	wt_male
4360_BJ	Chr5	17849032	449578	17399454	wt_male
4360_BK	Chr1	19807956	11025403	8782552	wt_male
4360_BK	Chr5	15825985	7163923	8662062	wt_male
4360_BP	Chr5	20440186	785298	19654888	wt_male
4360_BR	Chr1	16921217	1227022	15694195	wt_male
4360_BR	Chr5	21211032	13881674	7329358	wt_male
4360_BS	Chr2	17161442	114734	17046707	wt_male
4360_BS	Chr3	16136816	9435985	6700831	wt_male
4360_BT	Chr2	18723375	271069	18452305	wt_male
4360_BZ	Chr5	25129500	17635897	7493603	wt_male
4360_CC	Chr3	21924319	3596009	18328310	wt_male
4360_CD	Chr3	23110392	2520686	20589705	wt_male
4360_CE	Chr3	22885496	15881537	7003959	wt_male
4360_CF	Chr1	24113572	703437	23410135	wt_male
4360_CI	Chr1	12747558	2764910	9982648	wt_male
4360_CJ	Chr1	12172524	6766967	5405557	wt_male
4360_CJ	Chr3	15642827	1228150	14414677	wt_male
4360_CM	Chr1	21185029	4751268	16433761	wt_male
4360_CN	Chr1	17060848	4409593	12651255	wt_male
4360_CN	Chr3	19461598	11603008	7858589	wt_male
4360_CN	Chr5	13729030	7389545	6339485	wt_male
4360_CO	Chr5	13719195	2609109	11110086	wt_male
4360_CQ	Chr1	23187732	1271157	21916575	wt_male
4360_CQ	Chr5	26501983	7806166	18695817	wt_male
4360_E	Chr1	28454145	20701187	7752957	wt_male
4360_G	Chr2	18036360	593874	17442486	wt_male
4360_G	Chr3	22381547	8557301	13824245	wt_male
4360_H	Chr5	17654575	8695028	8959546	wt_male
4360_I	Chr3	21137693	1233911	19903781	wt_male
4360_L	Chr3	18926735	7881416	11045318	wt_male
4360_M	Chr3	21752885	4118068	17634817	wt_male
4360_M	Chr5	21140184	7957533	13182651	wt_male
4360_N	Chr1	25745158	9367354	16377804	wt_male
4360_O	Chr1	26705125	8037063	18668062	wt_male
4360_P	Chr1	11575188	4027853	7547335	wt_male
4360_T	Chr5	16654023	1203254	15450768	wt_male
4360_U	Chr1	28175280	11734128	16441151	wt_male
4360_W	Chr5	19901930	8615501	11286428	wt_male
4360_Z	Chr5	25374310	494901	24879409	wt_male
4718_AC	Chr2	16944122	13445184	3498938	zyp1_female
4718_A	Chr5	20701491	19818198	883292	zyp1_female
4718_AE	Chr2	12693597	7594154	5099443	zyp1_female
4718_AE	Chr5	18025076	123700	17901376	zyp1_female
4718_AF	Chr5	26141888	19088638	7053250	zyp1_female
4718_AG	Chr5	8798692	6173574	2625118	zyp1_female
4718_AH	Chr3	9772823	1298476	8474347	zyp1_female
4718_AI	Chr3	18803796	17779843	1023953	zyp1_female
4718_AJ	Chr5	26055547	18256457	7799090	zyp1_female
4718_AK	Chr1	18295721	17765541	530180	zyp1_female
4718_AM	Chr1	5728969	5324728	404241	zyp1_female
4718_AM	Chr2	18369042	9940517	8428525	zyp1_female
4718_AN	Chr3	7759072	1584452	6174619	zyp1_female
4718_AQ	Chr3	20040421	1209259	18831162	zyp1_female
4718_AS	Chr2	11862798	279748	11583050	zyp1_female
4718_AV	Chr3	18125118	1516100	16609018	zyp1_female
4718_AW	Chr1	5934899	3380391	2554508	zyp1_female
4718_AX	Chr1	27310372	9191295	18119077	zyp1_female
4718_AX	Chr5	26481065	95969	26385096	zyp1_female
4718_AY	Chr1	4829672	2395759	2433913	zyp1_female
4718_AY	Chr2	17216643	9659393	7557250	zyp1_female
4718_AZ	Chr1	29002382	17276465	11725917	zyp1_female
4718_BA	Chr5	21131094	5185187	15945907	zyp1_female
4718_BB	Chr2	18641489	8445572	10195917	zyp1_female
4718_BB	Chr5	9299877	5632618	3667258	zyp1_female
4718_BC	Chr1	23041095	6565516	16475579	zyp1_female
4718_B	Chr3	23280347	5442251	17838096	zyp1_female
4718_BE	Chr1	8926895	7263931	1662963	zyp1_female
4718_BE	Chr5	3120333	2055443	1064890	zyp1_female
4718_BF	Chr2	15161430	7598446	7562984	zyp1_female
4718_BI	Chr2	8484419	1892656	6591762	zyp1_female
4718_BL	Chr2	9906203	8931629	974574	zyp1_female
4718_BM	Chr5	8655461	7912585	742876	zyp1_female
4718_BN	Chr3	9471428	7934144	1537284	zyp1_female
4718_BO	Chr1	25273453	17683915	7589538	zyp1_female
4718_BP	Chr2	15309769	1277488	14032280	zyp1_female
4718_BQ	Chr1	23372419	21152524	2219895	zyp1_female
4718_BS	Chr5	8162109	3298600	4863509	zyp1_female
4718_BT	Chr1	24560678	11954236	12606442	zyp1_female
4718_BW	Chr2	9923272	9159696	763576	zyp1_female
4718_BW	Chr3	22962146	5635300	17326846	zyp1_female
4718_BZ	Chr2	14834446	10571885	4262560	zyp1_female
4718_BZ	Chr5	16198187	4798891	11399296	zyp1_female
4718_CB	Chr5	7328711	715160	6613550	zyp1_female
4718_CC	Chr3	21257980	8038928	13219052	zyp1_female
4718_CC	Chr5	24052536	1141276	22911260	zyp1_female
4718_CE	Chr3	19715355	3003767	16711588	zyp1_female
4718_CF	Chr1	4741293	149851	4591442	zyp1_female
4718_CF	Chr3	22642046	8151017	14491029	zyp1_female
4718_CH	Chr3	20042252	1002995	19039257	zyp1_female
4718_CH	Chr5	26778303	19209191	7569112	zyp1_female
4718_CI	Chr3	23169563	8265720	14903843	zyp1_female
4718_CO	Chr3	6636213	5564571	1071642	zyp1_female
4718_E	Chr5	24440391	8093709	16346681	zyp1_female
4718_F	Chr2	14354287	9593704	4760583	zyp1_female
4718_G	Chr3	23349887	183928	23165958	zyp1_female
4718_H	Chr2	19042631	18368779	673852	zyp1_female
4718_J	Chr5	22056314	15965918	6090395	zyp1_female
4718_L	Chr1	30301831	8989130	21312701	zyp1_female
4718_M	Chr1	25060153	8575093	16485060	zyp1_female
4718_P	Chr5	26505200	25510186	995014	zyp1_female
4718_Q	Chr1	26684677	9020977	17663699	zyp1_female
4718_Q	Chr2	16794780	15047616	1747163	zyp1_female
4718_R	Chr5	23336095	812630	22523465	zyp1_female
4718_S	Chr5	26175606	8766574	17409032	zyp1_female
4718_T	Chr5	25787997	20996433	4791564	zyp1_female
4718_U	Chr1	27786625	9486244	18300381	zyp1_female
4718_U	Chr5	21264446	1076274	20188171	zyp1_female
4718_V	Chr1	23940041	18312456	5627584	zyp1_female
4718_X	Chr1	25234625	10501675	14732949	zyp1_female
4718_X	Chr5	7534618	6137881	1396737	zyp1_female
4718_Y	Chr1	24772708	5474026	19298682	zyp1_female
4718_Y	Chr3	22806343	22367537	438806	zyp1_female
4720_AB	Chr1	25347815	11824051	13523764	zyp1_male
4720_AB	Chr5	23289105	18010704	5278401	zyp1_male
4720_AC	Chr5	18484446	17470188	1014257	zyp1_male
4720_A	Chr1	25369155	2212502	23156653	zyp1_female
4720_AF	Chr3	23024068	8995377	14028691	zyp1_male
4720_AI	Chr2	11703095	180953	11522142	zyp1_male
4720_AI	Chr3	4223587	2367595	1855992	zyp1_male
4720_AK	Chr1	29530419	21153798	8376621	zyp1_male
4720_AM	Chr2	15787023	9907258	5879765	zyp1_male
4720_AN	Chr2	8585939	1148945	7436994	zyp1_male
4720_AN	Chr3	22938981	1449520	21489461	zyp1_male
4720_AO	Chr3	18924730	9045970	9878760	zyp1_male
4720_AP	Chr3	23213486	1505209	21708277	zyp1_male
4720_AQ	Chr2	18652819	5976770	12676049	zyp1_male
4720_AR	Chr3	23069642	1353023	21716619	zyp1_male
4720_AS	Chr1	29785633	174746	29610887	zyp1_male
4720_AT	Chr3	10701635	7348943	3352691	zyp1_male
4720_AU	Chr5	18393858	5007358	13386500	zyp1_male
4720_AW	Chr2	6515589	170451	6345137	zyp1_male
4720_AY	Chr1	10200933	5427291	4773642	zyp1_male
4720_AZ	Chr1	28548058	17445612	11102446	zyp1_male
4720_AZ	Chr2	9224427	1470976	7753451	zyp1_male
4720_AZ	Chr5	26188411	15468163	10720247	zyp1_male
4720_BA	Chr2	6697692	1429412	5268280	zyp1_male
4720_BA	Chr3	23355506	22714192	641313	zyp1_male
4720_BC	Chr2	15718151	7897242	7820908	zyp1_male
4720_BC	Chr3	20952595	16784573	4168022	zyp1_male
4720_BC	Chr5	26776136	18812517	7963619	zyp1_male
4720_B	Chr2	14852926	10050695	4802230	zyp1_female
4720_B	Chr3	18743035	9697322	9045713	zyp1_female
4720_B	Chr5	16869731	5871672	10998059	zyp1_female
4720_BD	Chr1	26055711	21646914	4408797	zyp1_male
4720_BE	Chr2	7428460	6267358	1161101	zyp1_male
4720_BE	Chr5	23949388	8683912	15265476	zyp1_male
4720_BF	Chr2	18394065	16374955	2019110	zyp1_male
4720_BF	Chr3	18532432	17602701	929731	zyp1_male
4720_BK	Chr2	15154941	271610	14883331	zyp1_male
4720_BK	Chr3	15777795	3968371	11809423	zyp1_male
4720_BM	Chr1	17884568	12749707	5134861	zyp1_male
4720_BN	Chr3	22336332	4849959	17486373	zyp1_male
4720_BO	Chr1	21910290	8022391	13887899	zyp1_male
4720_BO	Chr5	26581160	264712	26316448	zyp1_male
4720_BP	Chr1	26530790	11549089	14981701	zyp1_male
4720_BP	Chr2	8201553	890689	7310863	zyp1_male
4720_BQ	Chr1	19045439	7801473	11243966	zyp1_male
4720_BQ	Chr2	12985896	1360129	11625767	zyp1_male
4720_BR	Chr3	9624248	1643966	7980281	zyp1_male
4720_BR	Chr5	22016096	828794	21187302	zyp1_male
4720_BS	Chr5	26844073	25980192	863881	zyp1_male
4720_BT	Chr1	10512975	1225246	9287728	zyp1_male
4720_BV	Chr1	25455668	2327268	23128400	zyp1_male
4720_BW	Chr1	8344499	6111735	2232764	zyp1_male
4720_BW	Chr5	22224981	7223667	15001314	zyp1_male
4720_BX	Chr2	9933169	6103696	3829473	zyp1_male
4720_BX	Chr3	20792140	1843382	18948757	zyp1_male
4720_BX	Chr5	1085573	454846	630727	zyp1_male
4720_BY	Chr1	29249688	28913581	336107	zyp1_male
4720_BZ	Chr2	18496272	7072300	11423971	zyp1_male
4720_CA	Chr2	16798339	12625040	4173299	zyp1_male
4720_CC	Chr5	26771337	21980895	4790442	zyp1_male
4720_C	Chr3	19083093	6226741	12856352	zyp1_female
4720_CD	Chr2	13370740	283666	13087074	zyp1_male
4720_CG	Chr1	4276820	1225246	3051573	zyp1_male
4720_CH	Chr2	18905516	14422888	4482627	zyp1_male
4720_CL	Chr1	27645018	27577995	67023	zyp1_male
4720_CM	Chr1	28455349	19557774	8897575	zyp1_male
4720_CN	Chr3	22378215	5264573	17113642	zyp1_male
4720_E	Chr1	26740199	23114007	3626192	zyp1_female
4720_E	Chr2	19368477	9379035	9989442	zyp1_female
4720_G	Chr3	18250502	1448936	16801566	zyp1_female
4720_I	Chr1	23697467	7350290	16347177	zyp1_female
4720_M	Chr1	28955777	26622638	2333139	zyp1_male
4720_P	Chr2	18620793	12757816	5862977	zyp1_male
4720_Q	Chr3	7617408	4977651	2639757	zyp1_male
4720_S	Chr1	11574126	9985456	1588670	zyp1_male
4720_S	Chr3	17291393	8814252	8477141	zyp1_male
4720_S	Chr5	24048738	7855821	16192916	zyp1_male
4720_U	Chr3	7902977	3957009	3945968	zyp1_male
4720_U	Chr5	17955544	8190444	9765099	zyp1_male
4720_V	Chr3	21277173	20365568	911605	zyp1_male
4720_V	Chr5	26852255	20099598	6752657	zyp1_male
4720_W	Chr3	18894484	3516794	15377690	zyp1_male
4720_X	Chr2	1145710	601841	543869	zyp1_male
4720_X	Chr3	17441397	9983189	7458208	zyp1_male
4720_Z	Chr1	27928158	16467887	11460271	zyp1_male
4720_Z	Chr3	10499177	1064385	9434792	zyp1_male
4722_AK	Chr1	23695729	7202069	16493660	wt_female
4722_AN	Chr1	29562270	6240272	23321998	wt_female
4722_AO	Chr1	25369638	6453681	18915957	wt_female
4722_AO	Chr2	18222819	12745695	5477124	wt_female
4722_AS	Chr5	16468567	8835285	7633282	wt_female
4722_BB	Chr5	23717926	7979998	15737928	wt_female
4722_BD	Chr1	21919653	10587451	11332202	wt_female
4722_BF	Chr1	18801165	7962475	10838690	wt_female
4722_BN	Chr3	18943967	4458798	14485168	wt_female
4722_BR	Chr1	20602778	4500960	16101818	wt_female
4722_BU	Chr5	14726810	8615190	6111619	wt_female
4722_BZ	Chr5	24710685	3936083	20774602	wt_female
4722_CE	Chr3	23048993	10694966	12354027	wt_female
4722_CL	Chr5	20673280	4044104	16629175	wt_female
4722_CM	Chr3	18296817	4035429	14261388	wt_female
4722_D	Chr3	23299747	17606207	5693540	wt_female
4722_G	Chr1	26494315	5982909	20511405	wt_female
4722_L	Chr5	20550290	8785728	11764562	wt_female
4722_O	Chr3	22535779	6309414	16226365	wt_female
4723_AA	Chr3	22995365	8128934	14866431	wt_female
4723_AG	Chr5	6949311	3145093	3804218	zyp1_female
4723_AH	Chr2	10675658	10205116	470542	zyp1_female
4723_AI	Chr2	13860043	13510051	349992	zyp1_female
4723_AK	Chr5	25361774	404720	24957054	zyp1_female
4723_AL	Chr5	24465652	23065475	1400177	zyp1_female
4723_AM	Chr5	24443380	14834048	9609332	zyp1_female
4723_AN	Chr5	22773164	7816906	14956258	zyp1_female
4723_AS	Chr1	5983925	2345657	3638268	zyp1_female
4723_AS	Chr3	18808874	2340024	16468850	zyp1_female
4723_AT	Chr3	18003898	4483394	13520503	zyp1_female
4723_AT	Chr5	17638533	317896	17320637	zyp1_female
4723_AU	Chr3	18959218	1728054	17231164	zyp1_female
4723_AV	Chr1	8893906	176728	8717178	zyp1_female
4723_AW	Chr2	14096131	12920487	1175643	zyp1_female
4723_AW	Chr3	21138005	4734378	16403627	zyp1_female
4723_AW	Chr5	6414527	3314119	3100408	zyp1_female
4723_AX	Chr3	22337610	16661045	5676565	zyp1_female
4723_AY	Chr5	23065003	3476477	19588526	zyp1_female
4723_BA	Chr1	19835976	1543348	18292628	zyp1_female
4723_BB	Chr2	14735095	12572213	2162882	zyp1_female
4723_BD	Chr1	30215638	5696720	24518918	zyp1_female
4723_BD	Chr2	17356998	7897024	9459974	zyp1_female
4723_BD	Chr3	11040984	2366065	8674918	zyp1_female
4723_BD	Chr5	23814579	23226555	588024	zyp1_female
4723_BE	Chr2	13924183	1579203	12344979	zyp1_female
4723_BF	Chr3	9512462	7897380	1615081	zyp1_female
4723_BG	Chr5	20545607	7251096	13294511	zyp1_female
4723_BH	Chr3	23299747	7943381	15356365	wt_male
4723_BH	Chr5	18047397	560313	17487084	wt_male
4723_BI	Chr2	18891378	106062	18785315	wt_male
4723_BI	Chr3	22767517	9156942	13610575	wt_male
4723_BJ	Chr1	20300527	7856000	12444527	wt_male
4723_BJ	Chr3	20591881	8227178	12364703	wt_male
4723_BM	Chr3	23291344	5439453	17851891	wt_male
4723_BN	Chr5	19208777	78835	19129942	wt_male
4723_BO	Chr1	24430231	6512734	17917496	wt_male
4723_BP	Chr1	20022510	12616740	7405770	wt_male
4723_BP	Chr2	9907748	495257	9412491	wt_male
4723_BQ	Chr1	26658201	7677106	18981094	wt_male
4723_BR	Chr1	29533840	11141288	18392551	wt_male
4723_BR	Chr5	15772719	3895128	11877591	wt_male
4723_BU	Chr1	23124243	11864406	11259837	wt_male
4723_BW	Chr1	23051139	4348683	18702456	wt_male
4723_BX	Chr2	3172299	2666126	506173	wt_male
4723_CA	Chr5	26061707	7792010	18269697	wt_male
4723_CB	Chr2	10321034	2264076	8056958	wt_male
4723_CB	Chr3	22772909	15918665	6854244	wt_male
4723_CD	Chr1	29369164	13023429	16345735	wt_male
4723_CE	Chr3	22912090	3929289	18982800	wt_male
4723_CG	Chr3	20876451	9435875	11440575	wt_male
4723_CJ	Chr2	16712068	111391	16600677	wt_male
4723_CJ	Chr5	15249755	1354094	13895660	wt_male
4723_CK	Chr1	12974081	8102254	4871826	wt_male
4723_F	Chr1	28192394	8981595	19210799	wt_female
4723_K	Chr1	11479242	3450883	8028359	wt_female
4723_K	Chr2	11191306	7757253	3434053	wt_female
4723_M	Chr1	18032632	6941123	11091509	wt_female
4723_N	Chr1	25120058	7805419	17314639	wt_female
4723_V	Chr5	23947526	5390163	18557363	wt_female
4723_X	Chr5	23415163	4360226	19054937	wt_female
4723_Y	Chr5	22128987	5386425	16742561	wt_female
5177_AB	Chr1	18739551	6900361	11839189	zyp1_female
5177_AB	Chr2	9075235	6324366	2750869	zyp1_female
5177_AB	Chr3	21028400	1702445	19325955	zyp1_female
5177_AC	Chr3	7364015	6250325	1113689	zyp1_female
5177_AC	Chr5	24880650	23894141	986509	zyp1_female
5177_A	Chr1	26683061	17101670	9581391	zyp1_female
5177_AE	Chr3	17592786	8249018	9343768	zyp1_female
5177_AG	Chr2	15008943	8425661	6583282	zyp1_female
5177_AH	Chr1	17226549	9404204	7822344	zyp1_female
5177_AI	Chr2	19171010	12819521	6351489	zyp1_female
5177_AI	Chr5	8579497	329006	8250491	zyp1_female
5177_AM	Chr5	26813813	4670721	22143091	zyp1_female
5177_AN	Chr2	8480646	150714	8329932	zyp1_female
5177_AN	Chr3	18375686	1060782	17314904	zyp1_female
5177_AO	Chr2	12817148	7762818	5054330	zyp1_female
5177_AR	Chr1	28575448	7909855	20665592	zyp1_female
5177_AR	Chr3	20765269	7800089	12965179	zyp1_female
5177_AT	Chr1	22875351	19477744	3397606	zyp1_female
5177_AT	Chr2	16249374	8287006	7962368	zyp1_female
5177_AT	Chr3	20716254	5650140	15066114	zyp1_female
5177_AW	Chr3	2899554	51346	2848208	zyp1_male
5177_AX	Chr1	24825719	9285494	15540225	zyp1_male
5177_AY	Chr2	1034482	594588	439894	zyp1_male
5177_AY	Chr5	16339719	445608	15894110	zyp1_male
5177_AZ	Chr2	12385777	1023412	11362365	zyp1_male
5177_AZ	Chr5	26100556	2349939	23750617	zyp1_male
5177_BB	Chr1	28745883	24723093	4022790	zyp1_male
5177_BC	Chr3	18012751	14317629	3695122	zyp1_male
5177_BD	Chr1	26650398	3743415	22906983	zyp1_male
5177_BE	Chr3	23293655	18075039	5218616	zyp1_male
5177_BE	Chr5	25460333	18693539	6766794	zyp1_male
5177_BG	Chr2	8551038	501412	8049625	zyp1_male
5177_BH	Chr2	19145339	9051510	10093829	zyp1_male
5177_BH	Chr3	5351438	502965	4848473	zyp1_male
5177_BH	Chr5	22901838	2591807	20310031	zyp1_male
5177_BJ	Chr5	13925438	2338703	11586735	zyp1_male
5177_BK	Chr1	8441719	2507552	5934166	zyp1_male
5177_BK	Chr3	20881501	20390920	490581	zyp1_male
5177_BK	Chr5	26175115	9530806	16644309	zyp1_male
5177_BL	Chr3	21683719	8059808	13623911	zyp1_male
5177_BL	Chr5	23891485	22321049	1570436	zyp1_male
5177_BO	Chr2	14546947	449853	14097094	zyp1_male
5177_BQ	Chr2	11731514	7631110	4100404	zyp1_male
5177_BQ	Chr3	2442907	87241	2355666	zyp1_male
5177_BR	Chr1	18075765	5420103	12655662	zyp1_male
5177_BR	Chr5	16318000	5331794	10986206	zyp1_male
5177_BT	Chr2	19468347	19150078	318269	zyp1_male
5177_BV	Chr5	8031171	1400723	6630448	zyp1_male
5177_BW	Chr1	28554463	6800475	21753987	zyp1_male
5177_BY	Chr3	22808106	9600279	13207827	zyp1_male
5177_CA	Chr1	4210597	1891506	2319091	zyp1_male
5177_CB	Chr1	28184913	10874043	17310870	zyp1_male
5177_CC	Chr3	22164724	2925669	19239055	zyp1_male
5177_C	Chr1	24663714	20004758	4658955	zyp1_female
5177_C	Chr5	16161293	730213	15431080	zyp1_female
5177_CD	Chr2	8370875	6857804	1513071	zyp1_male
5177_CD	Chr3	22883064	1061534	21821530	zyp1_male
5177_CF	Chr5	6452054	3485337	2966717	zyp1_male
5177_CG	Chr3	22427296	3077739	19349557	zyp1_male
5177_CH	Chr2	16641859	827563	15814295	zyp1_male
5177_CH	Chr5	26504927	9138325	17366602	zyp1_male
5177_CK	Chr5	17993538	1038854	16954684	zyp1_male
5177_CL	Chr2	17971724	827949	17143774	zyp1_male
5177_CM	Chr1	23828714	23090912	737801	zyp1_male
5177_CM	Chr5	26675340	15428503	11246836	zyp1_male
5177_CN	Chr5	25755179	22674080	3081099	zyp1_male
5177_CO	Chr1	4461731	485322	3976409	zyp1_male
5177_CO	Chr5	26176388	20950100	5226287	zyp1_male
5177_CP	Chr5	26504860	22396824	4108036	zyp1_male
5177_CQ	Chr1	27407337	25431431	1975906	zyp1_male
5177_F	Chr2	10454503	8925274	1529229	zyp1_female
5177_G	Chr1	7326395	3721080	3605315	zyp1_female
5177_H	Chr2	16644226	16341767	302459	zyp1_female
5177_I	Chr3	7925429	1466107	6459321	zyp1_female
5177_J	Chr5	23950094	5426562	18523531	zyp1_female
5177_K	Chr2	14013915	8377824	5636090	zyp1_female
5177_K	Chr5	25741101	3525827	22215274	zyp1_female
5177_M	Chr5	26775496	25753280	1022216	zyp1_female
5177_P	Chr1	7050949	232127	6818822	zyp1_female
5177_P	Chr2	7277173	5834289	1442884	zyp1_female
5177_P	Chr3	17555090	7470683	10084407	zyp1_female
5177_Q	Chr2	19468379	6861286	12607093	zyp1_female
5177_Q	Chr5	20539015	3576982	16962033	zyp1_female
5177_R	Chr2	19192714	1121437	18071277	zyp1_female
5177_R	Chr5	9742007	764590	8977417	zyp1_female
5177_V	Chr5	8317384	2500120	5817264	zyp1_female
5177_W	Chr1	26776894	21925484	4851409	zyp1_female
5177_W	Chr2	17125008	11566888	5558120	zyp1_female
5177_X	Chr5	6225147	730320	5494827	zyp1_female
5177_Y	Chr2	18279435	1052787	17226648	zyp1_female
5179_AH	Chr1	25692427	8147328	17545099	wt_female
5179_AN	Chr1	16478612	10816545	5662067	wt_female
5179_AQ	Chr2	17725810	6812666	10913144	wt_female
5179_AT	Chr3	22790650	5197018	17593631	wt_female
5179_AV	Chr5	26239756	8577295	17662460	wt_female
5179_AW	Chr3	18512255	2577092	15935162	wt_male
5179_AW	Chr5	20750591	2101079	18649512	wt_male
5179_AX	Chr2	7949124	6306095	1643029	wt_male
5179_AX	Chr5	26021559	7426877	18594682	wt_male
5179_AY	Chr2	18026034	2061076	15964958	wt_male
5179_AY	Chr5	25356262	1416031	23940231	wt_male
5179_BA	Chr1	25612712	11575351	14037360	wt_male
5179_BA	Chr3	22703985	3050306	19653678	wt_male
5179_BB	Chr1	27763103	6861491	20901611	wt_male
5179_BB	Chr2	11782058	527097	11254961	wt_male
5179_BB	Chr5	19157337	6439688	12717648	wt_male
5179_BC	Chr2	15819698	6867057	8952641	wt_male
5179_BD	Chr1	23504692	5348632	18156060	wt_male
5179_BG	Chr1	16800163	2177352	14622811	wt_male
5179_BG	Chr3	16480174	2444423	14035751	wt_male
5179_BH	Chr5	24392868	1534474	22858394	wt_male
5179_BI	Chr2	12848847	175063	12673784	wt_male
5179_BI	Chr5	20925005	266497	20658508	wt_male
5179_BJ	Chr1	21453199	19900500	1552699	wt_male
5179_BJ	Chr5	26252418	1000249	25252169	wt_male
5179_BK	Chr1	30225089	3089322	27135767	wt_male
5179_BK	Chr3	21133481	17978208	3155273	wt_male
5179_BK	Chr5	22351175	8737224	13613951	wt_male
5179_BL	Chr3	17602663	8264434	9338229	wt_male
5179_BL	Chr5	25453866	8700001	16753865	wt_male
5179_BP	Chr5	19132292	1201063	17931229	wt_male
5179_BQ	Chr5	14975001	1176774	13798227	wt_male
5179_BR	Chr1	9504650	1440953	8063697	wt_male
5179_BR	Chr5	24860202	8775061	16085141	wt_male
5179_BT	Chr1	23284599	11220007	12064592	wt_male
5179_BU	Chr5	19875274	5019702	14855572	wt_male
5179_BV	Chr3	22922380	3175072	19747308	wt_male
5179_BW	Chr1	28820902	1953910	26866992	wt_male
5179_BW	Chr2	18353529	1668387	16685141	wt_male
5179_BW	Chr3	23281039	15733818	7547221	wt_male
5179_BX	Chr2	17903533	7236762	10666771	wt_male
5179_BX	Chr5	22032439	9006430	13026009	wt_male
5179_BY	Chr3	23051845	2800170	20251675	wt_male
5179_BZ	Chr2	9424030	1921320	7502709	wt_male
5179_BZ	Chr3	22056876	3575047	18481829	wt_male
5179_BZ	Chr5	25407728	7359059	18048669	wt_male
5179_CA	Chr1	27735482	6243848	21491634	wt_male
5179_CA	Chr2	19108844	4313689	14795155	wt_male
5179_CA	Chr5	25035316	2116062	22919253	wt_male
5179_CB	Chr2	16702719	1688835	15013884	wt_male
5179_CC	Chr1	17992925	3807954	14184971	wt_male
5179_CC	Chr3	16149371	2501441	13647930	wt_male
5179_CE	Chr1	16106008	5626698	10479310	wt_male
5179_CE	Chr5	26318936	4650780	21668156	wt_male
5179_CH	Chr2	15285181	501766	14783414	wt_male
5179_CI	Chr5	25175935	24642084	533850	wt_male
5179_CK	Chr2	12621508	6890127	5731380	wt_male
5179_CM	Chr5	22075255	16294670	5780584	wt_male
5179_CN	Chr2	11501564	1528920	9972644	wt_male
5179_CN	Chr5	14711052	1961339	12749713	wt_male
5179_CO	Chr2	16081936	7075472	9006463	wt_male
5179_CO	Chr5	19075790	1097401	17978389	wt_male
5179_CP	Chr1	21079395	9813898	11265497	wt_male
5179_CQ	Chr5	25950341	9155895	16794446	wt_male
5179_K	Chr2	12286079	8375510	3910569	wt_female
5179_P	Chr1	21249018	8044237	13204780	wt_female
5179_P	Chr5	13902232	1440026	12462206	wt_female
5179_Q	Chr1	28793238	4045093	24748145	wt_female
5179_Q	Chr5	23748804	7875736	15873068	wt_female
5179_S	Chr1	26679056	4425078	22253978	wt_female
5179_S	Chr5	22775695	936784	21838910	wt_female
5179_X	Chr3	10226270	4482721	5743549	wt_female
5179_Y	Chr1	29036864	8653362	20383501	wt_female
5180_AA	Chr2	15141989	9275403	5866585	zyp1_hei10_female
5180_AA	Chr5	24315791	23627009	688781	zyp1_hei10_female
5180_A	Chr2	19100053	17728010	1372043	zyp1_hei10_female
5180_A	Chr3	22192334	5375194	16817140	zyp1_hei10_female
5180_AD	Chr5	26534042	3475158	23058884	zyp1_hei10_female
5180_AE	Chr5	8050466	3011192	5039274	zyp1_hei10_female
5180_AF	Chr3	20425969	2440640	17985329	zyp1_hei10_female
5180_AG	Chr1	29699007	28950898	748109	zyp1_hei10_female
5180_AG	Chr2	7558019	507598	7050421	zyp1_hei10_female
5180_AH	Chr2	15850239	916944	14933295	zyp1_hei10_female
5180_AH	Chr3	20810885	7650584	13160301	zyp1_hei10_female
5180_AI	Chr1	30269787	3775735	26494051	zyp1_hei10_female
5180_AJ	Chr2	7899111	832319	7066791	zyp1_hei10_female
5180_AJ	Chr5	17244821	2566194	14678627	zyp1_hei10_female
5180_AP	Chr2	17573504	15333278	2240226	zyp1_hei10_female
5180_AT	Chr3	6249798	176692	6073106	zyp1_hei10_female
5180_AT	Chr5	24240070	4100330	20139739	zyp1_hei10_female
5180_AW	Chr2	19300905	14775558	4525347	zyp1_hei10_female
5180_AY	Chr2	18571129	14793247	3777882	zyp1_hei10_female
5180_BC	Chr2	8542663	8209628	333035	zyp1_hei10_female
5180_BD	Chr1	7017536	5250077	1767459	zyp1_hei10_female
5180_BG	Chr1	23958438	5396080	18562357	zyp1_hei10_female
5180_BJ	Chr2	18526516	8434202	10092314	zyp1_hei10_female
5180_BK	Chr2	18080379	13882833	4197546	zyp1_hei10_female
5180_BM	Chr5	8610320	3543379	5066941	zyp1_hei10_female
5180_BN	Chr1	21140378	5206031	15934346	zyp1_hei10_female
5180_BO	Chr3	2236984	632489	1604494	zyp1_hei10_female
5180_BQ	Chr1	27070482	23253337	3817145	zyp1_hei10_female
5180_BQ	Chr2	15065026	1050272	14014754	zyp1_hei10_female
5180_BR	Chr2	17727678	11575247	6152431	zyp1_hei10_female
5180_BT	Chr5	26232063	5175761	21056301	zyp1_hei10_female
5180_BV	Chr3	22994693	2553391	20441302	zyp1_hei10_female
5180_CB	Chr2	16604281	15473336	1130944	zyp1_hei10_female
5180_CD	Chr2	17904665	14900315	3004350	zyp1_hei10_female
5180_CF	Chr2	18727008	7027517	11699491	zyp1_hei10_female
5180_CL	Chr3	20539890	15974394	4565496	zyp1_hei10_female
5180_CM	Chr1	28820866	10964231	17856634	zyp1_hei10_female
5180_F	Chr1	28960135	17895811	11064324	zyp1_hei10_female
5180_F	Chr5	26032795	20975480	5057315	zyp1_hei10_female
5180_G	Chr3	22414726	20690881	1723845	zyp1_hei10_female
5180_I	Chr2	14751040	8541003	6210037	zyp1_hei10_female
5180_J	Chr2	17548588	10000157	7548431	zyp1_hei10_female
5180_J	Chr3	6477767	1446212	5031555	zyp1_hei10_female
5180_J	Chr5	23754174	1577262	22176912	zyp1_hei10_female
5180_L	Chr5	23897190	5024116	18873074	zyp1_hei10_female
5180_M	Chr3	18250604	4791517	13459087	zyp1_hei10_female
5180_P	Chr2	18363392	1034468	17328923	zyp1_hei10_female
5180_R	Chr2	15475161	14971990	503171	zyp1_hei10_female
5180_S	Chr2	16608130	13278292	3329838	zyp1_hei10_female
5180_V	Chr5	5290205	4155747	1134458	zyp1_hei10_female
5180_Y	Chr3	23163261	18874809	4288452	zyp1_hei10_female
5181_AB	Chr3	2675069	2345722	329346	zyp1_hei10_female
5181_AC	Chr1	18775797	5399867	13375930	zyp1_hei10_female
5181_AC	Chr2	17142649	14850046	2292603	zyp1_hei10_female
5181_AF	Chr3	18751811	11810851	6940960	zyp1_hei10_female
5181_AH	Chr3	20575234	9039612	11535622	zyp1_hei10_female
5181_AJ	Chr1	7159427	5469914	1689513	zyp1_hei10_female
5181_AJ	Chr2	19100053	18943513	156539	zyp1_hei10_female
5181_AK	Chr5	4201381	730461	3470919	zyp1_hei10_female
5181_AL	Chr2	10109866	7367460	2742406	zyp1_hei10_female
5181_AM	Chr3	22377416	3074395	19303021	zyp1_hei10_female
5181_AN	Chr2	16324754	7497222	8827531	zyp1_hei10_female
5181_AO	Chr5	26134730	16050836	10083894	zyp1_hei10_female
5181_AQ	Chr2	18617680	17625917	991763	zyp1_hei10_female
5181_AQ	Chr3	4750118	689017	4061101	zyp1_hei10_female
5181_AT	Chr1	8981127	608983	8372144	zyp1_hei10_female
5181_AX	Chr3	1760969	1533598	227371	zyp1_hei10_male
5181_AY	Chr5	25269410	24892160	377250	zyp1_hei10_male
5181_AZ	Chr1	29200397	1214970	27985427	zyp1_hei10_male
5181_BB	Chr2	9675650	7525167	2150483	zyp1_hei10_male
5181_BC	Chr3	10750351	2000024	8750326	zyp1_hei10_male
5181_BF	Chr1	30275418	28296960	1978458	zyp1_hei10_male
5181_BG	Chr1	29490446	23778441	5712004	zyp1_hei10_male
5181_BG	Chr2	2275620	877700	1397919	zyp1_hei10_male
5181_BH	Chr1	4131145	885555	3245590	zyp1_hei10_male
5181_BH	Chr2	12631961	10032720	2599241	zyp1_hei10_male
5181_BH	Chr5	26732926	460145	26272781	zyp1_hei10_male
5181_BJ	Chr2	8023907	1025096	6998811	zyp1_hei10_male
5181_BK	Chr5	26692456	200433	26492023	zyp1_hei10_male
5181_BL	Chr1	30347198	29500075	847123	zyp1_hei10_male
5181_BL	Chr2	17753477	11376707	6376770	zyp1_hei10_male
5181_BM	Chr3	22754219	261544	22492674	zyp1_hei10_male
5181_BN	Chr3	20905075	2386008	18519067	zyp1_hei10_male
5181_BQ	Chr1	23430541	1427485	22003056	zyp1_hei10_male
5181_BT	Chr2	19441752	184498	19257254	zyp1_hei10_male
5181_BU	Chr3	2936419	1531254	1405165	zyp1_hei10_male
5181_BU	Chr5	25461175	5282858	20178317	zyp1_hei10_male
5181_BW	Chr2	17738207	289511	17448696	zyp1_hei10_male
5181_BW	Chr3	21768023	425314	21342709	zyp1_hei10_male
5181_BW	Chr5	18025076	16578151	1446925	zyp1_hei10_male
5181_CA	Chr3	2639098	1552601	1086497	zyp1_hei10_male
5181_CD	Chr2	10408410	725267	9683143	zyp1_hei10_male
5181_CG	Chr2	19607750	15185995	4421755	zyp1_hei10_male
5181_CH	Chr3	7290557	6400055	890501	zyp1_hei10_male
5181_CI	Chr3	23361081	9829046	13532035	zyp1_hei10_male
5181_CJ	Chr1	8308614	6900671	1407942	zyp1_hei10_male
5181_CJ	Chr3	9983189	5345991	4637197	zyp1_hei10_male
5181_CL	Chr2	18195260	11862656	6332604	zyp1_hei10_male
5181_CM	Chr2	1694004	1144552	549451	zyp1_hei10_male
5181_CM	Chr3	20826565	1833410	18993155	zyp1_hei10_male
5181_CM	Chr5	1126576	459414	667162	zyp1_hei10_male
5181_CN	Chr5	19260335	14825221	4435114	zyp1_hei10_male
5181_D	Chr1	5131932	4315905	816026	zyp1_hei10_female
5181_E	Chr2	17004584	7725051	9279533	zyp1_hei10_female
5181_H	Chr3	7868818	3607583	4261235	zyp1_hei10_female
5181_H	Chr5	21577422	2939437	18637985	zyp1_hei10_female
5181_L	Chr2	18292175	17232400	1059774	zyp1_hei10_female
5181_M	Chr2	16555532	8338945	8216586	zyp1_hei10_female
5181_N	Chr2	9680051	162639	9517412	zyp1_hei10_female
5181_P	Chr1	9117161	5381999	3735162	zyp1_hei10_female
5181_P	Chr5	24481019	22109086	2371933	zyp1_hei10_female
5181_Q	Chr2	18125005	16121634	2003371	zyp1_hei10_female
5181_Q	Chr3	6400055	818558	5581497	zyp1_hei10_female
5181_T	Chr2	11829294	5950572	5878722	zyp1_hei10_female
5181_T	Chr5	25174529	14534379	10640150	zyp1_hei10_female
5181_U	Chr1	27135406	5452125	21683281	zyp1_hei10_female
5181_U	Chr2	16330976	14122325	2208651	zyp1_hei10_female
5181_V	Chr2	14473092	8730054	5743037	zyp1_hei10_female
5181_X	Chr1	10851261	4743941	6107320	zyp1_hei10_female
5181_Z	Chr2	14104481	12366776	1737705	zyp1_hei10_female
5182_AB	Chr3	22426655	1918292	20508363	zyp1_hei10_male
5182_AC	Chr5	7801992	4621002	3180990	zyp1_hei10_male
5182_A	Chr2	18262029	390983	17871046	zyp1_hei10_male
5182_AD	Chr3	4623712	425084	4198628	zyp1_hei10_male
5182_AD	Chr5	26053382	24775109	1278273	zyp1_hei10_male
5182_AF	Chr1	27350245	20022334	7327910	zyp1_hei10_male
5182_AF	Chr3	10700028	2338004	8362024	zyp1_hei10_male
5182_AG	Chr2	18356681	16550803	1805878	zyp1_hei10_male
5182_AJ	Chr2	18849663	10800214	8049448	zyp1_hei10_male
5182_AJ	Chr3	20890429	2702677	18187752	zyp1_hei10_male
5182_AK	Chr2	9374850	8850291	524558	zyp1_hei10_male
5182_AO	Chr3	7538938	3475747	4063191	zyp1_hei10_male
5182_AQ	Chr1	27837750	996706	26841044	zyp1_hei10_male
5182_AU	Chr5	25125235	13813069	11312166	zyp1_hei10_male
5182_AV	Chr5	19969534	315202	19654331	zyp1_hei10_male
5182_AX	Chr3	22413835	678031	21735803	zyp1_hei10_male
5182_AZ	Chr1	26412829	23770586	2642243	zyp1_hei10_male
5182_BA	Chr3	21702821	2376799	19326022	zyp1_hei10_male
5182_BC	Chr3	21779392	1285817	20493575	zyp1_hei10_male
5182_B	Chr5	25982880	7179754	18803126	zyp1_hei10_male
5182_BD	Chr1	29259229	27527351	1731878	zyp1_hei10_male
5182_BG	Chr5	26750463	18809552	7940911	zyp1_hei10_male
5182_BH	Chr1	6675617	237055	6438562	zyp1_hei10_male
5182_BH	Chr3	8779005	1386842	7392163	zyp1_hei10_male
5182_BI	Chr5	26763031	3056043	23706988	zyp1_hei10_male
5182_BL	Chr1	29733625	27175081	2558544	zyp1_hei10_male
5182_BM	Chr2	16560097	616265	15943832	zyp1_hei10_male
5182_BN	Chr1	29414697	4925386	24489311	zyp1_hei10_male
5182_BN	Chr2	12605511	678936	11926574	zyp1_hei10_male
5182_BN	Chr3	5650140	2955948	2694191	zyp1_hei10_male
5182_BO	Chr2	16475003	15488626	986377	zyp1_hei10_male
5182_BO	Chr5	25925912	9433908	16492003	zyp1_hei10_male
5182_BV	Chr2	6859318	1234596	5624722	zyp1_hei10_male
5182_BW	Chr5	4808785	3012750	1796034	zyp1_hei10_male
5182_BX	Chr3	22426458	1276165	21150293	zyp1_hei10_male
5182_CB	Chr5	1591364	642835	948529	zyp1_hei10_male
5182_CC	Chr1	23164207	1601999	21562208	zyp1_hei10_male
5182_CC	Chr3	8627623	3462290	5165333	zyp1_hei10_male
5182_C	Chr3	21031378	17750085	3281293	zyp1_hei10_male
5182_CD	Chr2	15579345	2340556	13238789	zyp1_hei10_male
5182_CE	Chr2	14886677	375304	14511373	zyp1_hei10_male
5182_CF	Chr3	22675107	10326090	12349017	zyp1_hei10_male
5182_CG	Chr5	22359223	18368080	3991143	zyp1_hei10_male
5182_CH	Chr5	26461540	26125081	336459	zyp1_hei10_male
5182_CI	Chr1	27304460	24598315	2706145	zyp1_hei10_male
5182_CJ	Chr2	18259266	15677717	2581548	zyp1_hei10_male
5182_CJ	Chr3	22444556	21075780	1368776	zyp1_hei10_male
5182_CO	Chr2	17383984	17150285	233699	zyp1_hei10_male
5182_CQ	Chr1	12003737	11763438	240298	zyp1_hei10_male
5182_D	Chr2	19034743	1492485	17542258	zyp1_hei10_male
5182_E	Chr3	21940706	3225025	18715681	zyp1_hei10_male
5182_F	Chr1	29275627	26516347	2759279	zyp1_hei10_male
5182_F	Chr2	16492059	9375868	7116191	zyp1_hei10_male
5182_F	Chr3	23216861	7375166	15841694	zyp1_hei10_male
5182_G	Chr3	22449435	166850	22282585	zyp1_hei10_male
5182_I	Chr1	28291358	26858591	1432767	zyp1_hei10_male
5182_J	Chr2	17500222	7597492	9902729	zyp1_hei10_male
5182_J	Chr3	23291344	9514135	13777208	zyp1_hei10_male
5182_K	Chr3	2598745	1625663	973082	zyp1_hei10_male
5182_L	Chr3	22228830	2525013	19703817	zyp1_hei10_male
5182_L	Chr5	25950341	16894658	9055683	zyp1_hei10_male
5182_M	Chr1	29757473	24925437	4832036	zyp1_hei10_male
5182_N	Chr3	23000487	4788009	18212478	zyp1_hei10_male
5182_N	Chr5	7983932	1097993	6885939	zyp1_hei10_male
5182_P	Chr5	24100128	3254072	20846056	zyp1_hei10_male
5182_Q	Chr1	27350245	26772215	578029	zyp1_hei10_male
5182_Q	Chr2	18825327	8655142	10170184	zyp1_hei10_male
5182_R	Chr1	11701177	6961620	4739556	zyp1_hei10_male
5182_R	Chr5	26711620	20553154	6158466	zyp1_hei10_male
5182_S	Chr2	19271297	12756326	6514971	zyp1_hei10_male
5182_T	Chr2	18533467	9234216	9299251	zyp1_hei10_male
5182_W	Chr3	22950099	20234587	2715512	zyp1_hei10_male
5182_X	Chr1	29502813	28504565	998247	zyp1_hei10_male
5182_X	Chr3	15829255	66848	15762406	zyp1_hei10_male
5182_Y	Chr2	18385070	8800342	9584727	zyp1_hei10_male
5182_Y	Chr3	22879058	21059544	1819513	zyp1_hei10_male
5182_Z	Chr2	18847514	17500222	1347292	zyp1_hei10_male
5183_AB	Chr5	18227121	4380043	13847078	hei10_female
5183_AC	Chr5	24475107	9877407	14597700	hei10_female
5183_AD	Chr3	21187421	7600174	13587247	hei10_female
5183_AE	Chr3	22437286	7225245	15212041	hei10_female
5183_AF	Chr5	23580202	4901106	18679095	hei10_female
5183_AH	Chr1	28301115	17567199	10733916	hei10_female
5183_AH	Chr3	8651505	7256744	1394761	hei10_female
5183_AH	Chr5	26825603	16656905	10168697	hei10_female
5183_AI	Chr1	22948806	2825128	20123678	hei10_female
5183_AI	Chr5	9649520	1098176	8551343	hei10_female
5183_AJ	Chr1	16108609	3676239	12432370	hei10_female
5183_AJ	Chr5	22926352	5554993	17371358	hei10_female
5183_AK	Chr1	24852661	10139189	14713472	hei10_female
5183_AL	Chr1	28556870	9971182	18585688	hei10_female
5183_AL	Chr2	15960092	6240179	9719913	hei10_female
5183_AL	Chr3	16861818	10252104	6609714	hei10_female
5183_AL	Chr5	21780332	3683921	18096411	hei10_female
5183_AN	Chr5	24134048	5887790	18246257	hei10_female
5183_AO	Chr1	26655958	4742554	21913403	hei10_female
5183_AP	Chr1	22725371	17700386	5024984	hei10_female
5183_AP	Chr2	19033743	9550430	9483313	hei10_female
5183_AP	Chr5	22922789	10150106	12772683	hei10_female
5183_AQ	Chr3	22915022	3700377	19214645	hei10_female
5183_AR	Chr2	13326084	860033	12466051	hei10_female
5183_AS	Chr1	28296478	8200169	20096308	hei10_female
5183_AT	Chr3	11274846	1690559	9584287	hei10_female
5183_AT	Chr5	21430508	3855538	17574970	hei10_female
5183_AU	Chr5	10266978	999300	9267677	hei10_female
5183_AV	Chr1	23254941	9802101	13452839	hei10_female
5183_AV	Chr5	14582537	8608209	5974328	hei10_female
5183_AW	Chr1	26242775	7671166	18571609	hei10_female
5183_AX	Chr3	16912969	1833676	15079293	hei10_female
5183_AY	Chr3	8925105	4974369	3950735	hei10_female
5183_AY	Chr5	26066917	10265422	15801495	hei10_female
5183_BA	Chr3	11072894	1875004	9197890	hei10_female
5183_BB	Chr2	12936563	1068346	11868217	hei10_female
5183_B	Chr1	11775626	4496726	7278900	hei10_female
5183_BD	Chr3	22426091	8904570	13521521	hei10_female
5183_BE	Chr1	10262451	4365455	5896996	hei10_female
5183_BE	Chr2	15926384	354143	15572240	hei10_female
5183_BE	Chr5	23134699	9851164	13283535	hei10_female
5183_BF	Chr2	16607490	6313559	10293931	hei10_female
5183_BH	Chr2	17806215	6800535	11005680	hei10_female
5183_BI	Chr1	29076283	17177215	11899067	hei10_female
5183_BK	Chr1	22275046	6900212	15374834	hei10_female
5183_BK	Chr5	21575964	4221814	17354150	hei10_female
5183_BM	Chr2	17600741	1868370	15732370	hei10_female
5183_BM	Chr5	8743868	2028908	6714959	hei10_female
5183_BN	Chr2	15624542	9998212	5626330	hei10_female
5183_BO	Chr1	21015433	13000768	8014664	hei10_female
5183_BP	Chr1	12368324	3650928	8717396	hei10_female
5183_BP	Chr5	25053672	8378050	16675622	hei10_female
5183_BQ	Chr1	24752997	14172055	10580942	hei10_female
5183_BQ	Chr3	16385875	9850285	6535589	hei10_female
5183_BR	Chr1	23900403	4778748	19121655	hei10_female
5183_BR	Chr2	15350030	6482329	8867701	hei10_female
5183_BS	Chr1	23650440	7310969	16339470	hei10_female
5183_BS	Chr2	17425025	6797767	10627258	hei10_female
5183_BS	Chr3	11809507	8043391	3766116	hei10_female
5183_BT	Chr2	12782936	387727	12395209	hei10_female
5183_BW	Chr1	26308779	19097116	7211663	hei10_female
5183_BW	Chr3	9816746	7926689	1890057	hei10_female
5183_BX	Chr1	29779359	7696304	22083055	hei10_female
5183_BY	Chr1	19582893	9975044	9607849	hei10_female
5183_BY	Chr5	22896103	5276411	17619692	hei10_female
5183_BZ	Chr1	23925033	16276584	7648448	hei10_female
5183_BZ	Chr5	14973474	1626211	13347262	hei10_female
5183_CA	Chr1	29250819	17651378	11599441	hei10_female
5183_CB	Chr5	9675317	1584757	8090560	hei10_female
5183_CC	Chr5	23267427	2291292	20976135	hei10_female
5183_C	Chr1	4041298	2437616	1603682	hei10_female
5183_C	Chr3	22426929	8980347	13446582	hei10_female
5183_C	Chr5	19962310	10275047	9687263	hei10_female
5183_CD	Chr1	8121559	5650537	2471022	hei10_female
5183_CE	Chr1	22936668	17393204	5543463	hei10_female
5183_CE	Chr2	17439425	1173996	16265428	hei10_female
5183_CF	Chr1	21175001	4743535	16431466	hei10_female
5183_CG	Chr2	13629495	1050406	12579089	hei10_female
5183_CG	Chr3	8170528	3225025	4945503	hei10_female
5183_CG	Chr5	17183153	10275047	6908106	hei10_female
5183_CH	Chr3	22433147	14944770	7488376	hei10_female
5183_CI	Chr1	26635488	22396333	4239155	hei10_female
5183_CI	Chr5	20991103	6451671	14539431	hei10_female
5183_CL	Chr1	21007807	12485543	8522264	hei10_female
5183_CL	Chr3	22896686	3586235	19310451	hei10_female
5183_CM	Chr3	20906393	7224803	13681590	hei10_female
5183_CM	Chr5	23635669	13881565	9754104	hei10_female
5183_CN	Chr3	18192473	503812	17688661	hei10_female
5183_CO	Chr1	16275445	503278	15772167	hei10_female
5183_CO	Chr2	12139683	7327669	4812013	hei10_female
5183_CO	Chr3	10734157	10017585	716572	hei10_female
5183_CP	Chr5	21845826	6040157	15805669	hei10_female
5183_CQ	Chr1	28921910	13457858	15464051	hei10_female
5183_CQ	Chr2	11740396	7281358	4459038	hei10_female
5183_E	Chr1	28275763	10067336	18208427	hei10_female
5183_E	Chr5	21673690	4606820	17066869	hei10_female
5183_H	Chr5	21363855	9879214	11484641	hei10_female
5183_K	Chr5	25639948	7226556	18413392	hei10_female
5183_M	Chr1	12987268	996706	11990562	hei10_female
5183_N	Chr2	12918623	7825159	5093464	hei10_female
5183_O	Chr2	12396890	8136240	4260650	hei10_female
5183_O	Chr3	22075535	11086286	10989249	hei10_female
5183_O	Chr5	7845937	392947	7452990	hei10_female
5183_P	Chr3	5637118	1475209	4161909	hei10_female
5183_P	Chr5	22000567	4375638	17624929	hei10_female
5183_S	Chr1	20917233	9207966	11709266	hei10_female
5183_V	Chr2	18578176	5950910	12627266	hei10_female
5183_V	Chr5	17310176	3160607	14149568	hei10_female
5183_W	Chr5	19102434	9059151	10043283	hei10_female
5183_X	Chr1	20251999	11129120	9122879	hei10_female
5183_X	Chr3	22620416	9300231	13320184	hei10_female
5183_Y	Chr5	16943858	1096903	15846955	hei10_female
5184_AA	Chr1	10772881	7962511	2810370	hei10_female
5184_AB	Chr3	21749705	10506599	11243105	hei10_female
5184_AB	Chr5	24918459	16208776	8709683	hei10_female
5184_AC	Chr2	15571637	10728022	4843615	hei10_female
5184_AC	Chr3	22375598	10457289	11918308	hei10_female
5184_A	Chr2	18941976	7361130	11580846	hei10_female
5184_A	Chr3	21741702	16384882	5356819	hei10_female
5184_AD	Chr2	16559022	806021	15753001	hei10_female
5184_AE	Chr2	15838841	5040681	10798160	hei10_female
5184_AE	Chr5	13675037	1614770	12060267	hei10_female
5184_AF	Chr3	23161631	16891823	6269808	hei10_female
5184_AF	Chr5	16720738	8779331	7941407	hei10_female
5184_AH	Chr1	21811308	7925210	13886098	hei10_female
5184_AI	Chr1	25275235	5360256	19914979	hei10_female
5184_AJ	Chr3	21570593	7897451	13673142	hei10_female
5184_AJ	Chr5	17243947	4259979	12983967	hei10_female
5184_AK	Chr2	16709836	7111174	9598662	hei10_female
5184_AK	Chr3	6670588	4400250	2270338	hei10_female
5184_AK	Chr5	25718927	6199825	19519102	hei10_female
5184_AL	Chr5	20751404	14538501	6212903	hei10_female
5184_AM	Chr1	9151164	504635	8646529	hei10_female
5184_AM	Chr5	20536625	2192199	18344426	hei10_female
5184_AN	Chr3	21124373	9817468	11306905	hei10_female
5184_AO	Chr1	12181813	177087	12004725	hei10_female
5184_AP	Chr1	26624747	25995796	628950	hei10_female
5184_AP	Chr5	24533162	16860956	7672206	hei10_female
5184_AQ	Chr1	19044201	8148404	10895797	hei10_female
5184_AQ	Chr5	20168688	516506	19652181	hei10_female
5184_AR	Chr1	19782107	5480340	14301766	hei10_female
5184_AR	Chr5	18377205	5050756	13326449	hei10_female
5184_AS	Chr2	18977803	14227692	4750111	hei10_female
5184_AS	Chr5	22855907	17302692	5553214	hei10_female
5184_AT	Chr5	20430013	7383969	13046044	hei10_female
5184_AV	Chr1	24431488	7829769	16601718	hei10_female
5184_AV	Chr2	18203534	6301013	11902521	hei10_female
5184_AV	Chr3	22376128	17021718	5354410	hei10_female
5184_AW	Chr5	8118124	5376904	2741220	hei10_male
5184_AX	Chr1	29500274	732553	28767721	hei10_male
5184_AX	Chr5	24550331	6980524	17569806	hei10_male
5184_AY	Chr2	9928920	6811097	3117823	hei10_male
5184_AY	Chr5	22175064	15818623	6356441	hei10_male
5184_AZ	Chr3	22352213	576043	21776170	hei10_male
5184_BB	Chr2	16366276	661534	15704742	hei10_male
5184_BB	Chr5	8775061	483958	8291103	hei10_male
5184_BC	Chr1	8290100	950194	7339905	hei10_male
5184_B	Chr1	26676886	10054734	16622152	hei10_female
5184_BD	Chr1	28950145	19895017	9055128	hei10_male
5184_BE	Chr2	18750377	9055041	9695336	hei10_male
5184_BF	Chr3	22649978	2513296	20136682	hei10_male
5184_BG	Chr2	14848220	11838038	3010182	hei10_male
5184_BG	Chr5	15438891	8657974	6780916	hei10_male
5184_BH	Chr2	16640772	900703	15740069	hei10_male
5184_BI	Chr5	16576709	3126899	13449809	hei10_male
5184_BJ	Chr2	11961945	9422935	2539010	hei10_male
5184_BK	Chr2	18174579	11772531	6402048	hei10_male
5184_BK	Chr3	21263629	8142564	13121065	hei10_male
5184_BK	Chr5	23650458	2483367	21167091	hei10_male
5184_BL	Chr3	21490933	9634162	11856771	hei10_male
5184_BL	Chr5	26055547	9532894	16522653	hei10_male
5184_BM	Chr5	18028911	10239925	7788985	hei10_male
5184_BN	Chr2	12879203	6920697	5958506	hei10_male
5184_BN	Chr5	16360875	2452010	13908865	hei10_male
5184_BO	Chr3	9464807	2001830	7462977	hei10_male
5184_BP	Chr1	10625671	4563421	6062250	hei10_male
5184_BP	Chr2	10425263	238086	10187177	hei10_male
5184_BQ	Chr5	19276312	7185856	12090456	hei10_male
5184_BR	Chr1	7550055	2236934	5313120	hei10_male
5184_BR	Chr5	16434468	5712027	10722441	hei10_male
5184_BS	Chr2	17875251	12086186	5789065	hei10_male
5184_BS	Chr3	22993938	3959925	19034013	hei10_male
5184_BU	Chr2	18650379	5953856	12696523	hei10_male
5184_BU	Chr3	22007424	21475496	531928	hei10_male
5184_BX	Chr2	17000294	10813269	6187025	hei10_male
5184_BX	Chr3	17125001	10179479	6945522	hei10_male
5184_BY	Chr2	18963763	9567520	9396243	hei10_male
5184_BZ	Chr3	23128735	5041883	18086852	hei10_male
5184_CA	Chr3	18754380	8275170	10479210	hei10_male
5184_CC	Chr2	19325148	13009279	6315869	hei10_male
5184_CC	Chr3	6421929	1079614	5342315	hei10_male
5184_C	Chr2	14609470	1720318	12889151	hei10_female
5184_CD	Chr1	27299608	2964897	24334711	hei10_male
5184_CD	Chr2	18410571	1957668	16452902	hei10_male
5184_CD	Chr3	15664377	940545	14723832	hei10_male
5184_CD	Chr5	6363942	758499	5605442	hei10_male
5184_CE	Chr2	9753527	2296613	7456914	hei10_male
5184_CF	Chr1	8920833	1120495	7800337	hei10_male
5184_CF	Chr2	10775045	337629	10437416	hei10_male
5184_CG	Chr1	22494424	18996559	3497865	hei10_male
5184_CH	Chr3	9493690	4314975	5178715	hei10_male
5184_CI	Chr1	27675669	545223	27130445	hei10_male
5184_CI	Chr2	15280364	10792867	4487497	hei10_male
5184_CI	Chr3	17251157	6806176	10444981	hei10_male
5184_CI	Chr5	20925005	4831710	16093295	hei10_male
5184_CJ	Chr1	10075240	2675060	7400179	hei10_male
5184_CK	Chr1	12956299	10983157	1973142	hei10_male
5184_CM	Chr2	15724698	10475295	5249403	hei10_male
5184_CO	Chr1	28077366	23025583	5051783	hei10_male
5184_CO	Chr2	16270851	7812257	8458594	hei10_male
5184_CO	Chr3	17613573	6336332	11277240	hei10_male
5184_CP	Chr1	25452028	17837536	7614492	hei10_male
5184_CP	Chr2	18475300	6456504	12018796	hei10_male
5184_CQ	Chr5	16426376	6924343	9502033	hei10_male
5184_D	Chr5	23215928	14282374	8933554	hei10_female
5184_E	Chr3	17625966	11278047	6347919	hei10_female
5184_G	Chr3	10224486	969208	9255277	hei10_female
5184_G	Chr5	16525423	2383248	14142175	hei10_female
5184_I	Chr2	9515155	300950	9214205	hei10_female
5184_J	Chr1	18740703	4383189	14357514	hei10_female
5184_J	Chr2	17250006	10776115	6473891	hei10_female
5184_J	Chr3	11032752	4370127	6662625	hei10_female
5184_J	Chr5	24071970	4181669	19890301	hei10_female
5184_K	Chr1	12230440	11013750	1216690	hei10_female
5184_K	Chr2	9222620	856026	8366593	hei10_female
5184_M	Chr2	11860085	7108719	4751366	hei10_female
5184_N	Chr1	25701564	16772926	8928638	hei10_female
5184_O	Chr1	12176110	446171	11729938	hei10_female
5184_O	Chr5	8604865	1301521	7303344	hei10_female
5184_P	Chr3	7889193	6230284	1658909	hei10_female
5184_R	Chr1	18757473	5338462	13419011	hei10_female
5184_R	Chr3	16852441	4328478	12523962	hei10_female
5184_R	Chr5	22225829	16207329	6018499	hei10_female
5184_S	Chr2	16650087	5511383	11138704	hei10_female
5184_T	Chr2	17739888	2294323	15445565	hei10_female
5184_T	Chr5	20500110	16078648	4421462	hei10_female
5184_U	Chr1	18754761	4341802	14412959	hei10_female
5184_U	Chr5	24965045	5271537	19693508	hei10_female
5184_V	Chr5	18151188	4811416	13339771	hei10_female
5184_W	Chr1	22416273	446076	21970197	hei10_female
5184_Z	Chr3	15864851	2325504	13539347	hei10_female
5185_AA	Chr2	14500619	1339825	13160793	hei10_male
5185_AA	Chr3	11302099	3576487	7725611	hei10_male
5185_AA	Chr5	21579230	7443650	14135579	hei10_male
5185_AB	Chr2	9497312	6777667	2719645	hei10_male
5185_A	Chr2	19318864	1921937	17396926	hei10_male
5185_A	Chr5	18532372	569422	17962950	hei10_male
5185_AD	Chr1	1885786	678097	1207689	hei10_male
5185_AD	Chr2	17852801	11390103	6462697	hei10_male
5185_AD	Chr3	22926626	17084405	5842221	hei10_male
5185_AD	Chr5	20052847	7518322	12534524	hei10_male
5185_AE	Chr1	9982768	3449666	6533102	hei10_male
5185_AE	Chr5	18545085	15248378	3296706	hei10_male
5185_AG	Chr1	26618244	23044637	3573607	hei10_male
5185_AG	Chr2	10059470	6794393	3265076	hei10_male
5185_AG	Chr3	22012551	10735049	11277502	hei10_male
5185_AG	Chr5	18219206	5879829	12339376	hei10_male
5185_AH	Chr2	18349903	7450285	10899618	hei10_male
5185_AH	Chr5	4183720	371321	3812399	hei10_male
5185_AI	Chr2	18074471	7735712	10338759	hei10_male
5185_AK	Chr2	16576069	11535755	5040313	hei10_male
5185_AL	Chr1	20942310	1545889	19396421	hei10_male
5185_AL	Chr2	15206114	12179710	3026404	hei10_male
5185_AL	Chr5	21750040	18587205	3162835	hei10_male
5185_AM	Chr1	26417070	25005280	1411790	hei10_male
5185_AM	Chr3	11276628	9853145	1423483	hei10_male
5185_AM	Chr5	21250339	18358001	2892337	hei10_male
5185_AO	Chr2	19500415	8581917	10918498	hei10_male
5185_AP	Chr1	21543370	3386332	18157038	hei10_male
5185_AP	Chr5	15980582	2849802	13130780	hei10_male
5185_AQ	Chr1	28726759	17394644	11332115	hei10_male
5185_AQ	Chr5	24076858	14033857	10043001	hei10_male
5185_AR	Chr3	22846021	1950913	20895108	hei10_male
5185_AR	Chr5	8300414	3405916	4894497	hei10_male
5185_AS	Chr2	9964351	1492892	8471459	hei10_male
5185_AS	Chr3	20825397	3074608	17750789	hei10_male
5185_AT	Chr1	29005872	12062377	16943495	hei10_male
5185_AT	Chr3	21386010	629972	20756038	hei10_male
5185_AT	Chr5	19979586	2687103	17292483	hei10_male
5185_AU	Chr1	16150241	8453136	7697105	hei10_male
5185_AV	Chr2	16302262	11832252	4470010	hei10_male
5185_AY	Chr2	14291439	6034882	8256557	hei10_male
5185_AZ	Chr1	29861935	4417782	25444153	hei10_male
5185_AZ	Chr2	18451112	8601054	9850057	hei10_male
5185_BA	Chr1	29505922	8935019	20570903	hei10_male
5185_BA	Chr2	17361389	6689328	10672060	hei10_male
5185_BB	Chr5	26247110	17705253	8541856	hei10_male
5185_BC	Chr1	25876067	17963264	7912803	hei10_male
5185_B	Chr1	24653572	13333446	11320126	hei10_male
5185_BD	Chr2	9741583	616260	9125323	hei10_male
5185_BF	Chr1	23000041	16640548	6359493	hei10_male
5185_BG	Chr3	20795646	3077121	17718524	hei10_male
5185_BG	Chr5	22900538	1800398	21100140	hei10_male
5185_BH	Chr5	25983036	6578111	19404925	hei10_male
5185_BI	Chr2	18616757	8018128	10598629	hei10_male
5185_BJ	Chr2	17877102	1675420	16201681	hei10_male
5185_BK	Chr2	17150178	10457268	6692909	hei10_male
5185_BL	Chr1	23429810	4206821	19222988	hei10_male
5185_BM	Chr5	4295972	1250055	3045917	hei10_male
5185_BN	Chr2	17818451	9722066	8096384	hei10_male
5185_BN	Chr5	24777789	18018693	6759096	hei10_male
5185_BO	Chr1	29501514	5615117	23886396	hei10_male
5185_BP	Chr1	12644152	1149867	11494285	hei10_male
5185_BP	Chr2	13176042	7702667	5473375	hei10_male
5185_BP	Chr3	2306155	2151026	155129	hei10_male
5185_BP	Chr5	9316165	2040957	7275208	hei10_male
5185_BQ	Chr2	9853569	1175624	8677945	hei10_male
5185_BR	Chr2	19011608	14263333	4748274	hei10_male
5185_BR	Chr5	24097146	7206077	16891069	hei10_male
5185_BT	Chr3	16929012	3654671	13274341	hei10_male
5185_BU	Chr2	16414571	7644693	8769877	hei10_male
5185_BW	Chr1	26752265	19600151	7152114	hei10_male
5185_BW	Chr2	17205059	14622910	2582148	hei10_male
5185_BX	Chr1	29447232	12913169	16534063	hei10_male
5185_BY	Chr3	22894166	10146440	12747725	hei10_male
5185_BY	Chr5	23335848	15723548	7612300	hei10_male
5185_BZ	Chr3	9332487	2703294	6629193	hei10_male
5185_CA	Chr1	12415704	2354902	10060802	hei10_male
5185_CA	Chr2	14488361	10792203	3696157	hei10_male
5185_CB	Chr1	22840005	950194	21889811	hei10_male
5185_CB	Chr2	11474556	7850671	3623884	hei10_male
5185_C	Chr2	12133581	8469163	3664418	hei10_male
5185_CE	Chr2	17167632	321620	16846011	hei10_male
5185_CE	Chr3	21287500	1460102	19827398	hei10_male
5185_CE	Chr5	24109790	850473	23259317	hei10_male
5185_CF	Chr3	8474540	3465269	5009271	hei10_male
5185_CH	Chr1	22525091	20172585	2352506	hei10_male
5185_CJ	Chr5	7225203	2065525	5159677	hei10_male
5185_CK	Chr1	4273636	3987500	286136	hei10_male
5185_CK	Chr5	26125081	1952715	24172365	hei10_male
5185_CL	Chr1	27256283	624869	26631414	hei10_male
5185_CL	Chr2	15176900	7058941	8117959	hei10_male
5185_CM	Chr2	7736576	375003	7361573	hei10_male
5185_CM	Chr5	23133699	14727013	8406685	hei10_male
5185_CN	Chr1	28832204	5071627	23760577	hei10_male
5185_CN	Chr2	10076507	814615	9261892	hei10_male
5185_CP	Chr3	23004612	4037159	18967453	hei10_male
5185_CP	Chr5	14062325	8090144	5972181	hei10_male
5185_D	Chr2	11151863	8169229	2982634	hei10_male
5185_E	Chr5	15332535	182011	15150524	hei10_male
5185_F	Chr1	19856130	3355662	16500468	hei10_male
5185_F	Chr5	16480733	7723287	8757446	hei10_male
5185_G	Chr5	26229347	732228	25497119	hei10_male
5185_H	Chr2	18500009	6024778	12475231	hei10_male
5185_H	Chr5	17728677	7609542	10119134	hei10_male
5185_I	Chr2	10074711	8207417	1867294	hei10_female
5185_I	Chr5	22453197	9914231	12538966	hei10_female
5185_J	Chr2	15525105	2425879	13099225	hei10_male
5185_J	Chr5	8029352	5436937	2592415	hei10_male
5185_K	Chr5	23329632	1202935	22126697	hei10_male
5185_N	Chr3	21062558	347410	20715147	hei10_male
5185_O	Chr1	26400260	4984915	21415345	hei10_male
5185_P	Chr2	6849668	641021	6208646	hei10_male
5185_Q	Chr3	9731024	2051930	7679094	hei10_male
5185_Q	Chr5	26230325	13359262	12871063	hei10_male
5185_R	Chr2	18124434	7586067	10538367	hei10_male
5185_R	Chr5	24781849	20925229	3856620	hei10_male
5185_U	Chr2	19100053	10775842	8324211	hei10_male
5185_V	Chr1	19548683	1548016	18000666	hei10_male
5185_V	Chr3	21386669	3205445	18181224	hei10_male
5185_W	Chr1	23029978	950194	22079783	hei10_male
5185_W	Chr3	6053770	634547	5419223	hei10_male
5185_X	Chr3	9179316	2379449	6799867	hei10_male
5185_X	Chr5	16462554	7643023	8819530	hei10_male
5185_Y	Chr1	20252999	12063021	8189978	hei10_male
5185_Y	Chr3	9365214	4682159	4683055	hei10_male
5185_Z	Chr5	14100935	2450575	11650360	hei10_male
